# Supplementary material for: Evolution of biofilm-adapted gene expression profiles in lasR-deficient clinical Pseudomonas aeruginosa isolates
Source: NPJ Biofilms Microbiomes. 2022 Feb 14;8:6. doi: 10.1038/s41522-022-00268-1 (PMC8844440; doi:10.1038/s41522-022-00268-1)
Supplement: Supplementary file 2 — Supplementary Data 1 [file 41522_2022_268_MOESM2_ESM.xlsx]

## Sheet: Supplementary Data 1
Supplementary Data 1: Bimodally expressed genes and their affiliation to clusters containing genes with similar expression patterns across clinical isolates. KEGG pathways were assigned using the R package KEGGREST (version 1.26.1).
Cluster Number	PA14 Locus Tag	Gene Name	KEGG Pathway ID	KEGG Pathway Name
Cluster 1	PA14_01140	-	none	-
	PA14_06160	fiuA	none	-
	PA14_09210	pchA	pau00130	Ubiquinone and other terpenoid-quinone biosynthesis
	PA14_09210	pchA	pau01110	Biosynthesis of secondary metabolites
	PA14_09210	pchA	pau01053	Biosynthesis of siderophore group nonribosomal peptides
	PA14_09210	pchA	pau01100	Metabolic pathways
	PA14_09230	pchC	none	-
	PA14_09280	pchF	pau01053	Biosynthesis of siderophore group nonribosomal peptides
	PA14_09300	pchH	none	-
	PA14_09320	pchI	none	-
	PA14_09340	fptA	none	-
	PA14_13940	-	none	-
	PA14_16670	cadR	none	-
	PA14_18970	pldA	none	-
	PA14_20520	-	none	-
	PA14_22075	-	none	-
	PA14_27440	trpR	none	-
	PA14_31370	tam	none	-
	PA14_32790	-	none	-
	PA14_33240	-	pau03018	RNA degradation
	PA14_33240	-	pau00190	Oxidative phosphorylation
	PA14_38380	amrR	pau01501	beta-Lactam resistance
	PA14_38395	-	pau02020	Two-component system
	PA14_38395	-	pau01501	beta-Lactam resistance
	PA14_38410	amrB	pau01501	beta-Lactam resistance
	PA14_38410	amrB	pau02020	Two-component system
	PA14_49520	pyoS3A	none	-
	PA14_51600	-	none	-
	PA14_51610	-	none	-
	PA14_55400	-	none	-
	PA14_55410	-	none	-
	PA14_69170	-	none	-
Cluster 2	PA14_01760	nuh	pau01100	Metabolic pathways
	PA14_01760	nuh	pau00760	Nicotinate and nicotinamide metabolism
	PA14_01760	nuh	pau00230	Purine metabolism
	PA14_07430	-	none	-
	PA14_09700	pqsL	none	-
	PA14_09900	prpL	none	-
	PA14_10490	-	none	-
	PA14_10500	ccoN	pau00190	Oxidative phosphorylation
	PA14_10500	ccoN	pau02020	Two-component system
	PA14_10500	ccoN	pau01100	Metabolic pathways
	PA14_10530	-	none	-
	PA14_10540	fixG	none	-
	PA14_10550	cysI	pau00920	Sulfur metabolism
	PA14_10550	cysI	pau01100	Metabolic pathways
	PA14_10550	cysI	pau01120	Microbial metabolism in diverse environments
	PA14_10560	-	none	-
	PA14_10700	-	none	-
	PA14_10710	-	none	-
	PA14_13350	-	none	-
	PA14_13360	-	none	-
	PA14_13370	-	none	-
	PA14_13380	-	none	-
	PA14_13390	-	none	-
	PA14_16250	lasB	pau02024	Quorum sensing
	PA14_16250	lasB	pau01503	Cationic antimicrobial peptide (CAMP) resistance
	PA14_18630	eprS	none	-
	PA14_19100	rhlA	pau02025	Biofilm formation
	PA14_19100	rhlA	pau02024	Quorum sensing
	PA14_19120	rhlR	pau02024	Quorum sensing
	PA14_19120	rhlR	pau02025	Biofilm formation
	PA14_19130	rhlI	pau01100	Metabolic pathways
	PA14_19130	rhlI	pau02024	Quorum sensing
	PA14_19130	rhlI	pau00270	Cysteine and methionine metabolism
	PA14_19130	rhlI	pau02020	Two-component system
	PA14_19130	rhlI	pau02025	Biofilm formation
	PA14_20920	-	none	-
	PA14_20940	-	pau01110	Biosynthesis of secondary metabolites
	PA14_20940	-	pau01100	Metabolic pathways
	PA14_20950	fabH2	pau00061	Fatty acid biosynthesis
	PA14_20950	fabH2	pau01100	Metabolic pathways
	PA14_20950	fabH2	pau01212	Fatty acid metabolism
	PA14_20960	-	none	-
	PA14_20970	cyp23	none	-
	PA14_20980	-	none	-
	PA14_21000	-	none	-
	PA14_21010	-	none	-
	PA14_21020	-	none	-
	PA14_21030	-	none	-
	PA14_23970	xcpQ	pau03070	Bacterial secretion system
	PA14_23980	xcpP	pau03070	Bacterial secretion system
	PA14_23990	xcpR	pau03070	Bacterial secretion system
	PA14_26020	-	none	-
	PA14_30570	potF	pau02010	ABC transporters
	PA14_30580	-	none	-
	PA14_30620	-	none	-
	PA14_30630	pqsH	pau02025	Biofilm formation
	PA14_30630	pqsH	pau00405	Phenazine biosynthesis
	PA14_30630	pqsH	pau01110	Biosynthesis of secondary metabolites
	PA14_30630	pqsH	pau02024	Quorum sensing
	PA14_31350	-	pau00920	Sulfur metabolism
	PA14_33290	-	none	-
	PA14_34810	mxaA	none	-
	PA14_34820	-	none	-
	PA14_34830	-	none	-
	PA14_34840	-	none	-
	PA14_37745	-	none	-
	PA14_40030	-	none	-
	PA14_40290	lasA	pau02024	Quorum sensing
	PA14_43000	-	none	-
	PA14_43040	-	pau02025	Biofilm formation
	PA14_45940	lasI	pau02024	Quorum sensing
	PA14_45940	lasI	pau02025	Biofilm formation
	PA14_45940	lasI	pau00270	Cysteine and methionine metabolism
	PA14_45940	lasI	pau01100	Metabolic pathways
	PA14_45950	rsaL	none	-
	PA14_48040	aprI	none	-
	PA14_48060	aprA	pau01503	Cationic antimicrobial peptide (CAMP) resistance
	PA14_48090	aprF	none	-
	PA14_48100	aprE	none	-
	PA14_48115	aprD	pau02010	ABC transporters
	PA14_48140	aprX	none	-
	PA14_48560	-	none	-
	PA14_51350	phnB	pau02024	Quorum sensing
	PA14_51350	phnB	pau00400	Phenylalanine, tyrosine and tryptophan biosynthesis
	PA14_51350	phnB	pau01110	Biosynthesis of secondary metabolites
	PA14_51350	phnB	pau00405	Phenazine biosynthesis
	PA14_51350	phnB	pau02025	Biofilm formation
	PA14_51350	phnB	pau01100	Metabolic pathways
	PA14_51350	phnB	pau01230	Biosynthesis of amino acids
	PA14_51360	phnA	pau00400	Phenylalanine, tyrosine and tryptophan biosynthesis
	PA14_51360	phnA	pau01110	Biosynthesis of secondary metabolites
	PA14_51360	phnA	pau00405	Phenazine biosynthesis
	PA14_51360	phnA	pau01100	Metabolic pathways
	PA14_51360	phnA	pau02024	Quorum sensing
	PA14_51360	phnA	pau02025	Biofilm formation
	PA14_51360	phnA	pau01230	Biosynthesis of amino acids
	PA14_51380	pqsE	pau02024	Quorum sensing
	PA14_51380	pqsE	pau02025	Biofilm formation
	PA14_51380	pqsE	pau00405	Phenazine biosynthesis
	PA14_51380	pqsE	pau01110	Biosynthesis of secondary metabolites
	PA14_51390	pqsD	pau01110	Biosynthesis of secondary metabolites
	PA14_51390	pqsD	pau02024	Quorum sensing
	PA14_51390	pqsD	pau02025	Biofilm formation
	PA14_51390	pqsD	pau00405	Phenazine biosynthesis
	PA14_51410	pqsC	pau02025	Biofilm formation
	PA14_51410	pqsC	pau00405	Phenazine biosynthesis
	PA14_51410	pqsC	pau02024	Quorum sensing
	PA14_51410	pqsC	pau01110	Biosynthesis of secondary metabolites
	PA14_51420	pqsB	pau01110	Biosynthesis of secondary metabolites
	PA14_51420	pqsB	pau00405	Phenazine biosynthesis
	PA14_51420	pqsB	pau02024	Quorum sensing
	PA14_51420	pqsB	pau02025	Biofilm formation
	PA14_51430	pqsA	pau02024	Quorum sensing
	PA14_51430	pqsA	pau02025	Biofilm formation
	PA14_51430	pqsA	pau01110	Biosynthesis of secondary metabolites
	PA14_51430	pqsA	pau00405	Phenazine biosynthesis
	PA14_53250	cpbD	none	-
	PA14_60750	pra	none	-
	PA14_61870	-	none	-
	PA14_63170	cueR	none	-
	PA14_68940	-	none	-
	PA14_03130	-	pau00130	Ubiquinone and other terpenoid-quinone biosynthesis
	PA14_03130	-	pau01110	Biosynthesis of secondary metabolites
	PA14_03130	-	pau01100	Metabolic pathways
	PA14_05540	mexB	pau01501	beta-Lactam resistance
	PA14_05540	mexB	pau01503	Cationic antimicrobial peptide (CAMP) resistance
	PA14_05550	oprM	pau01501	beta-Lactam resistance
	PA14_05550	oprM	pau02024	Quorum sensing
	PA14_08200	-	none	-
	PA14_08210	-	none	-
	PA14_08220	-	none	-
	PA14_08240	-	none	-
	PA14_08270	-	none	-
	PA14_08280	-	none	-
	PA14_08300	JF1	none	-
	PA14_08310	-	none	-
	PA14_08330	-	none	-
	PA14_27990	-	none	-
	PA14_33650	pvdD	none	-
	PA14_33680	fpvA	none	-
	PA14_33800	-	none	-
	PA14_37790	pcoA	none	-
	PA14_37810	pcoB	none	-
	PA14_49530	-	none	-
	PA14_50240	-	none	-
	PA14_50250	fliS	pau02040	Flagellar assembly
	PA14_50270	fliD	pau02040	Flagellar assembly
	PA14_50280	flaG	none	-
	PA14_50300	-	none	-
	PA14_50340	flgL	pau02040	Flagellar assembly
	PA14_53650	-	none	-
	PA14_53660	-	none	-
	PA14_54170	putA	pau00330	Arginine and proline metabolism
	PA14_54170	putA	pau01100	Metabolic pathways
	PA14_54170	putA	pau00250	Alanine, aspartate and glutamate metabolism
	PA14_54170	putA	pau01110	Biosynthesis of secondary metabolites
	PA14_59220	-	none	-
	PA14_69770	-	none	-
Cluster 4	PA14_23450	orfM	pau00052	Galactose metabolism
	PA14_23450	orfM	pau00520	Amino sugar and nucleotide sugar metabolism
	PA14_23450	orfM	pau01100	Metabolic pathways
	PA14_60280	fimU	none	-
	PA14_60290	pilW	none	-
	PA14_60300	pilX	none	-
	PA14_60310	pilY1	none	-
	PA14_66100	-	none	-
Cluster 5	PA14_47610	-	none	-
	PA14_47640	-	none	-
