# Supplementary material for: Evolution of biofilm-adapted gene expression profiles in lasR-deficient clinical Pseudomonas aeruginosa isolates
Source: NPJ Biofilms Microbiomes. 2022 Feb 14;8:6. doi: 10.1038/s41522-022-00268-1 (PMC8844440; doi:10.1038/s41522-022-00268-1)
Supplement: Supplementary file 3 — Supplementary Data 2 [file 41522_2022_268_MOESM3_ESM.xlsx]

## Sheet: Supplementary Data 2
Supplementary Data 2: Genes that are significantly (FDR ≤ 0.05) and relevantly (log2FC ≥ 1;log2FC ≤ -1) differentially expressed in clinical lasR* compared to lasRWT isolates under planktonic growth conditions (OD600 = 2)
PA14 Locus Tag	log2FC	P-Value	FDR	Gene Name
PA14_00340	1.87151	1.60174e-05	0.000418954	-
PA14_00360	1.70241	3.49399e-05	0.000763855	-
PA14_00380	3.48102	1.11529e-08	8.71268e-07	betC
PA14_00570	1.33246	2.26937e-05	0.000550395	-
PA14_00580	1.24015	5.69532e-05	0.00111602	-
PA14_01680	1.22936	0.000979708	0.00888562	-
PA14_01690	1.42722	0.00175463	0.0131462	-
PA14_01870	1.07268	0.00015829	0.0024278	-
PA14_01990	1.08811	0.00748092	0.0364648	-
PA14_02060	1.61702	9.5812e-08	5.29588e-06	-
PA14_02070	1.58826	0.002298	0.0157658	-
PA14_02110	1.18772	2.88796e-05	0.000660808	-
PA14_02130	1.09835	6.41971e-05	0.00122919	-
PA14_02140	1.23866	1.22059e-05	0.000331086	-
PA14_02150	1.125	6.3155e-06	0.000189756	-
PA14_02370	1.45324	0.000717378	0.00714816	-
PA14_02410	1.28996	0.00408958	0.0235835	-
PA14_02690	1.43891	0.000460796	0.00514248	-
PA14_02720	1.23832	0.00332648	0.0203019	-
PA14_02740	1.09261	0.000149804	0.0023468	-
PA14_02760	1.40739	0.00114051	0.00985683	catI
PA14_02890	1.43812	0.000152813	0.00237002	-
PA14_02900	1.63053	3.44908e-05	0.00075686	pcaK
PA14_02930	1.33634	0.000213911	0.00297351	-
PA14_02980	1.39936	0.000338584	0.00416757	-
PA14_02990	1.52185	0.000174777	0.0026142	-
PA14_03050	1.33392	0.000112964	0.00189103	pobA
PA14_03110	1.47011	9.11551e-05	0.00161353	-
PA14_03760	1.37047	0.000365759	0.00442765	-
PA14_03770	1.19187	0.000439746	0.00505191	speB1
PA14_04180	1.32921	0.000519123	0.0056117	-
PA14_04220	1.05094	0.000698761	0.00699836	-
PA14_04230	1.37906	0.000743935	0.00728882	-
PA14_04250	1.3247	0.000403945	0.0047224	-
PA14_04550	1.12984	0.000513891	0.00557572	glpQ
PA14_05775	1.56948	0.00302575	0.019001	-
PA14_05870	1.18034	0.00057467	0.00602324	-
PA14_06160	1.04224	0.000950732	0.00867654	fiuA
PA14_06230	1.42798	0.000189758	0.00276565	-
PA14_07330	1.08464	0.000275194	0.0035593	-
PA14_07440	2.10464	8.6119e-06	0.000249788	-
PA14_08610	2.02163	4.68739e-05	0.000960259	5S-rRNA
PA14_09740	1.23289	0.00157267	0.0123186	yaaU
PA14_09850	1.39391	0.000402248	0.00471354	opdN
PA14_09870	1.00686	2.18148e-05	0.00054158	-
PA14_09880	1.26949	0.00987828	0.0447271	-
PA14_09970	1.04512	0.00178695	0.0132697	fpvB
PA14_09980	1.50938	0.000202456	0.00287717	dkgB
PA14_10170	1.38767	0.000536232	0.00572274	fepB
PA14_10200	1.42238	0.000103671	0.00175747	-
PA14_10240	1.42069	0.00379545	0.0223268	acoC
PA14_10250	1.67466	0.00109519	0.00960586	acoB
PA14_10260	2.23101	0.000134568	0.00216295	acoA
PA14_10270	2.31928	0.000261775	0.00340831	acoX
PA14_10280	2.03659	0.000768495	0.00744234	-
PA14_10300	1.21627	0.000501171	0.00547262	-
PA14_10400	1.81141	0.00129439	0.0108651	-
PA14_10410	2.13632	0.000464321	0.00517197	-
PA14_10440	1.17487	0.00212503	0.0148575	opdL
PA14_10590	1.01468	0.00457618	0.0254712	hpcG
PA14_10600	1.48369	0.000134746	0.00216295	hpaX
PA14_10610	1.07712	0.000223344	0.00305526	hpcD
PA14_10640	1.06782	0.000178606	0.00264925	hpaG2
PA14_10650	1.22655	5.29058e-05	0.00105499	hpaG1
PA14_10850	1.09012	0.00571046	0.0299431	-
PA14_10870	1.6298	0.00116867	0.01004	-
PA14_10890	1.64801	0.00131798	0.0110262	-
PA14_10900	1.5529	0.0025113	0.0167582	ydjL
PA14_10910	1.69792	0.000502521	0.00547262	phlE
PA14_10920	1.2691	0.00466677	0.0257949	dad
PA14_11020	1.40204	0.00828102	0.0391356	fabG
PA14_11030	1.33898	0.00258099	0.0170101	-
PA14_11050	1.11964	0.00108297	0.00951293	moaF
PA14_11070	1.93041	0.000124689	0.00204637	cupB2
PA14_11080	1.29137	0.0025866	0.0170279	cupB3
PA14_11090	1.35148	0.0050776	0.0274951	cupB4
PA14_11110	1.00772	0.00329283	0.0201596	cupB6
PA14_11210	1.51106	0.000226448	0.00306494	-
PA14_11230	1.67268	0.00117134	0.0100482	-
PA14_11600	1.69204	0.000228841	0.00307518	-
PA14_11610	1.71459	0.000160254	0.0024515	-
PA14_11620	1.13524	0.00705124	0.0350112	-
PA14_11990	1.09731	0.00145035	0.0117149	-
PA14_12170	1.6771	0.00345924	0.0208515	-
PA14_13430	1.14762	0.00370376	0.0219195	fecA
PA14_13490	1.20283	0.00152023	0.0121681	-
PA14_13530	1.00078	0.0101141	0.0455136	-
PA14_14300	3.05064	0.00411511	0.0236145	-
PA14_14330	1.63556	0.000152905	0.00237002	-
PA14_15250	1.29948	0.00168424	0.0128489	-
PA14_15260	1.67642	0.0010995	0.00962272	-
PA14_15270	1.61178	0.00206122	0.0146207	-
PA14_15280	1.55592	0.00068246	0.00688216	-
PA14_15700	1.18495	0.000605108	0.00624177	-
PA14_15920	1.05257	0.000367901	0.00444439	yhjE
PA14_16270	1.09889	0.00124392	0.0105319	-
PA14_16410	1.09552	0.00521123	0.0280373	-
PA14_17610	1.21545	0.000561539	0.00593481	potD
PA14_17620	1.40823	0.000858897	0.00807749	potC
PA14_17630	1.25558	0.000526563	0.00566589	potB
PA14_17640	1.33861	0.000457321	0.00512889	potA
PA14_17700	1.93175	0.00571367	0.0299431	rpmE2
PA14_17780	1.10138	0.000681546	0.00688216	-
PA14_17850	1.18913	0.00333339	0.0203229	fadB
PA14_17880	1.14475	0.00158875	0.0124279	paaJ
PA14_17930	1.27246	0.00790398	0.0379586	glpD
PA14_18680	1.02276	0.00646076	0.0328305	bfd
PA14_18760	1.27506	0.00093996	0.00859162	mexE
PA14_18780	1.22332	0.000398407	0.00468729	mexF
PA14_18790	1.20153	0.000723439	0.00717196	opmE
PA14_18820	1.20105	0.0083748	0.0394394	-
PA14_19270	1.40505	0.00318478	0.0196723	-
PA14_19810	1.836	2.27238e-05	0.000550395	-
PA14_20010	1.45984	0.000986944	0.00893741	hasR
PA14_20030	1.12872	0.00903227	0.0418672	hasD
PA14_20040	1.29424	0.00842182	0.0395697	hasE
PA14_20070	1.23915	5.0674e-05	0.00102027	-
PA14_20300	1.38574	0.00139904	0.0115288	phnC
PA14_20320	1.57191	0.000476824	0.00528112	phnD
PA14_20330	1.57681	0.00271317	0.017604	phnE
PA14_20370	1.75363	0.000364899	0.00442639	phnH
PA14_20380	1.46085	0.000386138	0.00462569	phnI
PA14_20390	1.65045	0.000238476	0.00316833	phnJ
PA14_20400	1.35422	0.00160725	0.0124554	phnK
PA14_20630	1.54686	0.000287005	0.00366557	-
PA14_21110	1.0034	0.00339764	0.0205966	plcN
PA14_21410	1.37157	0.000701696	0.00701577	phoA
PA14_21620	1.52982	0.000727778	0.00717854	oprP
PA14_22700	1.03567	0.00283838	0.0182347	ykgJ
PA14_23160	1.34623	2.81922e-05	0.000648543	gltS
PA14_23170	1.17331	6.14169e-06	0.000185485	hutG
PA14_23190	1.09311	3.30647e-07	1.45659e-05	-
PA14_23520	1.18401	0.00138933	0.0114811	-
PA14_23530	1.1548	0.000577942	0.00603593	mdr
PA14_24550	1.179	0.00166982	0.0127722	pelF
PA14_24560	1.26215	0.00101627	0.00910451	pelG
PA14_24780	1.2437	0.000749662	0.00732045	-
PA14_24810	1.0203	0.00704413	0.0350056	-
PA14_24870	1.33688	0.00461736	0.0256428	-
PA14_26050	1.2598	0.00104501	0.00927687	-
PA14_26210	1.13531	0.00740633	0.0361916	hisP
PA14_26220	1.3316	0.00180547	0.0133285	hisM
PA14_26230	1.71318	0.00102129	0.00912156	hisQ
PA14_26240	1.17592	0.00742701	0.0362624	hisJ
PA14_26260	1.13934	0.00355103	0.0212785	-
PA14_26340	1.46624	0.00203267	0.0144883	-
PA14_26450	1.32457	0.000342793	0.00419295	yebN
PA14_26810	1.13461	0.00363018	0.0216151	-
PA14_26870	1.37041	0.00440081	0.0247451	-
PA14_27420	1.4423	0.00392961	0.0229319	trpB
PA14_27430	1.31703	0.002098	0.0147399	-
PA14_27880	1.02754	0.00715529	0.0353779	-
PA14_28100	1.46223	0.000334997	0.00414957	-
PA14_28430	1.06204	0.0024364	0.016409	-
PA14_28750	3.15008	0.000404616	0.0047224	-
PA14_29350	1.37591	0.000202609	0.00287717	pfeA
PA14_29480	1.23032	0.00368575	0.021835	wzm
PA14_30040	1.10594	0.000793944	0.00761329	-
PA14_31190	2.48552	0.00630903	0.0322553	-
PA14_31340	1.28355	0.00382989	0.0224618	-
PA14_31380	1.39247	6.28911e-05	0.0012121	sfpA
PA14_31620	1.40156	8.92276e-05	0.00159154	-
PA14_31970	1.80686	4.35159e-05	0.000904113	czcC
PA14_31990	1.71096	5.80052e-06	0.00017887	czcB
PA14_32015	1.5357	0.000732985	0.00720564	-
PA14_32025	1.42597	5.29387e-05	0.00105499	-
PA14_32080	1.50243	0.000851497	0.00802077	xylX
PA14_32100	1.50275	0.000655903	0.00664868	xylY
PA14_32270	1.71241	2.25824e-06	7.92277e-05	oprD3
PA14_32640	1.7067	0.000928088	0.00852299	-
PA14_32650	1.90539	2.20807e-05	0.00054232	-
PA14_32660	1.6746	0.000690963	0.006944	-
PA14_32740	1.20083	0.000151157	0.00235614	optS
PA14_32750	1.61205	9.68869e-05	0.00168081	-
PA14_32770	1.85489	2.98431e-06	0.000102252	-
PA14_33270	1.31575	0.00668927	0.0335839	pvdG
PA14_33380	1.28212	0.00257164	0.0169676	-
PA14_33410	1.59218	0.000119885	0.00198419	opdJ
PA14_33690	2.50576	0.00144998	0.0117149	pvdE
PA14_33700	1.45345	0.0061005	0.0314915	pvdF
PA14_33720	1.66309	0.000279491	0.00360116	pvdN
PA14_33730	1.99859	0.000116691	0.00194231	-
PA14_33750	1.15127	0.000418002	0.00484965	opmQ
PA14_33760	1.04384	0.000929707	0.0085245	-
PA14_33770	1.12349	0.000583002	0.00606716	-
PA14_33800	2.26677	0.000828579	0.00785541	-
PA14_33910	1.04707	0.00218939	0.0152528	-
PA14_33920	1.22195	0.000135145	0.00216343	-
PA14_34180	1.4939	0.00145141	0.0117149	msuE
PA14_34200	1.20195	0.00072245	0.00717196	msuC
PA14_34260	1.41759	0.000615809	0.00634099	metI-
PA14_34270	1.42159	0.00221508	0.0153588	metN-
PA14_34280	1.54593	0.00118774	0.0101443	metQ-
PA14_34290	1.61755	0.000490752	0.0054149	-
PA14_34300	1.5979	0.00104667	0.00927752	-
PA14_34320	1.13891	0.0023144	0.0158258	-
PA14_34360	1.17568	0.00103462	0.00922656	mtlD
PA14_34390	1.44971	0.000151205	0.00235614	mtlG
PA14_34410	1.47762	0.000324592	0.00406928	mtlF
PA14_34420	1.01187	0.000144698	0.00227288	mtlE
PA14_34550	1.14381	0.00539974	0.0287088	-
PA14_34580	1.30768	0.00266388	0.0173419	-
PA14_35020	1.03857	0.00248858	0.0166635	-
PA14_35030	1.00163	0.00278366	0.0179818	-
PA14_35040	1.18257	0.00172067	0.0129958	-
PA14_35050	1.2481	0.000540141	0.00574353	-
PA14_35420	1.04372	0.00397617	0.0231115	pvcB
PA14_35430	1.61183	0.000884703	0.00828031	pvcA
PA14_35460	1.34821	0.00136345	0.0113151	-
PA14_35470	1.27816	0.00092311	0.00850393	-
PA14_36080	1.40881	0.00814227	0.0388474	yfaV
PA14_36090	1.38923	0.00486598	0.0266312	opdG
PA14_36170	1.32018	0.00776649	0.0374344	-
PA14_36190	1.1493	0.00884798	0.0412085	-
PA14_36345	1.75545	0.00417773	0.0238485	exoY
PA14_36990	1.14357	0.00996352	0.044988	-
PA14_37000	1.44838	0.00280848	0.0180823	cupA5
PA14_37010	1.30677	0.00655558	0.0331972	cupA4
PA14_37030	1.37047	0.00424072	0.0240294	cupA3
PA14_37040	1.26219	0.0066708	0.0335487	cupA2
PA14_37100	1.07152	0.0083252	0.0392732	-
PA14_37640	1.77901	0.000589132	0.00612007	-
PA14_37650	1.24911	0.00850509	0.039897	-
PA14_37730	1.6323	0.000562181	0.00593481	-
PA14_37850	1.26344	0.010566	0.0468633	yejE
PA14_37870	1.57258	0.00187237	0.0136276	-
PA14_37880	1.47759	0.00405857	0.0234924	-
PA14_37900	1.49436	0.00360063	0.0215266	-
PA14_38310	1.35835	0.000374559	0.00450625	-
PA14_38680	1.70342	2.97348e-05	0.000670063	-
PA14_38860	1.47139	0.0070651	0.0350503	exaA
PA14_39000	1.78927	0.00140653	0.011558	-
PA14_39020	1.44414	0.000994484	0.00897794	-
PA14_39050	1.14714	0.00163762	0.0125916	braZ
PA14_39220	1.36092	0.00231543	0.0158258	-
PA14_39230	1.64863	0.000195622	0.00283701	-
PA14_39240	1.08356	0.00279767	0.0180524	-
PA14_39250	1.70899	0.000831342	0.00786887	-
PA14_39260	1.36039	0.00457632	0.0254712	-
PA14_39620	3.22011	3.16478e-07	1.40473e-05	-
PA14_39630	3.70611	2.88204e-08	1.91885e-06	-
PA14_39640	3.25112	1.7285e-07	8.51033e-06	cobN
PA14_39650	3.77211	1.86552e-08	1.3494e-06	cirA
PA14_39720	1.57443	0.000177503	0.00264629	-
PA14_39750	1.8908	0.000174905	0.0026142	-
PA14_39790	1.01633	0.0106214	0.0470375	-
PA14_39820	1.42743	0.000304276	0.00386714	ufrA
PA14_39830	1.1588	0.00116861	0.01004	-
PA14_39860	1.52332	8.99655e-05	0.0015973	-
PA14_40160	1.16563	4.08714e-06	0.000134008	nuoA
PA14_40170	1.06903	0.00169726	0.0128978	sugE
PA14_40270	1.51195	0.000320813	0.00403357	-
PA14_40330	1.49495	7.53712e-05	0.00138433	-
PA14_40520	1.68516	0.00122107	0.0103946	-
PA14_40540	1.71243	0.000218538	0.00301274	-
PA14_41320	1.01618	0.00159604	0.0124351	tRNA-Leu
PA14_41420	1.4594	3.26748e-08	2.12713e-06	-
PA14_41480	1.09547	0.00758558	0.0368523	nasS
PA14_41490	1.20017	0.00263315	0.0172376	nasT
PA14_41520	1.33439	0.00173206	0.0130439	ppkB
PA14_41530	1.53347	0.000529939	0.00566589	nirB
PA14_41560	1.15437	0.00564966	0.0297407	nasA
PA14_41860	1.06679	7.22588e-06	0.000213821	-
PA14_42080	1.00228	1.99555e-05	0.000506145	fadB
PA14_42620	1.19325	0.00481164	0.0263964	pscR
PA14_42640	1.17258	0.00409739	0.0236053	pscT
PA14_43370	1.06683	0.00191086	0.013839	kdpC
PA14_43380	1.7152	3.11501e-06	0.000105496	kdpB
PA14_43400	1.84354	7.06678e-06	0.000210174	kdpA
PA14_43405	2.33661	1.68381e-06	6.05242e-05	kdbF
PA14_43420	1.18102	5.64022e-06	0.000175777	-
PA14_43430	1.43687	1.63811e-07	8.20317e-06	-
PA14_43440	1.12897	7.38046e-05	0.00136854	-
PA14_43910	1.08727	3.18734e-05	0.000710061	-
PA14_44190	1.51776	0.00207724	0.0146988	-
PA14_44200	1.40218	0.00690145	0.0344678	-
PA14_44210	1.25996	0.00142798	0.0116381	-
PA14_44520	1.78309	4.05243e-05	0.00085907	ydgF
PA14_45000	1.45205	0.000192464	0.00279813	gcl
PA14_45010	1.36523	9.59942e-05	0.0016789	hyi
PA14_45020	1.07109	0.00030955	0.00391717	glxR
PA14_45030	1.46146	0.00022465	0.00305526	ttuD
PA14_45050	1.41396	0.000393063	0.00465244	pykF
PA14_45890	1.10815	0.000282144	0.00361725	-
PA14_46000	1.07854	0.0069065	0.0344678	-
PA14_46170	1.51572	7.74777e-05	0.00141415	yneJ
PA14_47030	1.10539	0.00384441	0.0225019	-
PA14_47160	1.0787	0.00717395	0.0354403	cyoD
PA14_47380	1.1882	0.000447305	0.00509875	hxuC
PA14_47920	1.27839	0.000201856	0.00287717	-
PA14_47930	1.1042	0.0107655	0.0474963	-
PA14_47940	1.45528	0.00155005	0.0122726	-
PA14_47960	1.08618	0.00891178	0.0413943	-
PA14_48000	1.29107	0.00178935	0.0132706	-
PA14_48010	1.11556	0.0104364	0.0464203	-
PA14_48030	1.0818	0.00331551	0.020256	-
PA14_48230	1.5589	0.00972413	0.0441314	-
PA14_48240	1.12404	0.00416593	0.0238485	-
PA14_48280	1.0333	0.00812805	0.0388119	-
PA14_48300	1.52605	0.000880094	0.00825035	-
PA14_48340	1.15556	0.00265198	0.0173028	-
PA14_48380	1.20112	0.00719712	0.0355056	-
PA14_49100	1.16059	0.00298422	0.0188411	yfcG
PA14_49500	1.06894	0.00196303	0.0141122	-
PA14_49560	1.00511	0.001515	0.0121428	toxA
PA14_49570	1.2685	0.00737909	0.0360886	-
PA14_49580	1.09514	0.0064876	0.0329383	-
PA14_49720	1.00651	0.00604904	0.0313363	-
PA14_50050	1.38293	0.000790657	0.0075942	-
PA14_51070	1.20133	0.00128351	0.0108047	opdD
PA14_51460	1.56547	0.00255957	0.0169368	cupC2
PA14_51840	1.03817	3.43006e-05	0.000755517	-
PA14_52300	1.30586	2.98875e-05	0.000670924	-
PA14_52440	1.64438	1.61338e-05	0.000420123	-
PA14_52810	1.05923	0.00105014	0.00929422	dctM
PA14_52820	1.38684	0.00366649	0.0217649	dctQ
PA14_52840	1.05504	0.00176328	0.0131942	dctP
PA14_52880	1.5044	2.9076e-05	0.000660808	-
PA14_52890	1.07813	0.00119491	0.0101907	-
PA14_52900	1.20533	0.000446352	0.00509781	-
PA14_52910	1.12628	0.00123132	0.0104556	-
PA14_52940	1.51979	0.000642253	0.00655132	-
PA14_53340	1.22149	0.0018689	0.0136276	-
PA14_53630	1.98544	0.00776929	0.0374344	-
PA14_53640	2.49224	0.00081997	0.00779652	-
PA14_53680	1.07398	0.00323608	0.0198946	-
PA14_54030	1.42285	0.00156529	0.0123026	-
PA14_54110	1.38258	0.00227254	0.0156461	-
PA14_54180	2.27088	3.22666e-05	0.000716099	-
PA14_54700	3.49203	2.03486e-09	2.02072e-07	yjcS
PA14_55230	1.00285	0.00945604	0.0433513	-
PA14_55320	1.07414	0.0015286	0.012192	-
PA14_55340	1.5174	0.000505469	0.00549451	exbD2
PA14_55360	1.05571	0.0100084	0.045142	exbB2
PA14_55380	1.3793	0.00131923	0.0110262	-
PA14_55390	1.36515	0.00411049	0.0236145	-
PA14_55440	1.2726	0.00422156	0.0239904	hxcR
PA14_55450	1.38708	0.000954847	0.00870054	hxcQ
PA14_55460	1.78903	0.00190831	0.0138376	hxcZ
PA14_55500	1.11161	0.0107462	0.0474467	hxcV
PA14_55550	1.33561	0.000523773	0.00565153	-
PA14_55620	1.37927	0.00114063	0.00985683	5S-rRNA
PA14_55720	1.17288	0.00159098	0.0124287	-
PA14_56360	1.4648	2.33028e-06	8.12684e-05	-
PA14_56370	2.1588	4.55896e-07	1.92165e-05	-
PA14_56750	1.05459	0.00217989	0.0152047	-
PA14_56960	1.01389	0.00231756	0.0158258	-
PA14_57640	1.07973	0.00223686	0.0154732	-
PA14_58610	1.46465	6.58495e-07	2.66078e-05	-
PA14_58890	1.70735	0.000100159	0.00170591	-
PA14_60820	1.2612	3.89385e-05	0.000832631	oprJ
PA14_60830	1.44698	1.69396e-05	0.00043722	mexD
PA14_60850	1.53944	7.11126e-05	0.00134403	mexC
PA14_61170	1.05668	0.00247685	0.0166365	-
PA14_61260	1.10267	2.92113e-05	0.000660808	-
PA14_61270	1.10282	4.9681e-07	2.07915e-05	-
PA14_62050	1.47021	0.000408753	0.0047612	5S-rRNA
PA14_62350	1.80149	0.00238443	0.0161233	phuR
PA14_63080	1.48309	4.41101e-05	0.00091322	lldP
PA14_63500	1.02782	0.00170814	0.0129302	-
PA14_63620	1.21388	0.00435163	0.0245628	lipC
PA14_63640	1.63504	0.000529626	0.00566589	fadH2
PA14_63680	1.09771	0.000214268	0.00297351	-
PA14_63720	1.43378	0.00169101	0.0128838	-
PA14_63750	1.26612	0.00200453	0.0143052	-
PA14_63780	1.33834	0.0002086	0.00293091	-
PA14_63800	1.3596	1.12522e-05	0.000315438	mgtA
PA14_63910	2.32118	4.0941e-06	0.000134008	-
PA14_63920	2.116	0.000113951	0.0019021	-
PA14_63940	2.2552	0.000242338	0.0032051	-
PA14_63960	2.92622	2.69423e-05	0.000623934	-
PA14_64120	1.22459	0.00107174	0.0094568	-
PA14_64260	1.88575	0.000341443	0.00419295	-
PA14_64270	1.29203	0.00135018	0.0112463	-
PA14_64280	1.43183	0.00144094	0.0116931	-
PA14_64290	1.36364	0.000542043	0.00575332	-
PA14_64300	1.16951	0.00033447	0.00414957	-
PA14_64540	1.09148	0.00253613	0.0169047	-
PA14_64710	1.26818	0.000214677	0.00297351	-
PA14_64720	1.36524	0.000186778	0.00273584	opdK
PA14_64800	2.57302	6.70685e-08	3.85249e-06	vanA
PA14_64810	1.72205	0.000134069	0.00216295	vanB
PA14_64890	1.24325	0.00193377	0.0139531	-
PA14_65850	1.31887	0.000262693	0.00341268	rocE
PA14_66530	1.23692	0.00155934	0.0122808	-
PA14_67860	1.05147	6.27114e-05	0.0012121	-
PA14_68030	1.78701	9.69643e-05	0.00168081	-
PA14_68150	2.00978	0.00016879	0.00256867	-
PA14_68860	1.52744	2.20312e-05	0.00054232	gcvH1
PA14_69740	1.35359	0.000738535	0.00724803	-
PA14_69760	1.76003	3.98196e-05	0.000848376	-
PA14_70330	1.13058	0.00318073	0.0196723	-
PA14_70340	1.54217	0.0041684	0.0238485	-
PA14_70870	2.24959	2.21223e-05	0.00054232	5S-rRNA
PA14_71100	1.08944	0.00663135	0.0334076	yeiH
PA14_71120	1.5349	0.00211311	0.0148133	-
PA14_71140	1.47976	0.00023105	0.00309069	-
PA14_71150	1.58137	0.000232231	0.0030994	-
PA14_71160	1.61852	0.000342538	0.00419295	-
PA14_71340	1.11393	0.000821037	0.00779652	-
PA14_72170	1.49611	9.88882e-05	0.00169908	citM
PA14_72180	1.15296	0.0016939	0.0128891	-
PA14_73000	1.9133	0.00169961	0.012899	-
PA14_73010	1.79857	0.00197642	0.0141736	-
PA14_73020	2.24323	0.00149598	0.0120232	-
PA14_73040	2.47061	2.06845e-06	7.30063e-05	amiA
PA14_73050	2.35536	4.49303e-05	0.000926926	-
PA14_73060	2.61069	2.36234e-06	8.18991e-05	cynT
PA14_73070	3.10704	4.36075e-07	1.85142e-05	pyrQ
PA1781.1	1.88068	0.00323937	0.0198946	P11
PA3133.1	1.10575	0.00235173	0.0159395	tRNA-Glu
PA5204-PA5205	1.61194	0.000392884	0.00465244	phrY
PA14_00300	-1.49618	8.46984e-07	3.28641e-05	plcB
PA14_00310	-1.66599	6.23582e-07	2.55494e-05	-
PA14_00320	-1.73795	1.55143e-08	1.15061e-06	-
PA14_00630	-1.39828	4.97811e-05	0.00100923	-
PA14_00650	-3.88639	4.24892e-14	1.68895e-11	-
PA14_01250	-1.35653	0.000598924	0.00618888	ychM
PA14_01490	-4.32805	7.63912e-11	1.11894e-08	-
PA14_01760	-1.95915	1.10368e-18	1.29329e-15	nuh
PA14_01780	-1.33784	2.27335e-05	0.000550395	-
PA14_01960	-1.09026	1.74311e-09	1.79173e-07	-
PA14_02200	-1.01179	0.00289199	0.0184376	cheR
PA14_02220	-1.81135	4.95982e-06	0.000157932	-
PA14_02230	-1.54111	3.89215e-05	0.000832631	cheW
PA14_02250	-1.34668	7.0945e-05	0.00134403	cheA
PA14_02260	-1.14015	0.00446834	0.0249996	cheY
PA14_03240	-1.72232	0.000169234	0.00256876	hcpC
PA14_03470	-1.18248	1.01139e-07	5.38857e-06	-
PA14_04650	-1.41824	0.000958282	0.00871829	pfpI
PA14_05220	-1.06265	1.26656e-08	9.63737e-07	-
PA14_06000	-1.00325	4.27491e-05	0.000894524	clpA
PA14_06010	-1.01257	0.000218072	0.00301274	-
PA14_06310	-1.01548	8.07631e-05	0.00146047	-
PA14_07050	-1.48032	1.28878e-08	9.68075e-07	-
PA14_07370	-1.16611	0.00205319	0.0145814	-
PA14_07430	-2.42228	7.41007e-11	1.11322e-08	-
PA14_07650	-1.48781	5.65616e-08	3.38158e-06	ycgB
PA14_07660	-1.51671	2.84876e-07	1.29074e-05	-
PA14_07680	-1.45069	1.45536e-05	0.000384098	prkA
PA14_09400	-4.26762	5.23543e-08	3.19525e-06	phzS
PA14_09410	-3.87307	4.40925e-08	2.80802e-06	phzG1
PA14_09420	-4.08842	2.53617e-08	1.72784e-06	phzF1
PA14_09440	-3.6667	1.0288e-07	5.43039e-06	phzE1
PA14_09450	-4.59984	1.03783e-08	8.32968e-07	phzD1
PA14_09460	-5.04773	9.09778e-10	9.69162e-08	phzC1
PA14_09470	-4.39891	1.1564e-07	5.99589e-06	phzB1
PA14_09480	-4.01963	2.79853e-07	1.28098e-05	phzA1
PA14_09490	-3.05731	5.05974e-08	3.12184e-06	phzM
PA14_09700	-1.74193	2.04104e-14	9.19883e-12	pqsL
PA14_09900	-2.14262	4.88787e-10	5.50731e-08	prpL
PA14_09940	-1.203	0.00659833	0.0332985	pfpI
PA14_10330	-1.41722	0.000157118	0.00241615	ompK
PA14_10350	-1.53161	6.45169e-05	0.00123128	-
PA14_10360	-3.99301	8.06066e-08	4.58518e-06	-
PA14_10370	-1.50851	0.00736093	0.0360298	choS
PA14_10380	-2.59243	4.32968e-05	0.000902761	-
PA14_10490	-2.88793	2.5791e-09	2.43725e-07	-
PA14_10500	-2.65538	1.08281e-07	5.66444e-06	ccoN
PA14_10530	-3.07556	3.93071e-11	6.22434e-09	-
PA14_10540	-3.43962	1.27847e-09	1.3376e-07	fixG
PA14_10550	-3.94654	1.27781e-12	3.19668e-10	cysI
PA14_10560	-4.46025	2.14433e-11	3.58962e-09	-
PA14_10700	-1.61546	5.76303e-20	1.68828e-16	-
PA14_10770	-1.11945	1.6791e-07	8.33717e-06	-
PA14_11140	-1.66729	1.53752e-05	0.000403962	-
PA14_12260	-1.32736	0.00140231	0.0115395	-
PA14_13030	-1.1251	0.000256363	0.00335274	cioA
PA14_13050	-1.29784	0.000245277	0.00322939	-
PA14_13350	-2.50167	3.56443e-08	2.29494e-06	-
PA14_13360	-3.00465	3.66887e-09	3.35873e-07	-
PA14_13370	-2.97529	7.34033e-09	6.14385e-07	-
PA14_13380	-3.77099	1.30944e-12	3.19668e-10	-
PA14_13390	-4.22343	1.54564e-14	7.95838e-12	-
PA14_15090	-1.57894	1.01168e-07	5.38857e-06	-
PA14_16100	-1.00609	0.00407251	0.0235314	-
PA14_16110	-1.11767	0.00610913	0.0315083	-
PA14_16250	-5.76431	1.593e-12	3.73335e-10	lasB
PA14_16260	-1.94893	1.35314e-07	6.95441e-06	-
PA14_16630	-1.44236	0.00181512	0.0133435	-
PA14_16680	-1.36895	0.000203054	0.00287717	-
PA14_17480	-1.02581	0.00142199	0.0116361	rpoS
PA14_18630	-2.56396	1.64396e-10	2.18908e-08	eprS
PA14_18800	-1.57314	0.000268194	0.00347644	-
PA14_19100	-3.96278	5.06186e-08	3.12184e-06	rhlA
PA14_19110	-3.492	2.79115e-07	1.28098e-05	rhlB
PA14_19120	-2.76449	7.98554e-07	3.11915e-05	rhlR
PA14_19130	-3.74917	7.2006e-11	1.11022e-08	rhlI
PA14_19480	-1.0889	0.00197373	0.0141717	-
PA14_19580	-1.58958	0.00333764	0.0203277	ssuB
PA14_19870	-1.66571	5.16968e-06	0.000161974	ldh
PA14_19900	-1.52952	0.00022112	0.00303405	-
PA14_19910	-1.84784	7.17661e-05	0.00135202	pdhB
PA14_19920	-1.44044	0.00072123	0.00717196	-
PA14_20460	-1.19947	0.0087626	0.0409084	-
PA14_20470	-1.4022	0.00725812	0.0357356	-
PA14_20610	-2.56012	5.13184e-06	0.000161653	lecB
PA14_20770	-1.12009	9.0433e-08	5.09468e-06	-
PA14_20780	-1.18019	1.35231e-10	1.84261e-08	-
PA14_20900	-2.96169	2.47038e-09	2.41233e-07	-
PA14_20920	-3.07377	9.18642e-09	7.58074e-07	-
PA14_20940	-4.30963	6.22849e-12	1.17718e-09	-
PA14_20950	-4.543	3.29868e-11	5.3686e-09	fabH2
PA14_20960	-4.7814	1.34151e-11	2.31174e-09	-
PA14_20970	-4.20188	1.75708e-10	2.28772e-08	cyp23
PA14_20980	-4.9031	4.67856e-12	9.13722e-10	-
PA14_21000	-3.97922	4.6814e-09	4.21974e-07	-
PA14_21010	-4.37366	7.32878e-10	8.10176e-08	-
PA14_21020	-4.16398	3.86665e-10	4.4421e-08	-
PA14_21030	-3.98732	4.60466e-12	9.13722e-10	-
PA14_21670	-1.23868	0.00815892	0.0388474	-
PA14_22400	-1.64545	0.000539338	0.00574353	-
PA14_23970	-1.01406	2.04252e-08	1.43926e-06	xcpQ
PA14_23990	-1.17454	1.24946e-11	2.21836e-09	xcpR
PA14_24020	-1.22814	1.06673e-13	3.90624e-11	xcpT
PA14_24040	-1.33612	1.25352e-06	4.67794e-05	xcpU
PA14_24060	-1.01385	8.93652e-07	3.42216e-05	xcpW
PA14_24100	-1.06811	6.544e-07	2.66078e-05	xcpZ
PA14_24740	-1.20421	2.3492e-05	0.000564097	-
PA14_24860	-1.35878	0.0017919	0.0132727	snr1
PA14_24970	-1.01429	0.000121085	0.00199842	yegS
PA14_26020	-4.08826	1.76868e-12	3.98564e-10	-
PA14_27730	-1.17756	1.89627e-06	6.77453e-05	fadE
PA14_27840	-1.89049	0.00180116	0.0133245	-
PA14_28050	-1.34718	0.000328537	0.00410426	-
PA14_28060	-1.20103	0.000133597	0.00216295	cpg2
PA14_28170	-1.10296	0.000181621	0.0026804	yfdC
PA14_28600	-1.52345	0.00163752	0.0125916	-
PA14_29020	-1.42006	4.20857e-06	0.000136539	cpo
PA14_30560	-1.5829	2.38541e-05	0.000570454	-
PA14_30570	-2.05931	7.95025e-11	1.13611e-08	potF
PA14_30580	-3.65836	1.18957e-15	8.71215e-13	-
PA14_30620	-2.37999	2.08348e-12	4.52115e-10	-
PA14_30630	-3.55261	2.24445e-20	1.31502e-16	pqsH
PA14_30820	-1.05613	0.00044429	0.00508417	-
PA14_30830	-1.00085	2.11774e-05	0.000530249	-
PA14_31290	-2.57441	7.9726e-05	0.00144618	pa1L
PA14_31350	-2.18614	0.00611751	0.0315238	-
PA14_32280	-1.45293	5.95579e-06	0.000181228	-
PA14_33160	-1.59842	0.000178403	0.00264925	-
PA14_33290	-2.45602	1.16116e-14	7.55914e-12	-
PA14_33450	-2.02732	0.00045665	0.00512889	treA
PA14_33460	-1.60072	2.29854e-07	1.11299e-05	-
PA14_33480	-1.62951	3.721e-07	1.62697e-05	sndH
PA14_33930	-1.04253	0.000774653	0.00748959	-
PA14_34010	-1.32455	0.000336877	0.00415528	hsiG3
PA14_34020	-2.33603	1.26188e-06	4.67935e-05	hsiF3
PA14_34030	-1.18237	0.00132387	0.0110492	hcp3
PA14_34050	-1.37894	0.000454377	0.00512889	hsiC3
PA14_34070	-1.50062	0.000110447	0.00186486	hsiB3
PA14_34100	-1.00504	0.00012904	0.00210012	-
PA14_34140	-1.11533	0.000202462	0.00287717	-
PA14_34330	-1.53436	6.57125e-09	5.6619e-07	-
PA14_34460	-1.26792	0.00343701	0.0207817	-
PA14_34490	-1.09691	0.00797205	0.0381915	-
PA14_34500	-1.18573	0.00378973	0.0223156	-
PA14_34510	-1.29036	0.00116087	0.0100023	srpL
PA14_34810	-3.89942	1.25657e-16	1.22704e-13	mxaA
PA14_34820	-3.7805	1.31384e-14	7.69782e-12	-
PA14_34830	-3.55035	2.19417e-13	7.14203e-11	-
PA14_34840	-4.06983	1.73372e-16	1.45113e-13	-
PA14_34870	-3.69824	2.60328e-07	1.21053e-05	chiC
PA14_36310	-3.72898	1.65237e-08	1.21016e-06	hcnC
PA14_36320	-3.9692	6.94208e-09	5.89473e-07	hcnB
PA14_36330	-4.8042	2.36645e-10	2.80724e-08	hcnA
PA14_36450	-1.5047	0.00161578	0.0124893	-
PA14_36460	-1.98381	0.000449435	0.00511309	-
PA14_36490	-1.84431	0.00280685	0.0180823	-
PA14_36500	-1.74416	0.00839232	0.0394628	-
PA14_36520	-1.85609	0.00600469	0.0311616	-
PA14_36530	-2.4631	0.00209285	0.014738	-
PA14_36580	-1.73592	0.00443069	0.0248653	glgB
PA14_36590	-2.00034	0.00313105	0.0194744	malQ
PA14_36605	-1.62007	0.00765239	0.037054	-
PA14_36620	-2.34254	0.000579658	0.00604309	-
PA14_36630	-1.60905	0.00820684	0.0388885	glgX
PA14_36710	-1.69237	0.00243656	0.016409	glgB
PA14_36770	-1.37654	0.008162	0.0388474	-
PA14_36810	-1.90006	0.00447169	0.0249996	katE
PA14_36820	-2.5643	0.00234917	0.0159395	-
PA14_36860	-1.47415	0.000886571	0.00828456	-
PA14_37350	-1.21297	0.00347445	0.0208788	-
PA14_37610	-1.05661	9.86872e-05	0.00169908	-
PA14_37660	-1.3145	1.03981e-05	0.000294312	-
PA14_37690	-1.22048	0.00115863	0.00999762	-
PA14_37710	-1.14006	0.00101559	0.00910451	fusA2
PA14_37745	-4.45963	3.08413e-07	1.37938e-05	-
PA14_37760	-2.63169	1.64522e-05	0.000426519	-
PA14_37770	-2.9425	1.23247e-06	4.62888e-05	-
PA14_37780	-2.23711	9.1838e-05	0.0016172	-
PA14_37790	-3.21959	1.70507e-05	0.000438159	pcoA
PA14_37810	-2.25417	0.000565849	0.00596279	pcoB
PA14_38020	-2.0114	0.000172988	0.00260549	-
PA14_38040	-1.0157	0.00375463	0.0221535	-
PA14_38260	-1.61265	0.000210897	0.00295609	-
PA14_38270	-1.2855	0.00100555	0.00906384	-
PA14_38340	-1.1099	0.00199766	0.0142909	-
PA14_38370	-1.16606	0.00359779	0.0215266	-
PA14_39560	-1.23344	6.75552e-05	0.00128508	-
PA14_39880	-4.03743	2.06345e-08	1.43926e-06	phzG2
PA14_39890	-3.9863	6.47948e-08	3.75874e-06	phzF2
PA14_39910	-3.66296	1.5499e-07	7.89642e-06	phzE2
PA14_39925	-4.35154	2.49517e-08	1.71991e-06	phzD2
PA14_39945	-4.46854	5.16331e-09	4.58361e-07	phzC2
PA14_39960	-3.28326	1.61027e-07	8.13324e-06	phzB2
PA14_39970	-3.43279	5.98908e-07	2.47113e-05	phzA2
PA14_39990	-1.57759	0.000458937	0.00513151	-
PA14_40010	-1.46643	0.000786225	0.00758895	-
PA14_40020	-1.47609	0.00198935	0.0142489	-
PA14_40030	-1.68817	0.000330773	0.00411464	-
PA14_40180	-1.71087	9.54205e-08	5.29588e-06	-
PA14_40200	-1.8672	2.53055e-09	2.43058e-07	-
PA14_40240	-1.15252	0.00312868	0.0194744	-
PA14_40260	-1.50714	0.00125951	0.0106486	-
PA14_40290	-3.81821	9.36827e-12	1.71527e-09	lasA
PA14_40300	-2.73643	5.96978e-06	0.000181228	-
PA14_40310	-3.41164	8.2265e-10	8.92575e-08	-
PA14_40750	-1.08433	7.30493e-05	0.00136854	-
PA14_41500	-2.4347	1.00827e-07	5.38857e-06	-
PA14_41980	-1.10048	3.88321e-06	0.000129271	-
PA14_42130	-1.20952	5.07602e-06	0.000160759	-
PA14_42200	-1.01733	0.00305512	0.0191383	-
PA14_42880	-1.73479	2.43259e-07	1.16824e-05	stk1
PA14_42890	-1.54573	8.86294e-07	3.41631e-05	stp1
PA14_42900	-1.80094	2.50029e-07	1.18139e-05	icmF2
PA14_42910	-1.91196	4.0446e-07	1.74245e-05	dotU2
PA14_42920	-1.73094	2.8639e-07	1.29074e-05	hsiJ2
PA14_42940	-2.03589	1.08398e-06	4.12404e-05	lip2.1
PA14_42950	-2.5163	2.68439e-08	1.8078e-06	fha2
PA14_42960	-1.98385	4.21806e-06	0.000136539	lip2.2
PA14_42970	-2.24587	2.54499e-05	0.000601254	sfa2
PA14_42980	-2.47802	5.67331e-06	0.000175873	clpV2
PA14_42990	-2.17626	5.40895e-08	3.26711e-06	hsiH2
PA14_43000	-2.2746	6.00491e-08	3.54352e-06	hsiG2
PA14_43020	-2.51588	2.95375e-08	1.9445e-06	hsiF2
PA14_43030	-2.99117	1.07857e-08	8.53965e-07	hsiC2
PA14_43040	-2.9723	2.59183e-07	1.21053e-05	hsiB2
PA14_43050	-2.87265	5.58191e-09	4.88126e-07	hsiA2
PA14_43070	-1.90042	5.51524e-05	0.00109066	hcpD
PA14_44890	-1.67494	0.000239564	0.00317557	hcpA
PA14_45940	-2.54725	3.78509e-06	0.000126725	lasI
PA14_45950	-3.96812	2.03674e-10	2.59419e-08	rsaL
PA14_46490	-1.19916	0.00863639	0.0403836	fabF2
PA14_46750	-1.07132	0.000386856	0.00462569	-
PA14_46760	-1.49621	4.96616e-05	0.00100923	-
PA14_46890	-1.24409	1.12317e-06	4.24559e-05	-
PA14_47130	-1.3684	0.00475873	0.0261552	-
PA14_47530	-1.32794	9.69015e-06	0.000278307	-
PA14_48040	-2.78903	6.68797e-19	1.29329e-15	aprI
PA14_48060	-4.27839	4.3572e-13	1.34362e-10	aprA
PA14_48090	-3.00781	6.69931e-13	1.86911e-10	aprF
PA14_48100	-3.08888	7.99754e-13	2.12989e-10	aprE
PA14_48115	-3.11014	1.62998e-14	7.95838e-12	aprD
PA14_48140	-3.27112	4.32398e-14	1.68895e-11	aprX
PA14_48150	-1.67307	7.40644e-05	0.00136854	-
PA14_48160	-1.16436	1.24836e-05	0.00033551	-
PA14_48590	-1.68977	2.68317e-05	0.000623837	-
PA14_48600	-1.09661	0.00679627	0.0340046	-
PA14_48610	-1.38351	0.000706305	0.00704981	-
PA14_48840	-2.23178	0.000124617	0.00204637	-
PA14_49210	-1.54886	0.000456511	0.00512889	napE
PA14_49220	-1.53896	2.02928e-06	7.20578e-05	napF
PA14_49230	-1.43696	6.93373e-07	2.78251e-05	napD
PA14_49250	-1.59864	4.52669e-08	2.85182e-06	napA
PA14_49260	-1.82133	6.04799e-08	3.54352e-06	napB
PA14_49270	-1.52728	2.45754e-07	1.17063e-05	napc
PA14_49300	-1.04216	0.00991016	0.0448368	-
PA14_49310	-2.55554	6.13279e-05	0.00119376	-
PA14_49330	-1.20273	9.80752e-08	5.3703e-06	-
PA14_49750	-1.43738	0.000197574	0.0028498	-
PA14_49760	-1.75152	2.42207e-05	0.000576866	rhlC
PA14_50880	-1.43831	0.000451685	0.00511913	-
PA14_51340	-1.14976	1.05469e-10	1.4713e-08	mvfR
PA14_51350	-2.40545	1.3315e-05	0.000356221	phnB
PA14_51360	-2.17943	0.000169719	0.00256947	phnA
PA14_51380	-2.08924	0.000224751	0.00305526	pqsE
PA14_51390	-2.32551	0.000118662	0.00196953	pqsD
PA14_51410	-2.26666	0.000141241	0.00222994	pqsC
PA14_51420	-2.29464	0.000311911	0.00393855	pqsB
PA14_51430	-2.27463	0.000154619	0.00239028	pqsA
PA14_51880	-1.27342	0.00973259	0.0441356	oprD
PA14_53210	-1.25587	2.33769e-05	0.000563643	-
PA14_53250	-4.25747	6.65268e-13	1.86911e-10	cpbD
PA14_54670	-1.32959	7.11146e-07	2.83443e-05	-
PA14_55200	-1.52277	2.78028e-09	2.58566e-07	-
PA14_55810	-1.56674	3.94285e-07	1.7112e-05	-
PA14_55850	-1.47686	3.79692e-05	0.000820493	-
PA14_55900	-1.21821	0.000486969	0.0053833	-
PA14_55920	-1.00876	0.000725935	0.00717244	-
PA14_55930	-1.48682	4.06148e-05	0.00085907	-
PA14_55940	-2.61858	9.94437e-05	0.00170363	-
PA14_56030	-1.28895	8.56255e-05	0.00153419	-
PA14_56520	-1.20327	0.000185499	0.00273075	-
PA14_60520	-1.29796	5.53579e-05	0.00109066	-
PA14_60750	-3.08407	1.22013e-13	4.20515e-11	pra
PA14_60960	-1.46927	0.000180647	0.00267275	-
PA14_61380	-1.25932	0.00394343	0.0229667	-
PA14_61410	-1.31453	1.37888e-06	5.04929e-05	-
PA14_61500	-1.19151	0.00142819	0.0116381	-
PA14_61870	-3.25367	1.0338e-18	1.29329e-15	-
PA14_62680	-1.78111	0.00916244	0.0423556	-
PA14_63170	-2.18649	2.63362e-12	5.51086e-10	cueR
PA14_63210	-1.18091	2.91411e-05	0.000660808	-
PA14_63270	-1.03917	5.93473e-07	2.46607e-05	fabG
PA14_64480	-1.52889	2.04198e-05	0.000513474	osmE
PA14_64490	-1.20117	0.00135994	0.0113019	-
PA14_64520	-1.47399	0.000398188	0.00468729	-
PA14_65040	-1.03444	0.000501245	0.00547262	-
PA14_65090	-1.01671	0.0014375	0.0116868	-
PA14_66840	-1.64982	1.21793e-08	9.38931e-07	phaC2
PA14_67130	-1.87899	7.81249e-05	0.00142153	ybeJ
PA14_67140	-2.12833	1.90298e-05	0.000484765	-
PA14_67150	-2.23267	1.35833e-05	0.00036048	-
PA14_68930	-2.02999	3.01689e-06	0.000102767	-
PA14_68940	-3.33902	2.19394e-10	2.73495e-08	-
PA14_69560	-1.99655	1.15635e-05	0.000321092	hcpB
PA14_70650	-1.72856	1.48947e-06	5.38693e-05	glcG
PA14_70670	-1.49942	1.85186e-05	0.0004738	glcF
PA14_70680	-1.99862	1.02361e-08	8.32959e-07	glcE
PA14_70690	-1.58941	1.89084e-08	1.35103e-06	glcD
PA14_70740	-1.16482	3.32631e-05	0.000735428	-
PA2570.1a	-1.92617	0.00486808	0.0266312	tRNA-Leu
