# Supplementary material for: Evolution of biofilm-adapted gene expression profiles in lasR-deficient clinical Pseudomonas aeruginosa isolates
Source: NPJ Biofilms Microbiomes. 2022 Feb 14;8:6. doi: 10.1038/s41522-022-00268-1 (PMC8844440; doi:10.1038/s41522-022-00268-1)
Supplement: Supplementary file 4 — Supplementary Data 3 [file 41522_2022_268_MOESM4_ESM.xlsx]

## Sheet: Supplementary Data 3
Supplementary Data 3: Genes that are significantly (FDR ≤ 0.05) and relevantly (log2FC ≥ 1;log2FC ≤ -1) differentially regulated between PA14∆lasR compared to PA14 WT under planktonic growth conditions (OD600 = 2)
Locus Tag	log2FC	P-Value	FDR	Gene Name
PA14_00490	1.46055	2.0946e-07	2.57208e-06	-
PA14_00510	1.08379	3.1131e-08	4.86533e-07	-
PA14_00570	1.80657	0.000594922	0.00244178	-
PA14_00580	1.43263	0.000175907	0.000841361	-
PA14_00590	1.90405	1.25729e-06	1.23411e-05	-
PA14_00810	1.07649	6.98081e-06	5.3304e-05	-
PA14_00850	1.82206	1.58094e-07	2.00447e-06	-
PA14_00860	1.588	1.31348e-08	2.28417e-07	-
PA14_00875	1.47345	2.79089e-09	5.73579e-08	ppkA
PA14_00890	1.27877	2.04206e-06	1.84768e-05	-
PA14_00900	1.16715	1.40491e-05	9.67203e-05	-
PA14_01030	1.30343	3.73116e-05	0.000224504	-
PA14_01080	1.36757	0.000306789	0.00136737	-
PA14_01100	1.55729	2.54795e-08	4.07319e-07	clpB
PA14_01110	2.15775	1.06142e-08	1.88394e-07	-
PA14_02020	1.2385	0.00864778	0.0238032	-
PA14_02060	1.77588	0.00071626	0.00285602	-
PA14_02490	1.74024	0.0099819	0.026837	tonB2
PA14_02530	1.38893	2.56823e-05	0.000163179	-
PA14_02550	1.4628	1.79061e-06	1.65756e-05	mdcA
PA14_02560	1.1568	0.00695486	0.019786	mdcB
PA14_02580	1.30949	0.00104289	0.00395405	mdcD
PA14_03610	1.51221	2.13634e-05	0.00013943	ycaL
PA14_03650	1.09796	1.86791e-05	0.00012419	cysA
PA14_03670	1.04825	0.00105398	0.00398243	cysW
PA14_03680	1.15619	2.14115e-05	0.00013943	cysT
PA14_03700	1.21429	6.9833e-05	0.000377525	sbp
PA14_03710	1.21638	0.000107334	0.000548243	-
PA14_03840	1.38738	6.64969e-08	9.39229e-07	aguR
PA14_03855	1.0494	4.97278e-07	5.55125e-06	-
PA14_04610	1.02285	5.47256e-05	0.000307705	yicE
PA14_04710	1.65952	7.76773e-08	1.08191e-06	-
PA14_05000	1.01595	0.000486731	0.00205088	trmB
PA14_05080	1.09256	7.00021e-06	5.33757e-05	metX
PA14_05110	1.08652	2.17179e-10	5.49062e-09	-
PA14_05120	1.09363	1.36977e-10	3.61487e-09	-
PA14_05320	1.0012	2.96303e-08	4.65498e-07	pilG
PA14_05330	1.1413	3.22102e-06	2.74129e-05	pilH
PA14_05340	1.23767	6.2903e-07	6.73465e-06	pilI
PA14_05360	1.19032	3.52631e-09	7.02577e-08	pilJ
PA14_05380	1.05475	3.36709e-10	8.26929e-09	pilK
PA14_05450	1.06881	1.10967e-06	1.11096e-05	-
PA14_05630	2.55182	2.68372e-09	5.56826e-08	-
PA14_05640	2.93664	5.83499e-10	1.38771e-08	bfrG
PA14_05650	2.58173	2.26828e-14	1.66442e-12	-
PA14_05820	1.98339	1.41974e-12	5.62012e-11	-
PA14_05840	2.14148	5.97276e-13	2.68195e-11	gcdH
PA14_05870	1.02445	7.31027e-05	0.000392031	-
PA14_06320	1.26012	2.03702e-10	5.21564e-09	rarD
PA14_06870	1.038	0.00289404	0.00944328	dnr
PA14_07070	1.40546	1.45343e-05	9.96048e-05	-
PA14_07550	1.11497	1.35597e-05	9.36723e-05	-
PA14_07850	1.01011	1.39571e-08	2.40631e-07	-
PA14_08580	1.28164	1.82445e-05	0.000121704	-
PA14_08590	1.38083	4.33924e-05	0.000252507	-
PA14_08610	1.15002	0.00141993	0.00509466	5S-rRNA
PA14_08650	1.23426	6.94789e-06	5.31876e-05	tRNA-Tyr
PA14_08660	1.31664	2.61567e-06	2.29424e-05	-
PA14_08670	1.13762	1.11153e-05	7.92427e-05	-
PA14_09850	1.32083	0.0195475	0.0463242	opdN
PA14_10960	1.20812	0.00657682	0.0189072	-
PA14_11020	1.3492	0.0169319	0.0413004	fabG
PA14_12740	1.27305	6.15908e-05	0.00033937	-
PA14_12920	1.31042	2.81006e-05	0.00017631	-
PA14_12940	1.41172	5.27444e-05	0.000298274	-
PA14_12960	1.66583	5.33771e-05	0.000301568	-
PA14_12970	1.69848	4.16546e-08	6.2816e-07	tauD
PA14_13010	1.13099	0.000144764	0.00071164	-
PA14_13730	1.1726	1.53654e-08	2.58249e-07	narL
PA14_13740	1.11667	5.84813e-09	1.09621e-07	narX
PA14_14560	1.28647	0.0111743	0.0295541	-
PA14_15070	2.28682	2.82673e-07	3.40168e-06	oprC
PA14_15080	1.29312	3.06104e-05	0.000189879	-
PA14_15530	1.9236	1.07915e-07	1.44294e-06	trbK
PA14_16010	1.50403	0.000628009	0.00255665	-
PA14_16190	1.28288	1.8797e-08	3.09868e-07	-
PA14_16200	1.91683	1.24073e-11	3.9292e-10	-
PA14_17490	1.25279	3.37097e-06	2.84875e-05	fdxA
PA14_17580	1.06262	2.04073e-08	3.30973e-07	-
PA14_18100	1.16459	1.55338e-07	1.98024e-06	-
PA14_19380	1.13613	1.13691e-06	1.13258e-05	-
PA14_19490	1.48006	2.78894e-09	5.73579e-08	lsfA
PA14_19500	1.22448	0.00986757	0.0265771	ssuA
PA14_19530	1.13782	9.23487e-08	1.25795e-06	ssuE
PA14_19540	1.6162	1.05337e-09	2.34745e-08	ssuA
PA14_19560	3.02453	1.0543e-11	3.42904e-10	ssuD
PA14_19570	1.88893	7.93983e-09	1.45652e-07	ssuC
PA14_19580	2.69118	2.73375e-12	1.00914e-10	ssuB
PA14_19590	2.96706	1.09432e-08	1.93094e-07	ssuF
PA14_20560	1.02898	6.92717e-09	1.27464e-07	amiE
PA14_20570	1.28426	3.39029e-08	5.21723e-07	amiB
PA14_20580	1.25524	3.95143e-10	9.51029e-09	amiC
PA14_20590	1.25721	2.98853e-08	4.68281e-07	amiR
PA14_20890	1.11951	8.72095e-06	6.43063e-05	rfaD
PA14_21570	3.55936	1.10615e-13	5.99613e-12	-
PA14_21580	3.51309	1.5148e-12	5.95722e-11	-
PA14_21590	2.8063	8.71677e-12	2.9301e-10	-
PA14_21600	2.42545	5.23858e-07	5.8156e-06	-
PA14_23090	1.00432	0.0147431	0.0370549	edaA
PA14_23170	1.18799	0.00069437	0.00278721	hutG
PA14_23680	2.71796	4.11935e-06	3.38147e-05	ibpA
PA14_25030	1.35394	0.000136911	0.00067635	-
PA14_26330	1.00808	6.16506e-07	6.64788e-06	-
PA14_26340	1.10364	8.42282e-05	0.000442621	-
PA14_26400	1.18018	0.00162481	0.00571419	-
PA14_27370	1.82442	7.9243e-05	0.000420093	deaD
PA14_27600	1.00458	6.19459e-07	6.66545e-06	-
PA14_27610	1.069	1.24959e-05	8.73264e-05	-
PA14_27620	1.09394	2.62803e-06	2.2986e-05	-
PA14_28130	1.49463	2.09064e-05	0.000136732	-
PA14_28400	1.28837	9.53645e-08	1.28082e-06	oprQ
PA14_29070	1.09729	0.000233175	0.00107182	-
PA14_29590	1.49709	6.23559e-08	8.95455e-07	-
PA14_30550	1.12012	1.7339e-05	0.000116179	ssuA
PA14_31160	1.6569	3.72055e-09	7.35876e-08	-
PA14_31170	1.81042	4.30101e-08	6.46373e-07	-
PA14_31700	1.09936	1.33504e-06	1.29772e-05	pgsA
PA14_31720	1.23193	8.89183e-08	1.21596e-06	-
PA14_31730	1.18374	7.64917e-07	7.96281e-06	-
PA14_31740	1.23637	3.0576e-06	2.6153e-05	-
PA14_31750	1.44453	4.05852e-07	4.66923e-06	-
PA14_31760	1.07508	5.53627e-06	4.35448e-05	cdsA
PA14_32580	1.10147	3.4378e-06	2.90116e-05	-
PA14_32780	1.44758	9.66825e-06	7.03433e-05	-
PA14_32860	1.00699	8.06286e-05	0.000425937	-
PA14_32890	1.51866	1.32359e-07	1.72382e-06	-
PA14_34600	1.13492	0.00111554	0.00417684	gapB
PA14_34730	1.4332	3.65671e-05	0.000220686	-
PA14_34740	1.66932	0.000268473	0.00121094	-
PA14_35010	1.27427	0.0193329	0.0459147	-
PA14_35300	1.11692	1.34308e-05	9.31025e-05	-
PA14_35320	1.53751	3.16241e-06	2.69904e-05	kguD
PA14_35330	1.71692	1.31643e-06	1.28379e-05	kguT
PA14_35340	1.90038	6.22307e-06	4.8067e-05	kguK
PA14_35360	1.71469	5.66346e-06	4.43712e-05	kguE
PA14_35370	1.29132	0.00014701	0.000720324	ptxS
PA14_35430	2.62442	0.00315097	0.0101537	pvcA
PA14_35930	1.47228	0.0142576	0.0360741	-
PA14_36010	1.05965	2.14008e-05	0.00013943	-
PA14_36030	1.08934	3.18041e-05	0.000195271	-
PA14_36080	1.33467	0.0190159	0.0452606	yfaV
PA14_36200	1.9718	2.20808e-06	1.97185e-05	-
PA14_36220	1.88613	4.10811e-05	0.000241864	gltJ
PA14_36230	1.90161	2.60397e-05	0.000165101	glnP
PA14_36990	1.26003	0.000345459	0.00151393	-
PA14_37000	1.71611	0.00208533	0.00706897	cupA5
PA14_37010	2.04775	8.42857e-06	6.23031e-05	cupA4
PA14_37040	2.60443	1.95069e-05	0.000129123	cupA2
PA14_37060	2.25656	3.76359e-09	7.37639e-08	cupA1
PA14_37070	1.22808	0.000173321	0.000830314	-
PA14_37080	1.41313	1.52952e-05	0.00010399	-
PA14_37190	1.00459	1.36954e-06	1.32912e-05	ada
PA14_37210	1.42032	6.28577e-10	1.46595e-08	-
PA14_37220	1.05851	3.82408e-05	0.0002283	-
PA14_37250	1.18317	8.84026e-08	1.21166e-06	-
PA14_37260	1.31186	3.318e-06	2.81585e-05	opdO
PA14_37270	1.58019	3.19683e-06	2.72455e-05	-
PA14_37290	1.40951	2.06162e-08	3.33461e-07	-
PA14_37310	1.45187	9.25602e-10	2.10164e-08	-
PA14_37320	1.62812	2.00257e-09	4.25776e-08	-
PA14_37420	1.16977	8.36855e-05	0.000440539	-
PA14_37430	1.20415	0.0138895	0.0352612	-
PA14_37440	1.68364	4.1255e-05	0.00024265	-
PA14_37460	2.29118	1.31583e-07	1.71743e-06	-
PA14_37470	2.52294	1.33598e-09	2.93379e-08	-
PA14_37490	1.26971	4.04644e-06	3.33936e-05	-
PA14_37510	1.57263	4.38918e-07	4.97358e-06	-
PA14_37520	1.98685	1.9346e-07	2.38534e-06	-
PA14_37530	1.90306	2.62828e-06	2.2986e-05	-
PA14_37550	1.61444	0.00058408	0.00240548	-
PA14_37560	1.76348	9.50412e-08	1.27934e-06	asnB
PA14_37820	1.52921	1.58239e-07	2.00447e-06	-
PA14_37830	1.0568	3.40641e-05	0.000207523	iscS
PA14_37990	1.63233	0.0037758	0.0118205	-
PA14_38160	1.09045	2.92675e-05	0.000182679	azlC
PA14_38170	1.08603	1.64367e-05	0.00011075	-
PA14_39800	1.0238	0.00229956	0.00770288	-
PA14_40770	1.18997	8.3848e-06	6.2121e-05	cysI
PA14_40780	1.24983	4.27352e-06	3.47261e-05	-
PA14_41320	1.03993	5.19601e-05	0.000294947	tRNA-Leu
PA14_41420	1.41815	3.70858e-07	4.31192e-06	-
PA14_41860	1.65834	1.24278e-07	1.62561e-06	-
PA14_42860	1.69175	5.36953e-07	5.9173e-06	-
PA14_43160	1.02491	6.1083e-07	6.5985e-06	benE
PA14_43710	1.21397	4.17476e-06	3.42228e-05	-
PA14_43840	1.3581	2.69317e-05	0.00017004	-
PA14_43850	2.46954	3.69081e-07	4.31192e-06	htpG
PA14_43910	1.14372	0.000107135	0.000547692	-
PA14_44340	2.49179	6.52985e-14	4.05053e-12	ccoN
PA14_44350	2.973	6.91945e-15	6.12269e-13	ccoO
PA14_44360	2.97465	7.53317e-15	6.3841e-13	ccoP
PA14_44470	1.08121	4.0025e-07	4.62246e-06	hemN
PA14_45970	1.16998	2.60524e-08	4.14702e-07	-
PA14_46030	1.08634	0.0163638	0.0402045	-
PA14_46900	1.05468	0.000819131	0.00321717	-
PA14_47010	2.21482	4.6807e-08	6.97123e-07	-
PA14_47030	2.2571	3.06306e-11	9.07903e-10	-
PA14_47840	1.25673	6.30248e-05	0.00034632	-
PA14_48970	1.20278	0.00960621	0.0260363	-
PA14_50950	1.05347	0.000124693	0.000624988	-
PA14_51940	1.22276	6.20492e-06	4.8067e-05	-
PA14_52890	1.50942	0.00323478	0.0103917	-
PA14_54210	1.69352	3.52319e-05	0.000213485	-
PA14_54840	1.16712	9.60344e-05	0.000497708	-
PA14_55160	1.09354	0.0159026	0.0392157	toxR
PA14_55634	1.33587	4.29628e-05	0.000250734	-
PA14_55635	1.31099	1.09578e-05	7.82122e-05	-
PA14_56540	1.14673	4.4263e-06	3.5749e-05	-
PA14_57010	2.35721	5.65431e-08	8.23126e-07	groEL
PA14_57020	2.69497	9.38641e-08	1.26917e-06	groES
PA14_57030	1.2505	8.04035e-05	0.000425201	fxsA
PA14_57710	1.06565	1.68408e-06	1.58193e-05	cysN
PA14_58230	1.21808	2.19607e-10	5.52877e-09	-
PA14_58490	1.05405	3.20718e-05	0.000196714	dppF
PA14_59030	1.6888	0.017149	0.0417416	-
PA14_59560	1.245	0.0108227	0.0287506	-
PA14_60010	1.03264	0.00905748	0.0247048	-
PA14_60150	1.16299	8.47635e-05	0.000445045	-
PA14_60160	1.41262	1.30079e-05	9.03794e-05	-
PA14_60180	1.23569	2.05777e-05	0.000135023	-
PA14_60190	2.34524	4.81845e-08	7.15867e-07	clpB
PA14_60490	1.254	2.33556e-05	0.0001503	-
PA14_60690	1.1158	0.0131396	0.0337004	-
PA14_60700	1.73517	4.1621e-07	4.77016e-06	ccpR
PA14_61080	1.14764	7.24437e-05	0.000389538	dctP
PA14_61260	1.06063	0.000250449	0.00113904	-
PA14_61270	2.80439	4.36592e-15	4.0415e-13	-
PA14_61370	2.10748	2.80375e-10	6.94246e-09	-
PA14_61400	1.04674	3.69822e-07	4.31192e-06	mqoB
PA14_61750	1.22224	1.03739e-06	1.04207e-05	ipk
PA14_61760	1.29497	1.7196e-06	1.59921e-05	-
PA14_61770	1.11849	4.28412e-06	3.47261e-05	prs
PA14_62070	1.29904	4.45586e-05	0.000258294	-
PA14_62080	1.30951	9.9658e-06	7.19858e-05	-
PA14_62400	1.05442	7.41013e-07	7.78311e-06	yfdZ
PA14_62940	2.64368	3.69835e-09	7.34422e-08	dapB
PA14_62960	2.82305	5.98537e-10	1.4068e-08	dnaJ
PA14_62970	3.17547	3.60925e-08	5.51122e-07	dnaK
PA14_62990	3.33223	7.66439e-08	1.06999e-06	grpE
PA14_63080	1.06386	0.00582778	0.0171136	lldP
PA14_63460	1.09826	0.00360402	0.0113774	tRNA-Sec
PA14_63820	1.10193	0.000512073	0.00214415	-
PA14_64950	1.52082	0.00191104	0.00654826	pncA
PA14_64960	1.26778	0.00124279	0.00456801	pncB1
PA14_65210	1.53166	6.31851e-06	4.86792e-05	tRNA-Leu
PA14_65220	1.47861	2.41661e-06	2.13834e-05	tRNA-Leu
PA14_65990	1.3686	0.00943073	0.02563	qacH
PA14_66420	1.14518	0.00060043	0.00245768	ytnM
PA14_66440	1.08607	1.31316e-05	9.11334e-05	metY
PA14_66770	2.58709	6.66039e-09	1.2331e-07	hslV
PA14_66790	3.55492	3.7449e-09	7.36375e-08	hslU
PA14_66800	1.38922	1.29698e-06	1.26894e-05	-
PA14_67850	1.18429	3.33019e-05	0.000203429	-
PA14_67860	1.66324	4.21198e-06	3.44809e-05	-
PA14_68100	1.03905	0.000407903	0.00175186	-
PA14_69760	1.22025	0.000158924	0.000771164	-
PA14_70890	1.36258	1.51559e-05	0.000103277	-
PA14_70900	1.26415	1.55505e-05	0.000105606	-
PA14_71630	1.05127	3.83177e-07	4.44234e-06	adhA
PA14_71650	1.30919	4.242e-06	3.45748e-05	aspA
PA14_71720	1.2309	7.60769e-06	5.73627e-05	oadA
PA14_71740	1.11998	3.24592e-08	5.03369e-07	accC
PA14_71820	1.40351	8.07015e-06	6.04709e-05	yegQ
PA14_71890	1.12169	0.000476182	0.00200925	pseco
PA14_72620	1.3186	1.21896e-05	8.57836e-05	metN
PA14_72630	1.25092	8.44989e-06	6.23841e-05	-
PA1555.1	3.12181	1.93707e-15	2.08132e-13	ccoQ1
PA3366.1	1.50258	0.000104644	0.000535866	amiE_leader
PA4628-PA4629	1.10257	1.84228e-07	2.28556e-06	sRNA2626
PA4758.1	2.50508	9.43341e-09	1.69435e-07	P32
PA1324.1	-2.44251	1.49371e-08	2.52463e-07	P9
PA14_00080	-1.15185	6.61257e-07	7.04209e-06	-
PA14_00300	-1.85626	2.24336e-14	1.66442e-12	plcB
PA14_00310	-2.26347	2.49151e-14	1.78469e-12	-
PA14_00320	-1.85786	5.90951e-13	2.6735e-11	-
PA14_00470	-1.36622	7.49281e-07	7.8544e-06	-
PA14_00480	-1.16514	2.56747e-05	0.000163179	-
PA14_00630	-1.26744	0.000110265	0.000562257	-
PA14_00640	-3.92462	2.70395e-15	2.62414e-13	phzH
PA14_00650	-3.50083	4.66632e-14	3.01906e-12	-
PA14_00710	-2.63305	1.50526e-08	2.53702e-07	osmC
PA14_00720	-2.08234	2.07291e-09	4.39179e-08	-
PA14_01250	-1.50194	1.85716e-06	1.70604e-05	ychM
PA14_01270	-1.12143	0.000211633	0.000988502	-
PA14_01300	-1.74869	7.15219e-07	7.53673e-06	coxA
PA14_01310	-2.17452	7.36054e-05	0.000394375	coxG
PA14_01320	-1.94856	0.000102036	0.000525195	coIII
PA14_01330	-1.03949	0.000202134	0.000951675	-
PA14_01350	-1.13705	0.00179398	0.00619653	-
PA14_01360	-1.14174	0.0036625	0.0115439	ctaA
PA14_01490	-6.37143	4.48262e-19	2.46282e-16	-
PA14_01580	-1.91955	1.91365e-08	3.13908e-07	gabP
PA14_01600	-1.93717	9.27606e-12	3.10078e-10	mmsA
PA14_01610	-1.38915	1.09316e-07	1.452e-06	-
PA14_01620	-1.75545	4.8289e-09	9.19478e-08	aptA
PA14_01760	-3.06832	3.08637e-15	2.94773e-13	nuh
PA14_01770	-3.20392	1.03315e-13	5.851e-12	-
PA14_01780	-2.96162	1.42759e-14	1.16079e-12	-
PA14_01940	-1.52114	2.97301e-11	8.8998e-10	-
PA14_01960	-1.33867	1.3807e-10	3.62781e-09	-
PA14_01970	-1.23454	1.06073e-10	2.82408e-09	-
PA14_02180	-1.29128	0.00143722	0.00514443	cheB
PA14_02190	-1.37391	0.000354388	0.00154855	cheD
PA14_02200	-1.41945	9.3707e-07	9.49217e-06	cheR
PA14_02220	-1.34067	1.4074e-08	2.41952e-07	-
PA14_02230	-1.34603	3.38373e-08	5.21723e-07	cheW
PA14_02250	-1.4839	8.04488e-09	1.47131e-07	cheA
PA14_02260	-1.68166	1.34156e-09	2.93534e-08	cheY
PA14_02270	-1.12431	1.29252e-06	1.26662e-05	-
PA14_03010	-1.08141	1.21371e-07	1.598e-06	-
PA14_03240	-2.11615	7.93527e-06	5.95343e-05	hcpC
PA14_03470	-1.32789	4.07837e-11	1.17414e-09	-
PA14_03490	-1.17712	1.35342e-05	9.36035e-05	-
PA14_03510	-1.15543	5.05442e-07	5.62153e-06	-
PA14_03520	-1.37148	3.50138e-07	4.13906e-06	-
PA14_04100	-1.1122	9.6548e-07	9.74713e-06	-
PA14_04650	-1.66169	2.96633e-06	2.54977e-05	pfpI
PA14_04780	-1.836	2.78478e-10	6.92398e-09	-
PA14_04790	-2.11017	7.95868e-11	2.16685e-09	-
PA14_04810	-2.02813	4.07072e-12	1.44932e-10	-
PA14_05740	-1.23322	0.00086123	0.00335406	pydA
PA14_05770	-1.17124	1.02781e-05	7.38871e-05	dhT
PA14_06170	-1.01597	0.000214357	0.000997514	fiuR
PA14_06300	-1.35534	4.80738e-06	3.85167e-05	-
PA14_06310	-1.19354	2.96519e-06	2.54977e-05	-
PA14_06360	-1.00013	0.000993593	0.00379584	comF
PA14_06500	-1.21407	2.1757e-06	1.95485e-05	bioB
PA14_06530	-1.0243	1.66552e-07	2.09215e-06	bioH
PA14_06650	-1.88445	9.99851e-09	1.78519e-07	nirN
PA14_06660	-2.00691	2.42e-08	3.88298e-07	nirE
PA14_06670	-1.80369	7.45666e-08	1.04341e-06	nirJ
PA14_06680	-1.67232	4.93088e-07	5.5147e-06	nirH
PA14_06690	-1.6025	1.45475e-07	1.87436e-06	nirG
PA14_06700	-1.58278	1.89079e-06	1.72558e-05	nirL
PA14_06710	-1.5106	1.55669e-06	1.47738e-05	nirD
PA14_06720	-1.4575	5.967e-06	4.64469e-05	nirF
PA14_06730	-2.11311	1.41618e-06	1.36557e-05	nirC
PA14_06740	-2.06994	7.46386e-06	5.64196e-05	nirM
PA14_06750	-1.86601	3.7475e-05	0.000225037	nirS
PA14_06790	-1.91188	5.32465e-06	4.21558e-05	nirO
PA14_06800	-3.04178	2.98961e-07	3.58807e-06	-
PA14_06810	-4.11846	1.12319e-06	1.12217e-05	norC
PA14_06830	-2.91249	1.60874e-06	1.51959e-05	norB
PA14_06840	-3.13986	4.49802e-07	5.06827e-06	norD
PA14_06860	-1.74241	3.22098e-07	3.83016e-06	-
PA14_07090	-2.33636	3.39793e-10	8.31111e-09	metK
PA14_07110	-2.01566	1.43436e-10	3.7524e-09	-
PA14_07355	-1.04343	6.06016e-05	0.000334839	-
PA14_07370	-1.85713	1.8475e-07	2.28733e-06	-
PA14_07430	-4.9303	2.27213e-18	8.54462e-16	-
PA14_07500	-1.14555	3.122e-07	3.7272e-06	-
PA14_07650	-1.37983	3.84711e-08	5.83074e-07	ycgB
PA14_07660	-1.37318	2.16822e-07	2.65707e-06	-
PA14_07680	-1.51719	1.96898e-08	3.21067e-07	prkA
PA14_07860	-1.08997	4.41239e-05	0.000256268	-
PA14_07870	-1.41105	1.46195e-07	1.8796e-06	-
PA14_07890	-1.01127	5.54892e-05	0.000310874	-
PA14_07900	-1.06725	0.000672571	0.00271237	-
PA14_09210	-1.84367	3.36201e-06	2.84517e-05	pchA
PA14_09220	-1.95743	5.15798e-06	4.09441e-05	pchB
PA14_09230	-1.74256	3.68506e-07	4.31192e-06	pchC
PA14_09240	-1.47633	1.6473e-06	1.55114e-05	pchD
PA14_09270	-1.53791	1.48266e-07	1.90217e-06	pchE
PA14_09280	-1.34055	4.91245e-05	0.000280173	pchF
PA14_09370	-1.01765	0.000232229	0.0010691	-
PA14_09380	-1.2985	4.97949e-05	0.000283191	-
PA14_09400	-6.46463	1.10218e-12	4.60541e-11	phzS
PA14_09410	-7.19563	1.35213e-13	7.26409e-12	phzG1
PA14_09420	-7.35599	7.79901e-13	3.4253e-11	phzF1
PA14_09440	-6.7251	3.86332e-15	3.63212e-13	phzE1
PA14_09450	-8.83662	9.61585e-15	8.03591e-13	phzD1
PA14_09460	-7.7619	7.22063e-14	4.43332e-12	phzC1
PA14_09470	-10.9844	3.23339e-14	2.21083e-12	phzB1
PA14_09480	-8.28414	8.47941e-14	5.10206e-12	phzA1
PA14_09490	-3.30486	3.65652e-14	2.47205e-12	phzM
PA14_09500	-2.45824	9.34683e-10	2.11428e-08	opmD
PA14_09520	-2.87444	1.26376e-12	5.17284e-11	mexI
PA14_09530	-3.04544	9.04962e-11	2.43087e-09	mexH
PA14_09540	-3.8586	6.22217e-13	2.77324e-11	mexG
PA14_09550	-1.10934	2.56769e-05	0.000163179	-
PA14_09700	-1.91785	1.11216e-11	3.57853e-10	pqsL
PA14_09880	-1.22447	0.000128915	0.000642652	-
PA14_09900	-4.94744	2.94674e-17	5.71952e-15	prpL
PA14_09930	-2.91535	1.60338e-06	1.51691e-05	-
PA14_09940	-2.581	5.20912e-05	0.000295413	pfpI
PA14_10330	-3.38906	2.12637e-11	6.4946e-10	ompK
PA14_10340	-3.29596	5.79872e-13	2.64325e-11	cvaB
PA14_10350	-6.15133	2.07421e-14	1.56006e-12	-
PA14_10360	-6.64453	4.99674e-15	4.48737e-13	-
PA14_10370	-1.7203	2.99788e-05	0.000186345	choS
PA14_10380	-2.35432	5.87949e-09	1.09866e-07	-
PA14_10490	-3.19881	8.09003e-13	3.50199e-11	-
PA14_10500	-3.39106	1.09289e-13	5.9781e-12	ccoN
PA14_10530	-2.269	1.7027e-10	4.41602e-09	-
PA14_10540	-2.59494	7.39966e-11	2.03305e-09	fixG
PA14_10550	-2.07234	8.98723e-11	2.42494e-09	cysI
PA14_10560	-2.02587	3.47825e-10	8.47313e-09	-
PA14_10700	-3.31247	3.81199e-18	1.2072e-15	-
PA14_10710	-3.36772	7.49859e-18	1.80476e-15	-
PA14_10770	-1.68555	8.64062e-11	2.34192e-09	-
PA14_10990	-1.42654	0.00505753	0.0151549	hpaC
PA14_11120	-2.64	4.99013e-11	1.4163e-09	rcsB
PA14_11140	-3.18689	4.52385e-13	2.12656e-11	-
PA14_11470	-1.09355	7.4309e-08	1.04223e-06	pgpA
PA14_11480	-1.16978	1.54857e-09	3.3397e-08	-
PA14_11580	-1.33987	6.28481e-08	9.00374e-07	-
PA14_11890	-1.19196	6.87421e-09	1.26878e-07	-
PA14_11910	-1.09702	1.20282e-06	1.18645e-05	-
PA14_12260	-1.73711	8.34308e-06	6.19757e-05	-
PA14_12680	-1.46029	1.70482e-07	2.13262e-06	-
PA14_12840	-1.34533	8.43511e-09	1.538e-07	-
PA14_12990	-1.15472	2.40039e-09	5.01498e-08	-
PA14_13030	-1.17521	5.38454e-06	4.24624e-05	cioA
PA14_13050	-1.25823	2.26206e-06	2.01343e-05	-
PA14_13110	-1.79619	1.66008e-11	5.1755e-10	-
PA14_13130	-2.31539	7.06899e-11	1.95111e-09	-
PA14_13140	-2.24348	1.39742e-09	3.03692e-08	-
PA14_13170	-2.12037	3.36352e-07	3.99177e-06	-
PA14_13210	-3.06294	8.29592e-06	6.18485e-05	-
PA14_13280	-2.23198	0.000161489	0.000782638	moeA1
PA14_13340	-1.54243	1.14176e-05	8.09186e-05	-
PA14_13350	-5.51696	1.54199e-16	2.37902e-14	-
PA14_13360	-6.53503	7.74018e-16	9.13189e-14	-
PA14_13370	-5.72365	1.24729e-19	1.25083e-16	-
PA14_13380	-6.66011	4.98439e-16	6.24814e-14	-
PA14_13390	-6.45785	6.27003e-14	3.92987e-12	-
PA14_13580	-1.83199	1.98732e-06	1.80086e-05	-
PA14_13590	-2.27422	2.64622e-06	2.31088e-05	-
PA14_13600	-1.75764	1.01042e-05	7.28984e-05	-
PA14_13610	-1.5739	6.29488e-06	4.85594e-05	-
PA14_13750	-1.85974	0.00020092	0.000946699	narK1
PA14_13800	-2.32649	3.79445e-05	0.00022695	narH
PA14_13810	-2.86586	2.47498e-05	0.000158257	narJ
PA14_13830	-3.06153	6.57549e-05	0.000358381	narI
PA14_13840	-3.62507	7.8731e-08	1.09405e-06	-
PA14_13850	-3.56526	4.49446e-08	6.71047e-07	moaA
PA14_14060	-1.01352	3.45404e-08	5.28828e-07	-
PA14_14100	-1.20132	1.48111e-08	2.51747e-07	yhdW
PA14_14270	-1.17627	3.38304e-08	5.21723e-07	-
PA14_14530	-1.01272	2.9995e-07	3.58807e-06	-
PA14_14990	-1.50742	9.10367e-09	1.64495e-07	mocA
PA14_15090	-1.14263	2.01539e-05	0.000132531	-
PA14_15870	-1.01554	1.16955e-07	1.54664e-06	-
PA14_16100	-2.86339	3.25359e-11	9.54969e-10	-
PA14_16110	-2.15724	1.71719e-07	2.14364e-06	-
PA14_16250	-8.56211	8.51283e-17	1.42218e-14	lasB
PA14_16260	-2.0372	1.87069e-10	4.81022e-09	-
PA14_16630	-2.83045	3.56064e-10	8.63885e-09	-
PA14_16640	-2.32569	6.36986e-09	1.18661e-07	-
PA14_16680	-1.8866	2.8026e-09	5.73579e-08	-
PA14_16790	-1.58577	5.21268e-10	1.24959e-08	-
PA14_16800	-2.27346	5.60525e-10	1.33836e-08	-
PA14_16820	-1.92617	3.75831e-10	9.08184e-09	-
PA14_17480	-1.45548	2.10302e-10	5.33919e-09	rpoS
PA14_17730	-1.03184	0.00185873	0.00639817	-
PA14_17980	-1.79156	9.92603e-12	3.29972e-10	glpF
PA14_18630	-5.05301	2.33934e-22	7.03791e-19	eprS
PA14_18680	-1.4603	0.000184972	0.000879821	bfd
PA14_18760	-2.13712	0.00153684	0.00545514	mexP
PA14_18800	-5.29108	8.08652e-13	3.50199e-11	-
PA14_18810	-4.31804	1.16852e-08	2.04389e-07	-
PA14_18820	-5.53363	5.65862e-07	6.1681e-06	-
PA14_18830	-1.24369	0.000715394	0.00285465	-
PA14_18850	-1.40688	4.28523e-06	3.47261e-05	-
PA14_18860	-1.22359	3.31459e-06	2.81585e-05	-
PA14_19100	-6.84749	4.46553e-18	1.34345e-15	rhlA
PA14_19110	-5.60914	4.72087e-19	2.46282e-16	rhlB
PA14_19120	-3.86333	6.03359e-18	1.57844e-15	rhlR
PA14_19130	-4.3511	3.39075e-18	1.13345e-15	rhlI
PA14_19140	-1.76971	3.86222e-12	1.38327e-10	pheC
PA14_19340	-1.10631	1.59902e-08	2.67258e-07	-
PA14_19350	-1.79057	2.20682e-06	1.97185e-05	-
PA14_19360	-1.68166	1.72296e-06	1.59985e-05	-
PA14_19370	-1.16354	1.68708e-06	1.58193e-05	asnB
PA14_19480	-1.58938	2.00703e-05	0.000132126	-
PA14_19740	-1.33812	1.79405e-06	1.65818e-05	-
PA14_19870	-1.90391	5.68613e-09	1.06917e-07	ldh
PA14_19900	-1.41833	0.000254893	0.00115838	-
PA14_19910	-1.68842	2.40412e-05	0.000154053	pdhB
PA14_19920	-1.46041	7.44939e-05	0.000398426	-
PA14_20060	-1.24304	0.000185125	0.000879858	-
PA14_20150	-2.8957	4.97234e-11	1.4163e-09	nosL
PA14_20170	-3.31415	9.78369e-10	2.20481e-08	nosY
PA14_20180	-2.85177	3.78184e-08	5.7463e-07	nosF
PA14_20190	-2.15969	2.38389e-09	4.99786e-08	nosD
PA14_20200	-2.02114	1.08405e-08	1.91845e-07	nosZ
PA14_20230	-2.83395	8.21642e-06	6.13377e-05	nosR
PA14_20250	-1.6095	0.0011555	0.00429177	-
PA14_20280	-1.22928	6.02451e-10	1.41048e-08	-
PA14_20290	-1.43989	3.82304e-09	7.46858e-08	amrZ
PA14_20300	-1.12012	0.000246068	0.00112507	phnC
PA14_20460	-2.80041	5.72695e-06	4.4694e-05	-
PA14_20470	-2.72907	1.83631e-06	1.69205e-05	-
PA14_20480	-2.26803	5.46993e-07	5.995e-06	-
PA14_20610	-8.50053	4.11353e-16	5.2662e-14	lecB
PA14_20770	-1.55878	1.41239e-11	4.44939e-10	-
PA14_20780	-1.87024	2.32652e-12	8.8042e-11	-
PA14_20900	-3.84994	8.51924e-16	9.85775e-14	-
PA14_20920	-2.76403	2.63484e-14	1.86516e-12	-
PA14_20940	-4.59868	7.19131e-15	6.18144e-13	-
PA14_20950	-5.16989	1.84404e-15	2.01738e-13	fabH2
PA14_20960	-4.7117	3.0815e-12	1.12372e-10	-
PA14_20970	-3.27522	1.10287e-11	3.56774e-10	cyp23
PA14_20980	-4.21934	1.60116e-11	5.01781e-10	-
PA14_21000	-5.52902	8.85602e-16	1.00541e-13	-
PA14_21010	-5.46528	2.14442e-15	2.22465e-13	-
PA14_21020	-4.25951	1.08713e-17	2.51586e-15	-
PA14_21030	-4.61459	7.56472e-20	9.10338e-17	-
PA14_21190	-1.94833	2.60675e-09	5.42728e-08	-
PA14_21510	-1.0723	0.000471049	0.00199178	-
PA14_21670	-3.00805	2.67493e-06	2.32924e-05	-
PA14_21830	-1.51442	1.23011e-07	1.61255e-06	-
PA14_21840	-1.25606	1.32974e-06	1.29466e-05	-
PA14_21910	-1.06263	2.72869e-05	0.000171922	-
PA14_21920	-1.16057	0.000372764	0.00162295	-
PA14_21930	-1.86351	6.47585e-06	4.9764e-05	-
PA14_21940	-1.4154	7.86915e-05	0.000417537	-
PA14_21960	-1.86349	4.14763e-09	8.05041e-08	-
PA14_21970	-1.96804	5.54699e-07	6.06841e-06	-
PA14_22210	-1.79103	0.0019621	0.00669652	-
PA14_22400	-1.1878	0.0035588	0.011248	-
PA14_22720	-1.08191	0.000225449	0.00104108	-
PA14_22730	-1.84872	6.87671e-11	1.91561e-09	-
PA14_22740	-3.30912	2.56565e-12	9.58852e-11	-
PA14_23970	-1.39314	1.13772e-11	3.6413e-10	xcpQ
PA14_23980	-2.36387	1.11412e-12	4.6232e-11	xcpP
PA14_23990	-1.8323	2.9005e-13	1.43051e-11	xcpR
PA14_24010	-1.7753	7.54371e-14	4.5849e-12	xcpS
PA14_24020	-1.83058	6.40414e-13	2.83336e-11	xcpT
PA14_24040	-1.60322	3.55462e-12	1.28073e-10	xcpU
PA14_24050	-1.68369	5.34619e-13	2.45557e-11	xcpV
PA14_24060	-1.46726	2.91794e-11	8.77863e-10	xcpW
PA14_24070	-1.13597	1.31959e-09	2.90841e-08	xcpX
PA14_24080	-1.3283	2.07467e-10	5.28954e-09	xcpY
PA14_24100	-1.33396	9.57742e-09	1.7151e-07	xcpZ
PA14_24210	-1.03517	3.14069e-05	0.000193657	-
PA14_24330	-1.11908	6.06101e-07	6.57101e-06	-
PA14_24740	-1.03123	6.79759e-07	7.2136e-06	-
PA14_24860	-1.73989	3.55616e-05	0.000215266	snr1
PA14_24880	-1.14421	1.18188e-07	1.55951e-06	-
PA14_24970	-1.39666	1.27444e-09	2.81923e-08	yegS
PA14_24980	-1.33138	3.05299e-10	7.52863e-09	-
PA14_26020	-6.61504	1.91342e-14	1.45735e-12	-
PA14_26060	-1.5666	7.27573e-06	5.52056e-05	-
PA14_26190	-2.28933	2.76098e-12	1.01298e-10	-
PA14_26280	-1.05468	2.90718e-08	4.59121e-07	-
PA14_26970	-1.03314	4.96009e-06	3.94774e-05	-
PA14_27070	-1.4173	1.66649e-08	2.77765e-07	-
PA14_27420	-2.7955	0.0197704	0.0467605	trpB
PA14_27730	-1.29569	1.59781e-09	3.42137e-08	fadE
PA14_27990	-1.13886	0.00537409	0.0159447	-
PA14_28050	-1.04438	2.81988e-06	2.44484e-05	-
PA14_28060	-2.22056	2.88825e-08	4.57332e-07	cpg2
PA14_28140	-1.44987	1.25706e-05	8.76449e-05	-
PA14_28150	-1.39495	1.70118e-07	2.1325e-06	-
PA14_28170	-1.39003	3.38278e-07	4.00673e-06	yfdC
PA14_28250	-1.18466	4.96061e-05	0.000282584	-
PA14_28360	-4.47639	1.35349e-12	5.42932e-11	-
PA14_28370	-1.5193	1.44268e-05	9.89804e-05	-
PA14_28460	-1.34927	1.85236e-07	2.28863e-06	-
PA14_28520	-1.33178	6.20351e-07	6.66545e-06	-
PA14_28530	-1.39283	6.54662e-05	0.000358094	-
PA14_28600	-2.45531	1.62344e-06	1.53107e-05	-
PA14_28780	-1.28166	5.71748e-06	4.4678e-05	-
PA14_28790	-1.373	9.72304e-06	7.06564e-05	-
PA14_28960	-1.0128	0.000282887	0.00127025	-
PA14_29020	-1.90088	3.14847e-09	6.37857e-08	cpo
PA14_29210	-1.00928	0.00125888	0.0046131	tetV
PA14_29220	-1.44309	0.00743395	0.0209312	opdB
PA14_29230	-1.25414	7.82468e-06	5.8925e-05	-
PA14_29330	-1.18958	5.57439e-05	0.000311792	-
PA14_29640	-1.10692	0.00114651	0.0042689	fhp
PA14_30200	-1.2071	5.57977e-06	4.37725e-05	cspD
PA14_30260	-1.24536	2.93492e-09	5.96601e-08	ate1
PA14_30560	-3.72214	1.84385e-10	4.76157e-09	-
PA14_30570	-3.20752	6.75055e-17	1.16052e-14	potF
PA14_30580	-4.74074	4.70695e-21	9.44056e-18	-
PA14_30620	-4.02249	5.70649e-18	1.57844e-15	-
PA14_30630	-4.28974	1.59709e-19	1.37281e-16	pqsH
PA14_30650	-1.08177	5.35931e-08	7.84597e-07	gacA
PA14_30690	-1.055	2.23692e-07	2.72461e-06	-
PA14_30820	-1.72125	1.46713e-09	3.17543e-08	-
PA14_30830	-1.57635	1.549e-06	1.47241e-05	-
PA14_30840	-1.74709	1.12038e-08	1.9654e-07	-
PA14_31150	-1.24775	6.01349e-08	8.66148e-07	-
PA14_31290	-7.65494	1.05024e-11	3.42904e-10	pa1L
PA14_31350	-3.99135	1.49379e-13	7.81577e-12	-
PA14_31360	-3.55452	2.44955e-14	1.77578e-12	-
PA14_31370	-2.77607	1.04381e-12	4.42295e-11	tam
PA14_31450	-1.25315	4.30772e-08	6.46373e-07	-
PA14_32480	-1.56946	0.00109542	0.00411687	-
PA14_32490	-1.56821	0.000742548	0.00295107	-
PA14_32590	-2.12859	2.36195e-10	5.9216e-09	dipZ2
PA14_32600	-2.07625	5.0485e-09	9.5826e-08	-
PA14_32610	-1.28735	1.74998e-09	3.73391e-08	dsbG
PA14_32630	-1.50746	4.65946e-09	8.92866e-08	-
PA14_32950	-3.02642	6.46301e-10	1.50147e-08	-
PA14_33060	-1.32814	0.000870099	0.00338422	-
PA14_33160	-2.98629	1.5958e-09	3.42137e-08	-
PA14_33190	-1.05166	3.06658e-05	0.000190027	-
PA14_33200	-1.30987	0.00105041	0.00397505	-
PA14_33260	-1.14069	0.0168526	0.0411368	pvdS
PA14_33290	-3.37779	1.13782e-14	9.37843e-13	-
PA14_33450	-3.48735	1.03753e-08	1.84698e-07	treA
PA14_33460	-3.39615	1.70346e-06	1.59118e-05	-
PA14_33480	-3.5115	5.03482e-12	1.78203e-10	sndH
PA14_33500	-2.52777	5.10411e-09	9.65768e-08	pvdH
PA14_33510	-1.20776	0.00761157	0.0213216	-
PA14_33520	-1.35671	4.24643e-06	3.45748e-05	-
PA14_33830	-1.65934	0.000131837	0.000655587	-
PA14_33930	-1.45138	0.00018844	0.000893495	-
PA14_33980	-1.06951	0.00892282	0.0243867	-
PA14_33990	-1.03296	0.00023209	0.0010691	-
PA14_34000	-1.54591	0.00212691	0.00717759	-
PA14_34010	-1.26885	0.00021235	0.000990474	-
PA14_34020	-1.29938	0.000241878	0.00110844	-
PA14_34030	-1.25171	0.000421875	0.00180542	-
PA14_34050	-1.70301	8.96608e-05	0.00046709	-
PA14_34070	-1.40541	1.84398e-05	0.000122871	-
PA14_34100	-1.13677	6.76467e-05	0.00036802	-
PA14_34110	-1.10589	0.000110103	0.000561907	-
PA14_34330	-2.08832	3.73332e-11	1.07997e-09	-
PA14_34460	-3.33239	1.99268e-13	9.99164e-12	-
PA14_34490	-3.38131	1.05789e-13	5.851e-12	-
PA14_34500	-3.45972	1.47704e-14	1.16939e-12	-
PA14_34510	-2.94829	1.4105e-13	7.48411e-12	srpL
PA14_34520	-2.60978	1.90666e-11	5.9136e-10	srpM
PA14_34540	-2.41026	6.06043e-11	1.69608e-09	-
PA14_34810	-3.36043	3.18073e-17	5.98076e-15	mxaA
PA14_34820	-5.62057	1.8666e-16	2.80784e-14	-
PA14_34830	-6.41769	3.42642e-16	4.68562e-14	-
PA14_34840	-3.30957	1.90932e-14	1.45735e-12	-
PA14_34850	-1.59913	3.39993e-08	5.21872e-07	-
PA14_34870	-6.06135	1.97063e-16	2.89202e-14	chiC
PA14_34880	-2.16709	4.91065e-11	1.40702e-09	-
PA14_34970	-1.30892	2.79454e-09	5.73579e-08	gcd
PA14_35160	-3.08779	1.73423e-13	8.91866e-12	-
PA14_35550	-2.42885	2.18076e-07	2.667e-06	pslO
PA14_35570	-2.28335	3.01665e-06	2.58564e-05	pslN
PA14_35620	-1.31448	0.000211763	0.000988502	pslK
PA14_35640	-1.63773	2.79903e-06	2.43027e-05	pslI
PA14_35650	-1.44953	0.000241117	0.00110579	pslH
PA14_35670	-1.33362	5.74246e-05	0.000319634	pslG
PA14_35680	-1.45492	0.000760486	0.00300647	pslF
PA14_36300	-1.98796	1.92192e-13	9.71783e-12	-
PA14_36310	-4.1648	4.91172e-19	2.46282e-16	hcnC
PA14_36320	-5.46637	2.85362e-23	1.71702e-19	hcnB
PA14_36330	-5.77463	1.59935e-17	3.36346e-15	hcnA
PA14_36345	-1.11767	8.08316e-06	6.0493e-05	exoY
PA14_36350	-1.19151	0.00358252	0.0113155	-
PA14_36360	-2.5541	0.000175483	0.000840001	-
PA14_36370	-1.23937	0.00237944	0.00792752	-
PA14_36375	-3.01524	3.75681e-06	3.13204e-05	-
PA14_36400	-1.27766	0.000617889	0.00251886	-
PA14_36410	-2.82535	5.80356e-05	0.000322218	-
PA14_36420	-1.38111	1.08935e-07	1.45142e-06	-
PA14_36450	-2.36145	3.61797e-08	5.51122e-07	-
PA14_36460	-2.38578	2.2251e-07	2.7157e-06	-
PA14_36470	-1.40882	0.000472926	0.00199831	-
PA14_36480	-2.33691	2.82222e-05	0.000176844	-
PA14_36490	-3.2632	4.29768e-07	4.8883e-06	-
PA14_36500	-2.58492	4.17856e-07	4.77085e-06	-
PA14_36520	-2.56403	1.41512e-07	1.82721e-06	-
PA14_36530	-3.46146	1.42171e-06	1.36871e-05	-
PA14_36540	-2.1105	9.19834e-07	9.33329e-06	-
PA14_36550	-1.91511	4.52751e-05	0.000261691	-
PA14_36560	-3.05507	1.20204e-06	1.18645e-05	-
PA14_36570	-2.14009	1.23532e-05	8.65302e-05	glgA
PA14_36580	-2.82786	8.48685e-07	8.65707e-06	glgB
PA14_36590	-3.44729	6.91276e-08	9.74101e-07	malQ
PA14_36605	-3.50368	5.87928e-10	1.39274e-08	-
PA14_36620	-4.36995	1.52851e-07	1.95681e-06	-
PA14_36630	-3.53672	3.49415e-11	1.01567e-09	glgX
PA14_36650	-3.85557	5.93902e-08	8.59016e-07	-
PA14_36660	-2.47474	3.56419e-07	4.20505e-06	-
PA14_36670	-2.92091	1.37592e-07	1.78041e-06	-
PA14_36680	-3.85391	2.14167e-06	1.92911e-05	-
PA14_36690	-2.87804	1.86019e-08	3.0834e-07	ybhO
PA14_36700	-3.42013	2.99615e-07	3.58807e-06	-
PA14_36710	-3.06574	8.6357e-09	1.56982e-07	glgB
PA14_36730	-2.63607	3.66855e-07	4.30553e-06	-
PA14_36740	-2.48571	2.19062e-06	1.96437e-05	-
PA14_36760	-1.56664	0.000300217	0.00134405	-
PA14_36770	-2.64075	0.000121875	0.000613143	-
PA14_36780	-2.93266	3.67083e-07	4.30553e-06	-
PA14_36790	-2.95515	4.06761e-06	3.34355e-05	-
PA14_36810	-2.77698	1.80145e-07	2.24417e-06	katE
PA14_36820	-5.95715	2.85619e-11	8.63602e-10	-
PA14_36840	-2.92639	4.23446e-07	4.82552e-06	glgP
PA14_36850	-2.6939	1.74791e-06	1.62052e-05	-
PA14_36860	-2.19483	0.000193874	0.000917093	-
PA14_36870	-1.27831	0.000116847	0.000591809	-
PA14_36880	-1.95422	0.0181226	0.0435825	-
PA14_36900	-2.43119	0.00980175	0.0264234	-
PA14_36960	-1.74216	1.22918e-05	8.63674e-05	-
PA14_36980	-1.64279	0.00091509	0.00352955	-
PA14_37350	-1.26615	0.0121313	0.0315582	-
PA14_37660	-2.22678	1.85073e-12	7.13836e-11	-
PA14_37690	-1.37171	7.98839e-07	8.25879e-06	-
PA14_37710	-1.48826	1.5718e-08	2.63441e-07	fusA2
PA14_37745	-6.15769	2.12851e-15	2.22465e-13	-
PA14_37760	-6.74586	4.31155e-14	2.85083e-12	-
PA14_37770	-4.64511	8.67863e-14	5.17023e-12	-
PA14_37780	-4.71583	3.20322e-16	4.58899e-14	-
PA14_38050	-1.80325	1.50576e-06	1.43854e-05	-
PA14_38260	-4.40427	8.36321e-13	3.59439e-11	-
PA14_38270	-4.60798	1.69426e-13	8.78824e-12	-
PA14_38340	-1.32654	1.47581e-08	2.51556e-07	-
PA14_38370	-1.99389	1.45287e-06	1.39202e-05	-
PA14_38825	-2.16646	1.92669e-08	3.15024e-07	pqqA
PA14_39270	-1.84111	6.58133e-07	7.02125e-06	-
PA14_39480	-1.33379	9.55665e-06	6.96213e-05	-
PA14_39520	-1.80882	7.98775e-07	8.25879e-06	-
PA14_39530	-1.76991	4.22857e-06	3.45228e-05	-
PA14_39540	-1.60477	3.69153e-06	3.08499e-05	-
PA14_39560	-1.85231	6.76379e-10	1.5653e-08	-
PA14_39590	-1.22697	0.000198197	0.000934601	metE
PA14_39660	-1.37185	0.000701469	0.00281008	-
PA14_39780	-6.2939	1.37333e-12	5.47241e-11	hvn
PA14_39880	-6.91888	3.94902e-13	1.88581e-11	phzG2
PA14_39890	-7.13551	5.17316e-13	2.39438e-11	phzF2
PA14_39910	-7.32265	6.97896e-16	8.39848e-14	phzE2
PA14_39925	-7.79846	9.92309e-14	5.69166e-12	phzD2
PA14_39945	-7.24914	5.3904e-14	3.45043e-12	phzC2
PA14_39960	-8.86838	1.55504e-14	1.21516e-12	phzB2
PA14_39970	-7.50488	3.64478e-13	1.75445e-11	phzA2
PA14_40010	-1.09802	0.000430624	0.00183894	-
PA14_40180	-1.28338	0.000132051	0.000656113	-
PA14_40200	-1.52409	2.28989e-08	3.69391e-07	-
PA14_40230	-3.99081	2.82671e-14	1.97771e-12	-
PA14_40240	-5.04976	1.41796e-13	7.48411e-12	-
PA14_40250	-3.3281	3.51338e-13	1.70484e-11	opmL
PA14_40260	-5.28417	4.85669e-15	4.42768e-13	-
PA14_40290	-5.77202	2.6743e-15	2.62414e-13	lasA
PA14_40300	-3.42627	8.33897e-12	2.83478e-10	-
PA14_40310	-6.22469	2.7033e-15	2.62414e-13	-
PA14_40430	-1.4031	1.44628e-06	1.38792e-05	-
PA14_40690	-1.09308	3.7121e-07	4.31192e-06	-
PA14_40750	-1.78106	8.66031e-08	1.19243e-06	-
PA14_41500	-3.94107	1.06545e-12	4.48309e-11	-
PA14_41575	-1.02274	1.96309e-06	1.78159e-05	sigX
PA14_41980	-1.72894	2.26731e-06	2.01513e-05	-
PA14_42130	-1.5975	2.31861e-08	3.73024e-07	-
PA14_42140	-1.33397	2.57278e-06	2.26645e-05	-
PA14_42150	-1.1747	1.9582e-05	0.000129335	-
PA14_42160	-1.32613	0.000609937	0.00249151	-
PA14_42200	-1.32856	2.61282e-05	0.000165488	-
PA14_42880	-1.63095	5.33127e-08	7.82397e-07	stk1
PA14_42890	-1.68189	8.3475e-08	1.15464e-06	stp1
PA14_42900	-1.20797	5.81807e-08	8.4355e-07	icmF2
PA14_42910	-2.47846	3.26195e-09	6.56426e-08	dotU2
PA14_42920	-1.99857	5.15601e-08	7.60385e-07	hsiJ2
PA14_42940	-2.39498	5.93755e-07	6.44878e-06	lip2.1
PA14_42950	-3.31778	3.42224e-09	6.84107e-08	fha2
PA14_42960	-3.18648	1.25346e-05	8.74947e-05	lip2.2
PA14_42970	-3.03275	7.6283e-11	2.08634e-09	sfa2
PA14_42980	-2.97674	3.11971e-11	9.2016e-10	clpV2
PA14_42990	-3.20646	1.67901e-10	4.37341e-09	hsiH2
PA14_43000	-3.87313	4.42312e-14	2.89282e-12	hsiG2
PA14_43020	-4.51272	8.68162e-12	2.9301e-10	hsiF2
PA14_43030	-4.38451	9.93227e-14	5.69166e-12	hsiC2
PA14_43040	-4.88962	3.61632e-16	4.83542e-14	hsiB2
PA14_43050	-4.48852	1.94979e-19	1.46648e-16	hsiA2
PA14_43070	-4.08253	5.81751e-14	3.68463e-12	hcpD
PA14_43080	-1.79094	5.28804e-08	7.7795e-07	-
PA14_43090	-2.55993	1.60226e-05	0.000108324	-
PA14_43730	-1.2888	0.00465076	0.0141118	-
PA14_43900	-2.03617	0.00021642	0.00100478	-
PA14_44210	-1.19644	4.64287e-07	5.21197e-06	-
PA14_44230	-1.49678	0.0185767	0.0444967	-
PA14_44240	-1.73715	9.08291e-07	9.23173e-06	-
PA14_44260	-1.86562	3.19983e-07	3.81255e-06	-
PA14_44290	-1.21207	3.73013e-09	7.35876e-08	acnA
PA14_44890	-1.88243	4.75578e-05	0.000272306	hcpA
PA14_45940	-4.19655	2.23645e-17	4.48557e-15	lasI
PA14_45950	-6.90087	6.87933e-18	1.7247e-15	rsaL
PA14_45960	-5.39802	2.38328e-20	3.58505e-17	lasR
PA14_46240	-1.36638	3.22118e-08	5.00823e-07	-
PA14_46280	-3.20572	1.36658e-07	1.77214e-06	-
PA14_46510	-1.69886	1.04537e-07	1.40089e-06	-
PA14_46520	-1.73975	6.30217e-08	9.00716e-07	-
PA14_46530	-2.33505	7.7234e-12	2.65553e-10	-
PA14_46540	-2.05549	5.89229e-11	1.65672e-09	-
PA14_46550	-2.07482	2.32926e-09	4.9004e-08	-
PA14_46750	-1.67001	5.88673e-07	6.40515e-06	-
PA14_46760	-1.73864	0.00154224	0.00546826	-
PA14_46770	-1.28431	0.00073368	0.00291968	-
PA14_46810	-1.34534	5.97009e-05	0.000330469	-
PA14_46830	-1.60618	3.37874e-05	0.000206186	-
PA14_46890	-1.13611	7.93246e-08	1.09976e-06	-
PA14_47090	-1.42985	1.47498e-08	2.51556e-07	-
PA14_47120	-2.69531	5.69079e-11	1.60758e-09	-
PA14_47130	-2.46704	1.34165e-10	3.55625e-09	-
PA14_47530	-1.42105	4.2075e-05	0.000246132	-
PA14_47550	-1.60192	1.39808e-09	3.03692e-08	-
PA14_48040	-4.61473	7.50341e-19	3.47293e-16	aprI
PA14_48060	-6.22483	6.987e-11	1.93736e-09	aprA
PA14_48090	-4.02804	1.12953e-15	1.25859e-13	aprF
PA14_48100	-4.47106	1.62108e-17	3.36346e-15	aprE
PA14_48115	-4.34721	1.73522e-18	7.45771e-16	aprD
PA14_48140	-4.27709	2.13693e-18	8.54462e-16	aprX
PA14_48160	-2.20741	4.26175e-09	8.24532e-08	-
PA14_48170	-1.35857	9.2781e-08	1.26019e-06	-
PA14_48200	-1.36817	2.93766e-05	0.00018317	-
PA14_48530	-3.45531	2.44231e-10	6.09768e-09	-
PA14_48540	-3.35692	2.68253e-07	3.23463e-06	-
PA14_48550	-4.11828	7.00809e-07	7.41084e-06	-
PA14_48560	-5.34704	3.38471e-11	9.8863e-10	-
PA14_48570	-2.50859	9.19111e-09	1.65578e-07	-
PA14_48590	-4.23962	1.47341e-08	2.51556e-07	-
PA14_48600	-3.38079	2.73587e-11	8.314e-10	-
PA14_48610	-2.32011	7.35926e-08	1.0346e-06	-
PA14_48620	-3.19098	7.52045e-07	7.86966e-06	-
PA14_48630	-1.40595	1.57031e-05	0.000106283	-
PA14_48640	-1.73152	1.26946e-05	8.84065e-05	-
PA14_48760	-1.58457	4.82503e-09	9.19478e-08	ycaC
PA14_49130	-2.83039	7.81555e-12	2.67194e-10	dctA
PA14_49210	-1.76234	1.65642e-07	2.08508e-06	napE
PA14_49220	-1.76537	1.10398e-08	1.94229e-07	napF
PA14_49230	-1.61576	2.87094e-06	2.4784e-05	napD
PA14_49250	-1.56102	2.81449e-09	5.7406e-08	napA
PA14_49260	-1.57293	1.50633e-06	1.43854e-05	napB
PA14_49270	-1.62854	2.37735e-07	2.8898e-06	napc
PA14_49300	-1.06611	0.000355276	0.0015513	-
PA14_49310	-3.1096	2.88551e-08	4.57332e-07	-
PA14_49320	-1.41791	1.5798e-07	2.00447e-06	-
PA14_49330	-1.31398	6.90915e-07	7.31908e-06	-
PA14_49360	-1.15024	7.52895e-06	5.68402e-05	-
PA14_49690	-2.08363	0.000216674	0.00100519	-
PA14_49750	-3.80423	1.04573e-13	5.851e-12	-
PA14_49760	-4.75591	9.50548e-14	5.6073e-12	rhlC
PA14_50010	-1.15512	4.02251e-06	3.32465e-05	yliI
PA14_50020	-1.79912	4.62704e-07	5.20391e-06	-
PA14_50810	-1.21015	5.3391e-07	5.90539e-06	-
PA14_50870	-1.09748	1.47477e-05	0.000100837	-
PA14_50880	-1.31885	3.70554e-05	0.000223409	-
PA14_51340	-2.30574	3.90622e-14	2.61152e-12	mvfR
PA14_51350	-2.1496	2.37913e-15	2.42631e-13	phnB
PA14_51360	-3.32926	1.44087e-17	3.21101e-15	phnA
PA14_51380	-3.06926	3.87399e-16	5.06735e-14	pqsE
PA14_51390	-3.11956	3.41996e-16	4.68562e-14	pqsD
PA14_51410	-3.24983	8.74532e-17	1.42218e-14	pqsC
PA14_51420	-3.17389	5.96169e-18	1.57844e-15	pqsB
PA14_51430	-3.14272	3.40891e-17	6.21558e-15	pqsA
PA14_52130	-1.41831	1.0132e-11	3.34969e-10	-
PA14_52230	-1.02418	8.5722e-05	0.000448123	pirA
PA14_52940	-1.08753	3.31025e-05	0.000202416	-
PA14_53140	-1.13552	4.00747e-09	7.80354e-08	-
PA14_53210	-2.26045	4.73927e-13	2.21056e-11	-
PA14_53220	-1.40856	3.90062e-05	0.000231917	fumC2
PA14_53230	-1.61624	5.97714e-10	1.4068e-08	-
PA14_53250	-7.81262	5.65888e-17	1.00145e-14	cpbD
PA14_53290	-1.45439	8.15058e-06	6.09218e-05	trxB2
PA14_53360	-1.11103	0.000839709	0.00328727	plcH
PA14_53370	-1.67706	3.63679e-05	0.000219925	plcR
PA14_53620	-1.22379	0.00248127	0.00823031	-
PA14_53780	-1.21061	1.11966e-05	7.97278e-05	-
PA14_53840	-1.38411	6.40546e-09	1.18956e-07	-
PA14_53910	-1.77336	7.8254e-07	8.1322e-06	pmtA
PA14_54080	-1.21361	1.03363e-05	7.42164e-05	-
PA14_54180	-1.04573	0.00960206	0.0260363	-
PA14_54240	-1.4197	8.10729e-07	8.36733e-06	-
PA14_54550	-1.04984	0.000820835	0.00322176	-
PA14_54720	-1.3994	0.00869102	0.0239112	-
PA14_54750	-1.04894	0.000763177	0.00301315	-
PA14_54810	-1.0757	4.06533e-06	3.34355e-05	-
PA14_54830	-1.16028	0.000573083	0.00236343	-
PA14_55080	-1.75083	4.16018e-13	1.97101e-11	-
PA14_55200	-1.10948	4.82574e-07	5.40717e-06	-
PA14_55580	-1.50979	0.0047938	0.0144728	nemO
PA14_55600	-1.02693	7.5034e-05	0.000400603	-
PA14_55780	-2.9045	7.32323e-12	2.53241e-10	-
PA14_55790	-4.79812	2.05968e-13	1.02422e-11	-
PA14_55800	-1.04088	0.000334919	0.00147418	-
PA14_55810	-3.25289	9.40227e-13	4.0123e-11	-
PA14_55820	-2.27315	9.60267e-11	2.56797e-09	-
PA14_55840	-3.85515	1.04795e-11	3.42904e-10	-
PA14_55850	-3.20758	5.25524e-12	1.84917e-10	-
PA14_55860	-3.70392	3.18474e-13	1.55793e-11	-
PA14_55880	-3.91151	1.31889e-12	5.36199e-11	-
PA14_55890	-3.43921	2.10031e-11	6.44774e-10	cpaF2
PA14_55900	-4.01335	6.58551e-16	8.08674e-14	-
PA14_55920	-3.91807	1.25062e-12	5.15409e-11	-
PA14_55930	-3.8586	3.13234e-14	2.16635e-12	-
PA14_55940	-6.77085	1.05993e-13	5.851e-12	-
PA14_56030	-1.87725	5.66352e-08	8.23126e-07	-
PA14_56040	-1.96159	1.03257e-09	2.30966e-08	-
PA14_56050	-1.38409	6.48471e-08	9.18082e-07	-
PA14_56480	-1.02483	0.000187605	0.000890238	-
PA14_56510	-1.00187	2.82444e-05	0.000176844	-
PA14_56730	-1.61119	1.16817e-09	2.59367e-08	-
PA14_56910	-1.41421	5.8859e-06	4.5875e-05	-
PA14_56990	-3.53947	7.21346e-12	2.50886e-10	-
PA14_57110	-1.39366	5.52714e-06	4.35299e-05	-
PA14_57990	-1.35877	3.9535e-07	4.57465e-06	-
PA14_58000	-1.19012	3.1494e-05	0.00019396	sodM
PA14_58010	-1.41733	1.37595e-05	9.48351e-05	-
PA14_58330	-1.12645	1.34995e-08	2.3341e-07	-
PA14_58500	-1.00072	6.01712e-08	8.66148e-07	-
PA14_59360	-1.16394	0.000656272	0.00265912	pilM2
PA14_59600	-1.20146	0.000248883	0.00113621	-
PA14_59860	-1.20536	0.00624684	0.0181056	-
PA14_60480	-1.32208	6.7739e-07	7.20116e-06	-
PA14_60500	-1.68822	1.63432e-07	2.0659e-06	fklB
PA14_60520	-2.06741	1.87083e-08	3.09252e-07	-
PA14_60730	-5.41649	7.09765e-15	6.18144e-13	-
PA14_60750	-6.02671	2.42537e-18	8.58437e-16	pra
PA14_60760	-1.77145	1.15155e-11	3.66606e-10	-
PA14_60770	-1.28106	7.11335e-10	1.63363e-08	-
PA14_60780	-1.28235	1.83016e-08	3.04201e-07	-
PA14_60790	-2.1944	2.6892e-12	9.98823e-11	-
PA14_60960	-1.67986	1.22563e-07	1.61018e-06	-
PA14_61050	-1.55063	8.48873e-07	8.65707e-06	mscL
PA14_61190	-1.47503	1.89266e-06	1.72558e-05	-
PA14_61200	-1.27623	8.69289e-08	1.19418e-06	-
PA14_61380	-2.14611	1.84963e-06	1.70172e-05	-
PA14_61410	-1.2105	5.13249e-09	9.68093e-08	-
PA14_61500	-4.3897	2.14731e-12	8.22954e-11	-
PA14_61510	-2.82207	9.33059e-08	1.26446e-06	-
PA14_61520	-4.37352	4.02889e-07	4.64403e-06	-
PA14_61530	-3.82474	2.40504e-12	9.04445e-11	csuC
PA14_61540	-3.86493	3.04718e-11	9.07668e-10	csuD
PA14_61550	-1.71205	5.42148e-05	0.000305727	-
PA14_61860	-1.29796	2.93245e-08	4.619e-07	yadF
PA14_61870	-3.45254	1.42466e-16	2.25584e-14	-
PA14_61910	-1.68636	3.94602e-06	3.27042e-05	-
PA14_61920	-1.14108	0.00182677	0.00629896	-
PA14_62240	-1.03955	2.65e-06	2.31088e-05	-
PA14_62250	-1.22958	1.21388e-05	8.5711e-05	-
PA14_62680	-3.14848	1.89277e-06	1.72558e-05	-
PA14_62690	-3.03649	1.42477e-06	1.36946e-05	-
PA14_63170	-1.94368	1.32881e-12	5.36606e-11	cueR
PA14_63210	-1.16578	2.55209e-08	4.07319e-07	-
PA14_63250	-1.52743	6.86575e-10	1.5828e-08	yfcY
PA14_63270	-1.25617	1.70662e-06	1.59118e-05	fabG
PA14_63290	-1.71227	2.21136e-05	0.000143536	phaJ3
PA14_63620	-1.0176	0.00113469	0.00423538	lipC
PA14_64400	-1.58946	2.00707e-08	3.26393e-07	-
PA14_64460	-1.09445	3.45557e-06	2.91207e-05	psiF
PA14_64480	-2.02422	9.94658e-10	2.23316e-08	osmE
PA14_64490	-1.86698	1.32708e-07	1.72463e-06	-
PA14_64520	-1.96466	2.52762e-07	3.06627e-06	-
PA14_64920	-1.29584	9.42601e-08	1.27167e-06	-
PA14_64930	-1.75924	3.12764e-12	1.13367e-10	-
PA14_64940	-2.1755	1.45467e-14	1.16703e-12	-
PA14_65040	-1.33799	1.38413e-06	1.34112e-05	-
PA14_66820	-1.37681	2.22744e-09	4.70263e-08	phaC1
PA14_66830	-1.29685	5.42138e-08	7.91758e-07	phaD
PA14_66840	-2.88526	1.81393e-13	9.2495e-12	phaC2
PA14_66850	-3.03063	1.82326e-12	7.07779e-11	phaD
PA14_67370	-1.29736	7.52338e-05	0.000401314	-
PA14_68110	-1.08283	0.00105142	0.00397638	-
PA14_68170	-1.85257	1.81983e-12	7.07779e-11	rmlB
PA14_68190	-1.53472	2.2375e-12	8.52092e-11	rmlD
PA14_68200	-1.46959	6.47143e-12	2.26387e-10	rmlA
PA14_68210	-1.41857	2.0646e-11	6.37062e-10	rmlC
PA14_68280	-1.0479	6.2185e-05	0.00034233	-
PA14_68290	-1.69026	3.41794e-09	6.84107e-08	-
PA14_68400	-1.12563	7.15022e-07	7.53673e-06	ygaU
PA14_68750	-1.46703	1.09032e-07	1.45142e-06	marC
PA14_68840	-1.27389	2.05042e-05	0.000134688	-
PA14_68930	-4.82914	9.89585e-14	5.69166e-12	-
PA14_68940	-5.4425	4.8427e-19	2.46282e-16	-
PA14_69540	-1.67211	1.56255e-05	0.000105877	-
PA14_69550	-2.24512	4.48189e-07	5.05958e-06	-
PA14_69560	-1.99772	4.28239e-09	8.25871e-08	hcpB
PA14_69925	-1.28303	6.9365e-05	0.000375676	poxB
PA14_70740	-1.20425	8.39361e-06	6.2121e-05	-
PA14_70940	-1.24517	7.73984e-10	1.77075e-08	betA
PA14_70950	-1.00372	1.91465e-08	3.13908e-07	betB
PA14_71100	-3.10186	2.65921e-07	3.21294e-06	yeiH
PA14_71590	-1.3474	2.2177e-06	1.97687e-05	-
PA14_72360	-3.04693	1.68985e-06	1.58193e-05	-
PA14_72370	-3.03949	8.23092e-07	8.45144e-06	-
PA14_73140	-1.17639	4.31806e-07	4.90222e-06	-
PA1838-PA1839	-1.78219	1.13262e-07	1.50109e-06	sRNA1059
PA3304.1	-1.35697	0.000111462	0.000567191	P18
PA4704.2	-1.79788	0.00827664	0.0229601	prrF2
