# Supplementary material for: Evolution of biofilm-adapted gene expression profiles in lasR-deficient clinical Pseudomonas aeruginosa isolates
Source: NPJ Biofilms Microbiomes. 2022 Feb 14;8:6. doi: 10.1038/s41522-022-00268-1 (PMC8844440; doi:10.1038/s41522-022-00268-1)
Supplement: Supplementary file 5 — Supplementary Data 4 [file 41522_2022_268_MOESM5_ESM.xlsx]

## Sheet: Supplementary Data 4
Supplementary Data 4: Genes that are significantly (FDR ≤ 0.05) and relevantly (log2FC ≥ 1;log2FC ≤ -1) differentially regulated between clinical lasR* compared to lasRWT isolates under biofilm growth conditions (48h growth in LB at 37°C)
PA14 Locus Tag	log2FC	P-Value	FDR	Gene Name
PA14_05460	1.25981	3.93539e-07	0.000191329	bioA
PA14_07330	1.06727	0.00033895	0.028629	-
PA14_07770	1.02982	0.000130653	0.0174494	ostA
PA14_09410	2.02789	0.000427001	0.0329184	phzG1
PA14_09420	1.97421	0.00075179	0.04607	phzF1
PA14_16180	1.04394	0.000141444	0.0180156	-
PA14_22740	1.24011	4.45075e-05	0.00841193	-
PA14_25650	1.35216	0.00019229	0.0217839	fabD
PA14_26340	1.84792	9.68845e-05	0.0149381	-
PA14_31700	1.50672	5.47962e-10	6.54656e-07	pgsA
PA14_31720	1.02969	0.000502189	0.036325	-
PA14_31740	1.2131	1.55319e-06	0.000606676	-
PA14_31750	1.05969	1.64578e-05	0.00419889	-
PA14_39880	2.04525	0.000400861	0.0319264	phzG2
PA14_42320	1.90102	0.00046464	0.0340291	pscE
PA14_43690	1.28757	0.000152645	0.0190287	fabB
PA14_47010	1.32064	9.03828e-05	0.0143122	-
PA14_47540	1.33043	0.00053577	0.0382814	ompP1
PA14_54230	1.17877	1.7599e-05	0.00429637	-
PA14_60620	1.52252	0.000257433	0.0235672	-
PA14_61270	1.04169	1.52395e-06	0.000606676	-
PA14_61370	1.45719	2.28525e-07	0.000121721	-
PA14_64090	1.05808	5.63095e-05	0.0094262	aroQ1
PA14_64100	1.36482	0.000118939	0.0168057	accB
PA14_64110	1.14841	0.000557296	0.0393398	accC
PA14_00650	-1.45292	0.000320063	0.0275772	-
PA14_01760	-1.09398	7.19083e-09	6.01872e-06	nuh
PA14_07990	-1.97392	0.00024804	0.0234397	hol
PA14_09700	-1.32444	4.42707e-10	6.54656e-07	pqsL
PA14_09900	-1.41066	8.32357e-06	0.00304799	prpL
PA14_10230	-1.92595	0.000342043	0.028629	adh
PA14_10270	-2.19109	0.000599171	0.040187	acoX
PA14_10280	-2.29469	0.000239513	0.0231812	-
PA14_10380	-2.2955	0.000218488	0.0220711	-
PA14_13360	-1.62527	0.000302307	0.0268366	-
PA14_13370	-2.03297	1.64831e-05	0.00419889	-
PA14_13380	-2.5359	7.55358e-08	4.91738e-05	-
PA14_13390	-3.8778	2.97001e-13	1.74013e-09	-
PA14_18250	-1.06318	0.000309453	0.027061	fruI
PA14_18260	-1.14349	0.000241348	0.0231812	fruK
PA14_18275	-1.12243	0.000355591	0.0289362	fruA
PA14_18630	-1.50758	2.61428e-05	0.00589117	eprS
PA14_26020	-1.98436	3.18942e-05	0.00644372	-
PA14_29320	-1.45069	0.000203989	0.0220711	-
PA14_30630	-1.53574	1.90222e-07	0.000111451	pqsH
PA14_33290	-2.00283	1.89443e-11	5.54972e-08	-
PA14_45950	-3.6798	1.47286e-09	1.43825e-06	rsaL
PA14_49310	-2.27969	0.000215834	0.0220711	-
PA14_59470	-4.42245	0.000403235	0.0319264	-
PA14_60750	-1.45009	3.00533e-05	0.00644372	pra
PA14_61870	-1.14101	4.81567e-05	0.00855001	-
PA14_63170	-1.56838	5.37411e-08	3.93586e-05	cueR
PA14_64930	-1.23692	5.53853e-05	0.0094262	-
