# Supplementary material for: Evolution of biofilm-adapted gene expression profiles in lasR-deficient clinical Pseudomonas aeruginosa isolates
Source: NPJ Biofilms Microbiomes. 2022 Feb 14;8:6. doi: 10.1038/s41522-022-00268-1 (PMC8844440; doi:10.1038/s41522-022-00268-1)
Supplement: Supplementary file 6 — Supplementary Data 5 [file 41522_2022_268_MOESM6_ESM.xlsx]

## Sheet: Supplementary Data 5
Supplementary Data 5: Genes that are significantly (FDR ≤ 0.05) and relevantly (log2FC ≥ 1;log2FC ≤ -1) differentially regulated between PA14∆lasR compared to PA14 WT under biofilm growth conditions (48h growth in LB at 37°C)
PA14 Locus Tag	log2FC	P-Value	FDR	Gene Name
PA14_00150	1.21524	0.0023228	0.00860607	-
PA14_00420	1.59412	0.00133232	0.00544232	-
PA14_00490	1.07105	1.9615e-05	0.000182731	-
PA14_00570	1.84129	0.000707422	0.00323693	-
PA14_00580	1.3827	0.000358352	0.001854	-
PA14_00590	1.83129	7.48411e-06	8.41717e-05	-
PA14_01060	1.45181	0.00032698	0.00172431	-
PA14_01070	1.04316	0.00230994	0.00858485	-
PA14_01110	1.07553	0.000235394	0.00132992	-
PA14_01430	1.3286	1.30559e-08	5.10112e-07	-
PA14_02130	1.10725	0.00174809	0.00679912	-
PA14_02360	1.08009	8.84626e-05	0.000594062	atsR
PA14_02760	1.1023	0.000503084	0.00244918	catI
PA14_02930	1.16605	0.000122796	0.000770239	-
PA14_03020	1.19635	5.6769e-05	0.000421885	aroE
PA14_03130	1.21953	6.99351e-09	3.18788e-07	-
PA14_03700	1.2085	0.000133635	0.000827242	sbp
PA14_03710	1.00973	0.00197772	0.0075221	-
PA14_04250	1.44563	2.87648e-05	0.000247608	-
PA14_05060	1.0276	1.62582e-09	1.12602e-07	-
PA14_05430	1.13963	2.52479e-06	3.49233e-05	chpE
PA14_06200	2.45315	0.000357937	0.00185345	-
PA14_06570	1.05585	2.09542e-05	0.000191904	bioD
PA14_06680	1.36073	6.55798e-05	0.000466975	nirH
PA14_06690	1.37041	0.000119217	0.000753702	nirG
PA14_06700	1.02862	0.00188747	0.00727073	nirL
PA14_08580	1.12122	8.9845e-05	0.000601332	-
PA14_09400	2.90657	1.39584e-07	3.42806e-06	phzS
PA14_09460	1.87442	3.4659e-05	0.000284506	phzC1
PA14_09470	2.44826	1.71545e-06	2.54773e-05	phzB1
PA14_09480	2.35655	5.90645e-07	1.08869e-05	phzA1
PA14_09850	1.51929	0.00957787	0.0278272	opdN
PA14_09980	1.0295	0.00051695	0.0025024	dkgB
PA14_10900	2.02605	0.0156763	0.0413703	ydjL
PA14_11320	1.02355	0.00012289	0.000770239	-
PA14_11410	1.19832	8.29442e-07	1.41643e-05	ribC
PA14_11420	1.1099	3.63052e-08	1.12602e-06	ribB
PA14_11990	1.19161	2.08493e-05	0.000191473	-
PA14_12180	1.03821	0.000227611	0.00129691	-
PA14_12910	1.29172	7.27449e-05	0.000506019	-
PA14_12960	1.48521	0.000514657	0.00249532	-
PA14_13530	1.0643	0.000284991	0.00154486	-
PA14_13560	1.08503	0.00336199	0.0116864	-
PA14_13660	1.2576	0.0012685	0.00523497	tpbA
PA14_13720	1.25249	9.13399e-08	2.37919e-06	-
PA14_13750	1.4471	0.0037912	0.0129245	narK1
PA14_13770	2.27566	6.89872e-05	0.000484926	narK2
PA14_13960	1.37994	0.000295863	0.00159374	-
PA14_14320	1.02895	0.000826166	0.00370145	-
PA14_15380	1.04563	1.50746e-05	0.000147727	repA
PA14_15530	1.10176	0.000264506	0.00145611	trbK
PA14_15620	1.0623	0.00439151	0.0144896	-
PA14_16180	1.08973	1.47367e-06	2.26779e-05	-
PA14_16190	1.06296	5.23563e-07	9.96924e-06	-
PA14_17580	1.03805	3.19383e-08	1.0009e-06	-
PA14_17620	1.29062	0.00807762	0.0240967	potC
PA14_18950	1.08396	1.43253e-06	2.21581e-05	rnfA
PA14_19500	1.48465	0.00521625	0.0167393	ssuA
PA14_19530	1.5003	1.85304e-09	1.20634e-07	ssuE
PA14_19540	1.71714	8.98177e-10	7.61173e-08	ssuA
PA14_19560	1.99983	4.35844e-08	1.29186e-06	ssuD
PA14_19570	1.70911	1.51151e-07	3.68208e-06	ssuC
PA14_19580	1.94968	3.67209e-09	2.05153e-07	ssuB
PA14_19590	1.40016	0.000955656	0.00418804	ssuF
PA14_19750	1.00787	0.00495963	0.0160441	-
PA14_20570	1.22053	2.67793e-07	5.96782e-06	amiB
PA14_20620	1.10518	0.000359601	0.00185886	-
PA14_21620	1.00827	0.00109566	0.00465907	oprP
PA14_21730	1.01168	0.000409093	0.00205985	fecA
PA14_21770	1.12083	8.93515e-07	1.50175e-05	sugE
PA14_22090	1.06082	0.00011135	0.000716	-
PA14_23160	1.11776	4.12667e-05	0.00032975	gltS
PA14_23170	1.0201	0.00263652	0.00952102	hutG
PA14_24490	1.11888	9.52219e-05	0.000630308	pelB
PA14_24500	1.53682	0.000344898	0.00179675	pelC
PA14_24510	1.55729	0.000226271	0.00129172	pelD
PA14_24530	1.39548	0.000215859	0.00124647	pelE
PA14_24550	1.241	7.30324e-06	8.24457e-05	pelF
PA14_24560	1.52081	8.69318e-05	0.000587559	pelG
PA14_24780	1.28949	3.4108e-05	0.000281134	-
PA14_26340	2.2899	1.9691e-08	7.05241e-07	-
PA14_26360	1.10799	0.000773354	0.00350397	btuC
PA14_26390	1.15754	0.00147764	0.00591549	-
PA14_26420	1.47945	1.29105e-06	2.02826e-05	-
PA14_27220	1.14754	0.000550566	0.0026296	ohr
PA14_27700	1.21813	0.00156318	0.00620856	-
PA14_28010	1.09429	0.000145602	0.000890335	-
PA14_28020	1.64895	7.7208e-06	8.60297e-05	-
PA14_29040	1.89517	0.00202328	0.00766145	-
PA14_29070	1.31354	6.16572e-05	0.000446978	-
PA14_30550	1.08458	6.86761e-05	0.000483303	ssuA
PA14_31040	1.02425	5.73831e-05	0.000423759	-
PA14_31090	3.23961	1.46504e-05	0.000145078	-
PA14_31170	1.5957	8.04683e-07	1.38733e-05	-
PA14_31330	1.56478	1.56151e-05	0.000152032	-
PA14_31620	1.24638	2.39541e-05	0.000212898	-
PA14_31720	1.08736	8.10635e-07	1.38963e-05	-
PA14_31730	1.72854	3.02907e-09	1.7358e-07	-
PA14_31740	2.14726	1.46541e-09	1.08095e-07	-
PA14_31750	1.05584	5.73328e-05	0.000423759	-
PA14_31970	1.69151	0.00032254	0.00170538	czcC
PA14_32140	1.65189	0.0190178	0.0486108	antC
PA14_32160	1.24567	0.00940793	0.0274527	antA
PA14_32230	2.08657	0.00236521	0.00871061	catC
PA14_32240	2.11322	7.60012e-05	0.000524426	catA
PA14_32780	1.43351	1.45396e-05	0.000144364	-
PA14_34490	1.01138	7.44477e-05	0.000515479	-
PA14_34510	1.23017	1.80938e-06	2.65537e-05	srpL
PA14_34540	1.09373	3.20052e-05	0.000267466	-
PA14_34780	1.51125	0.00478149	0.0155599	-
PA14_35590	1.09929	0.000342266	0.00179079	pslM
PA14_36030	1.15525	1.24915e-05	0.000126535	-
PA14_36200	1.67206	8.68237e-05	0.000587559	-
PA14_36230	1.36429	0.00635578	0.0197535	glnP
PA14_37040	1.4847	0.0106001	0.0301992	cupA2
PA14_37060	1.24057	6.37692e-05	0.000460071	cupA1
PA14_37260	1.2573	6.09733e-06	7.16555e-05	opdO
PA14_37270	1.19307	0.000116092	0.000740751	-
PA14_37290	1.18824	3.9151e-07	7.9585e-06	-
PA14_37310	1.36196	3.32367e-09	1.88665e-07	-
PA14_37550	2.24601	0.000174526	0.00104097	-
PA14_37580	1.53197	3.63929e-10	3.71146e-08	lrp
PA14_38170	1.28681	3.1285e-06	4.11908e-05	-
PA14_38690	1.04972	7.16954e-08	1.9432e-06	acsA
PA14_38850	2.81175	0.000592057	0.00278792	exaB
PA14_38860	1.61815	4.85239e-07	9.35184e-06	exaA
PA14_38880	3.07022	0.00117982	0.0049377	-
PA14_38900	2.02987	3.83719e-07	7.85318e-06	exaE
PA14_38910	2.30871	2.31673e-06	3.25696e-05	exaD
PA14_38920	1.0497	0.010829	0.0307351	-
PA14_38950	1.08985	0.000751505	0.00341306	-
PA14_38970	1.4908	1.07128e-06	1.74213e-05	-
PA14_38990	2.04152	7.26716e-10	6.33717e-08	-
PA14_39000	1.30204	0.00482718	0.0156965	-
PA14_40160	1.28341	7.95822e-08	2.11879e-06	nuoA
PA14_41420	1.19124	6.3619e-06	7.34732e-05	-
PA14_42250	1.04885	2.66472e-05	0.000232372	pscL
PA14_42260	1.73101	4.85096e-06	5.91435e-05	pscK
PA14_42300	1.0026	0.000175762	0.00104296	pscG
PA14_42340	1.33443	1.10432e-06	1.7672e-05	pscD
PA14_42350	1.20503	9.2166e-06	9.83267e-05	pscC
PA14_42360	1.34495	7.95702e-07	1.38012e-05	pscB
PA14_42400	1.04557	3.93168e-08	1.20086e-06	exsB
PA14_42410	1.14734	4.22659e-08	1.26348e-06	-
PA14_42430	1.05721	1.76328e-08	6.44245e-07	exsC
PA14_42440	1.65282	2.19468e-08	7.63318e-07	popD
PA14_42450	1.42113	6.15382e-08	1.75486e-06	popB
PA14_42460	1.63165	2.22243e-06	3.15386e-05	pcrH
PA14_42470	1.86137	1.62811e-09	1.12602e-07	pcrV
PA14_42480	1.88899	7.95051e-08	2.11879e-06	pcrG
PA14_42540	1.07118	0.00145086	0.00583936	pcr1
PA14_42550	1.12992	6.52753e-05	0.000465909	popN
PA14_42570	1.81199	1.48961e-05	0.000146694	pscN
PA14_42580	1.82201	6.34762e-05	0.000459058	pscO
PA14_42600	1.28552	0.00145195	0.00583982	pscP
PA14_42610	1.46412	0.000250064	0.00139283	pscQ
PA14_42640	1.12294	2.85943e-05	0.000247201	pscT
PA14_43760	1.48013	4.44044e-10	4.38002e-08	-
PA14_44340	1.35658	8.57044e-09	3.73684e-07	ccoN
PA14_44350	1.61706	1.21605e-09	9.75596e-08	ccoO
PA14_44360	1.7111	3.91589e-10	3.92699e-08	ccoP
PA14_44510	1.36365	6.76803e-08	1.86564e-06	-
PA14_44960	1.36114	2.49377e-08	8.38268e-07	-
PA14_45970	1.02609	2.49422e-07	5.6633e-06	-
PA14_46020	1.99777	6.94736e-13	2.20012e-10	-
PA14_46560	1.13288	5.04742e-05	0.000387376	-
PA14_46580	1.02656	0.000585193	0.00275949	-
PA14_47030	1.94602	5.13037e-10	4.89991e-08	-
PA14_47560	1.03668	0.000198188	0.00115664	-
PA14_48350	1.01917	0.011482	0.0321486	-
PA14_48440	1.97737	4.66424e-07	9.08244e-06	-
PA14_48560	1.39802	0.000775821	0.0035125	-
PA14_48970	1.71971	0.00624098	0.0194469	-
PA14_49870	1.11617	8.86804e-10	7.61173e-08	-
PA14_51560	1.03981	1.10535e-05	0.000113496	-
PA14_53100	1.42595	0.00370206	0.0127009	-
PA14_54030	1.46885	0.00393315	0.0132804	-
PA14_55130	1.22622	0.00188146	0.00725688	gloA2
PA14_55250	1.00298	0.00215065	0.00807266	-
PA14_55330	2.72613	0.00179231	0.00693528	-
PA14_55430	1.53986	0.000197872	0.00115592	hxcS
PA14_55635	1.08513	0.000109645	0.000708414	-
PA14_55720	1.04511	0.000625841	0.00291462	-
PA14_56110	1.12939	5.89315e-07	1.08869e-05	-
PA14_56140	1.14131	3.79095e-07	7.81169e-06	-
PA14_58260	1.19544	1.32293e-06	2.07293e-05	-
PA14_58960	1.10696	0.00416755	0.0139389	-
PA14_58970	2.01298	0.00412054	0.0138047	-
PA14_59380	1.21473	9.71915e-05	0.000639826	-
PA14_59470	1.16622	0.000174849	0.00104165	-
PA14_59520	1.46842	0.00360702	0.0124446	-
PA14_59570	1.705	0.000338565	0.00177451	-
PA14_59870	3.92254	0.000142905	0.000876511	-
PA14_59890	1.23963	0.000999219	0.00434415	-
PA14_60690	1.18984	0.011574	0.0323308	-
PA14_61080	1.26325	2.8511e-05	0.000246836	dctP
PA14_61270	1.99427	2.46531e-12	6.44948e-10	-
PA14_61330	1.40997	0.00195297	0.00745151	mgtC
PA14_61370	1.8787	1.47495e-09	1.08095e-07	-
PA14_62080	1.06685	0.000120746	0.000761561	-
PA14_63680	1.08509	0.00371848	0.0127415	-
PA14_64060	1.08732	1.16158e-08	4.75457e-07	ctpL
PA14_64240	1.71164	1.80589e-09	1.20634e-07	-
PA14_64270	1.31242	0.00460341	0.0150464	-
PA14_64620	1.0031	0.0152899	0.0405821	-
PA14_64650	1.26222	0.000736612	0.00335558	ureE
PA14_64720	1.00689	1.97957e-05	0.000183529	opdK
PA14_64950	1.51906	0.00163972	0.00644851	pncA
PA14_64960	1.08067	0.00526217	0.0168687	pncB1
PA14_66050	1.19614	6.08694e-07	1.11294e-05	-
PA14_66350	1.06829	0.00102499	0.0044315	-
PA14_66540	1.0281	4.56391e-05	0.000356175	-
PA14_67120	1.04662	0.00110864	0.00470097	-
PA14_67200	1.09649	1.20643e-08	4.87188e-07	-
PA14_67210	1.0486	4.10241e-08	1.23421e-06	-
PA14_67220	1.19796	4.08051e-08	1.23379e-06	-
PA14_67830	1.01228	3.82465e-07	7.85318e-06	-
PA14_67840	1.20631	3.01539e-08	9.54926e-07	-
PA14_67850	1.24349	2.95464e-05	0.000252147	-
PA14_68060	1.08667	1.0035e-06	1.65427e-05	-
PA14_68470	1.07178	2.41637e-06	3.36084e-05	-
PA14_69760	1.05731	0.000308703	0.00164963	-
PA14_70300	1.16256	0.000887247	0.0039399	-
PA14_70340	2.14806	0.00142846	0.00577624	-
PA14_70900	1.11746	6.98622e-05	0.000490503	-
PA14_71240	1.39784	3.90265e-06	4.97506e-05	-
PA14_71260	1.00226	1.51443e-05	0.000148168	-
PA14_71280	1.18684	5.51893e-06	6.61502e-05	-
PA14_71300	1.84054	5.71369e-06	6.82129e-05	etfA-
PA14_71310	1.4495	8.81963e-05	0.000592936	etfB-
PA14_71410	1.26768	6.31477e-07	1.14102e-05	-
PA14_71460	1.98835	4.37207e-09	2.28754e-07	glyA1
PA14_71470	2.4579	3.79573e-09	2.05756e-07	soxB
PA14_71490	2.53341	5.75553e-05	0.0004244	soxD
PA14_71500	1.48981	8.97446e-09	3.85709e-07	soxA
PA14_71510	2.15543	5.48902e-09	2.70717e-07	soxG
PA14_71530	1.84923	5.66722e-09	2.77163e-07	purU2
PA14_71560	1.41802	8.02528e-06	8.8602e-05	fdhA
PA14_71850	1.34092	8.48842e-09	3.72809e-07	-
PA14_72200	1.16051	0.000540054	0.00259545	prfH
PA14_72210	1.17354	1.63089e-10	2.04439e-08	-
PA14_72260	1.32829	1.17809e-08	4.78955e-07	-
PA14_72630	1.10441	4.46731e-05	0.000350454	-
PA14_72720	1.40828	9.59282e-13	2.886e-10	dctD
PA14_72740	1.66846	3.79441e-13	1.343e-10	dctB
PA14_73000	1.06428	5.20967e-05	0.000396723	-
PA14_73050	1.96111	0.00243496	0.00889566	-
PA1555.1	1.75731	2.30354e-10	2.61517e-08	ccoQ1
PA5316.1	1.10164	0.00650316	0.0200732	102/16
PA14_45960	-5.6032	1.20541e-20	5.7374e-17	lasR
PA14_18630	-4.04455	1.90706e-20	5.7374e-17	eprS
PA14_13370	-4.12465	3.57541e-17	7.17108e-14	-
PA14_10380	-6.26964	7.61911e-17	1.1461e-13	-
PA14_09900	-3.83701	4.54789e-15	5.47294e-12	prpL
PA14_45950	-4.3841	9.11148e-15	9.1373e-12	rsaL
PA14_13350	-4.30813	1.39563e-14	1.19964e-11	-
PA14_13360	-5.23902	3.17609e-14	2.38882e-11	-
PA14_10370	-5.08719	1.0214e-13	6.4531e-11	choS
PA14_10700	-1.99377	1.07248e-13	6.4531e-11	-
PA14_26020	-5.73992	2.03015e-13	1.0234e-10	-
PA14_10710	-2.02139	2.09403e-13	1.0234e-10	-
PA14_68450	-1.69392	2.29807e-13	1.0234e-10	-
PA14_30620	-2.29393	2.3812e-13	1.0234e-10	-
PA14_30630	-2.05183	2.86703e-13	1.114e-10	pqsH
PA14_13380	-4.27206	2.96227e-13	1.114e-10	-
PA14_60750	-3.04129	5.06658e-13	1.69364e-10	pra
PA14_01760	-2.28201	1.29107e-12	3.69924e-10	nuh
PA14_19120	-2.04981	1.3784e-12	3.76993e-10	rhlR
PA14_63170	-1.8465	4.53744e-12	1.13757e-09	cueR
PA14_34810	-1.80724	7.14744e-12	1.71223e-09	mxaA
PA14_13390	-4.38856	7.39868e-12	1.71223e-09	-
PA14_27960	-1.26436	7.91734e-12	1.75221e-09	tal
PA14_20280	-1.55148	8.15389e-12	1.75221e-09	-
PA14_40260	-3.37202	8.89031e-12	1.84459e-09	-
PA14_47130	-2.78842	1.9241e-11	3.74086e-09	-
PA14_06010	-1.85518	1.92732e-11	3.74086e-09	-
PA14_00310	-1.69371	2.32103e-11	4.36425e-09	-
PA14_34830	-2.98376	2.67787e-11	4.88265e-09	-
PA14_28520	-2.33583	2.86442e-11	5.06918e-09	-
PA14_40250	-2.53925	4.55779e-11	7.83549e-09	opmL
PA14_01940	-1.49201	5.06406e-11	8.46402e-09	-
PA14_53260	-1.67348	6.0798e-11	9.88707e-09	-
PA14_66875	-1.20202	7.1748e-11	1.13607e-08	phaF
PA14_49300	-2.92998	8.34132e-11	1.28692e-08	-
PA14_24880	-1.71476	8.57277e-11	1.28956e-08	-
PA14_66850	-2.53269	8.81258e-11	1.2933e-08	phaD
PA14_24740	-1.73151	1.03782e-10	1.4868e-08	-
PA14_68400	-1.86552	1.13592e-10	1.58848e-08	ygaU
PA14_33290	-2.05145	1.16159e-10	1.58848e-08	-
PA14_58330	-1.44697	1.19986e-10	1.60435e-08	-
PA14_07430	-1.97914	1.45759e-10	1.9066e-08	-
PA14_02230	-1.93963	1.51669e-10	1.94168e-08	cheW
PA14_34820	-2.43098	1.76597e-10	2.16854e-08	-
PA14_00650	-2.2163	2.144e-10	2.54776e-08	-
PA14_53190	-1.37913	2.15948e-10	2.54776e-08	bolA
PA14_16640	-2.85439	2.20353e-10	2.54974e-08	-
PA14_39780	-4.39948	2.47185e-10	2.75429e-08	hvn
PA14_20290	-1.66437	2.72781e-10	2.98423e-08	algZ
PA14_30260	-1.41398	2.86091e-10	3.07395e-08	ate1
PA14_16260	-1.97408	3.39121e-10	3.55891e-08	-
PA14_26190	-1.79551	3.43056e-10	3.55891e-08	-
PA14_47120	-2.41608	5.03347e-10	4.8849e-08	-
PA14_69900	-1.00036	5.38047e-10	5.05848e-08	-
PA14_58030	-1.41785	5.97298e-10	5.52914e-08	fumC
PA14_34840	-1.89544	6.35155e-10	5.7905e-08	-
PA14_16250	-3.0804	6.77619e-10	6.08542e-08	lasB
PA14_20060	-2.87017	7.237e-10	6.33717e-08	-
PA14_23390	-1.0214	9.16557e-10	7.65962e-08	orfE
PA14_73140	-1.66189	1.08035e-09	8.90477e-08	-
PA14_01770	-2.01995	1.17207e-09	9.53021e-08	-
PA14_51340	-1.35517	1.24521e-09	9.85844e-08	mvfR
PA14_00740	-2.20681	1.30442e-09	1.01931e-07	-
PA14_53230	-1.58393	1.41593e-09	1.08095e-07	-
PA14_58040	-1.95657	1.42832e-09	1.08095e-07	-
PA14_02220	-1.54005	1.45165e-09	1.08095e-07	-
PA14_29720	-1.28559	1.49109e-09	1.08095e-07	-
PA14_11890	-1.3018	1.60599e-09	1.12602e-07	-
PA14_36560	-4.85697	1.62568e-09	1.12602e-07	-
PA14_23400	-1.16889	1.73062e-09	1.18331e-07	-
PA14_00720	-2.13353	1.7808e-09	1.20394e-07	-
PA14_09700	-1.49932	1.84039e-09	1.20634e-07	pqsL
PA14_27730	-1.29172	1.87593e-09	1.20634e-07	fadE
PA14_24760	-1.49667	1.8846e-09	1.20634e-07	yqjE
PA14_60730	-2.61418	1.96008e-09	1.24145e-07	-
PA14_16630	-2.56805	2.09907e-09	1.31563e-07	-
PA14_40240	-2.7882	2.24697e-09	1.39381e-07	-
PA14_53250	-2.59215	2.28242e-09	1.40136e-07	cpbD
PA14_37710	-1.65528	2.5565e-09	1.55378e-07	fusA2
PA14_20470	-4.21759	2.58765e-09	1.55699e-07	-
PA14_28600	-3.79353	2.63548e-09	1.55845e-07	-
PA14_24060	-1.17672	2.64187e-09	1.55845e-07	xcpW
PA14_02260	-1.63713	2.68474e-09	1.56836e-07	cheY
PA14_20460	-4.84576	2.73768e-09	1.58391e-07	-
PA14_49800	-1.00626	3.69871e-09	2.05153e-07	gsp69
PA14_40290	-2.40684	3.71641e-09	2.05153e-07	lasA
PA14_54430	-1.77745	3.79186e-09	2.05756e-07	algU
PA14_44130	-1.45969	3.95765e-09	2.12617e-07	-
PA14_34880	-1.65835	4.07841e-09	2.17166e-07	-
PA14_48040	-1.41668	4.23559e-09	2.23557e-07	aprI
PA14_24040	-1.12574	4.48482e-09	2.32631e-07	xcpU
PA14_17480	-1.2339	4.60641e-09	2.36896e-07	rpoS
PA14_01780	-1.53374	4.66009e-09	2.37625e-07	-
PA14_36960	-2.97669	4.71616e-09	2.38463e-07	-
PA14_31370	-1.73908	4.85118e-09	2.43246e-07	tam
PA14_60480	-1.60844	5.01753e-09	2.49508e-07	-
PA1324.1	-2.72619	5.76952e-09	2.77163e-07	P9
PA14_21030	-1.26159	5.80398e-09	2.77163e-07	-
PA14_10340	-1.86256	5.91324e-09	2.80157e-07	cvaB
PA14_72060	-1.97724	6.20445e-09	2.91657e-07	-
PA14_34850	-1.74983	6.48098e-09	3.02295e-07	-
PA14_68210	-1.05342	6.81447e-09	3.15405e-07	rmlC
PA14_53220	-2.55393	6.99062e-09	3.18788e-07	fumC2
PA14_24050	-1.05862	7.15648e-09	3.22227e-07	xcpV
PA14_33480	-2.27189	7.17607e-09	3.22227e-07	sndH
PA14_15870	-1.1877	7.89063e-09	3.51688e-07	-
PA14_64400	-1.68778	8.71844e-09	3.77402e-07	-
PA14_53500	-1.58941	9.04419e-09	3.8595e-07	-
PA14_62690	-4.35123	1.00192e-08	4.24544e-07	-
PA14_55930	-1.92925	1.02269e-08	4.30318e-07	-
PA14_22310	-1.71929	1.11299e-08	4.58689e-07	-
PA14_66840	-1.59564	1.24332e-08	4.98737e-07	phaC2
PA14_72360	-4.3388	1.28997e-08	5.10112e-07	-
PA14_49880	-1.07589	1.29205e-08	5.10112e-07	-
PA14_07680	-1.5557	1.2978e-08	5.10112e-07	prkA
PA14_49210	-2.08045	1.34046e-08	5.20358e-07	napE
PA14_01240	-1.16817	1.53971e-08	5.9009e-07	-
PA14_62680	-4.49356	1.56568e-08	5.96248e-07	-
PA14_04300	-1.34033	1.59292e-08	6.02805e-07	-
PA14_56030	-2.02566	1.60903e-08	6.05096e-07	-
PA14_55080	-1.01479	1.62134e-08	6.05939e-07	-
PA14_03160	-1.0939	1.68979e-08	6.26605e-07	-
PA14_21340	-1.09024	1.69747e-08	6.26605e-07	fadD2
PA14_00710	-2.66679	1.76667e-08	6.44245e-07	osmC
PA14_60790	-1.37207	1.86376e-08	6.75555e-07	-
PA14_51830	-1.73909	1.88672e-08	6.79785e-07	-
PA14_04790	-1.57219	1.98863e-08	7.08024e-07	-
PA14_30840	-1.6918	2.07435e-08	7.32682e-07	-
PA14_29710	-1.1827	2.08224e-08	7.32682e-07	-
PA14_26780	-1.25138	2.16861e-08	7.58636e-07	-
PA14_07210	-1.27268	2.24691e-08	7.72553e-07	-
PA14_49910	-1.36874	2.40658e-08	8.21373e-07	-
PA14_37660	-1.32019	2.42383e-08	8.21373e-07	-
PA14_28260	-1.54598	2.42986e-08	8.21373e-07	-
PA14_53210	-1.27641	2.52338e-08	8.43511e-07	-
PA14_03090	-1.74348	2.54623e-08	8.46445e-07	-
PA14_24020	-1.07381	2.69824e-08	8.89826e-07	xcpT
PA14_40230	-1.79926	2.7063e-08	8.89826e-07	-
PA14_26600	-1.17403	2.84782e-08	9.31269e-07	-
PA14_36420	-1.51109	2.8759e-08	9.35368e-07	-
PA14_30820	-1.46053	2.89905e-08	9.36478e-07	-
PA14_71590	-1.77506	2.98263e-08	9.54601e-07	-
PA14_27630	-3.16118	3.00514e-08	9.54926e-07	rebB1
PA14_36450	-2.36098	3.40633e-08	1.06196e-06	-
PA14_04040	-1.30849	3.67862e-08	1.13509e-06	-
PA14_72370	-3.74675	3.8692e-08	1.1878e-06	-
PA14_40750	-1.87954	4.0241e-08	1.22288e-06	-
PA14_34970	-1.11545	4.5954e-08	1.3488e-06	gcd
PA14_20480	-2.58887	4.71196e-08	1.3763e-06	-
PA14_34330	-1.41979	5.03746e-08	1.46427e-06	-
PA14_72450	-1.54345	5.9649e-08	1.70909e-06	dsbA
PA14_67090	-1.19318	6.32864e-08	1.7962e-06	mdoG
PA14_12900	-1.33944	6.39681e-08	1.80135e-06	-
PA14_42130	-1.50881	6.40666e-08	1.80135e-06	-
PA14_31350	-1.86616	6.45417e-08	1.80481e-06	-
PA14_18800	-2.47987	6.49714e-08	1.80481e-06	-
PA14_64480	-1.64477	6.50895e-08	1.80481e-06	osmE
PA14_55900	-1.5381	6.80376e-08	1.86564e-06	-
PA14_36910	-4.26375	6.83747e-08	1.86564e-06	ligD
PA14_03080	-1.34604	6.85237e-08	1.86564e-06	-
PA14_30570	-1.06857	7.83178e-08	2.11318e-06	potF
PA14_21530	-1.88635	7.95125e-08	2.11879e-06	-
PA14_71580	-1.30472	8.27075e-08	2.1923e-06	-
PA14_64520	-2.15035	8.3256e-08	2.19715e-06	-
PA14_36550	-2.94922	8.78349e-08	2.30787e-06	-
PA14_00320	-1.04605	8.91651e-08	2.33264e-06	-
PA14_01710	-1.76971	9.78228e-08	2.52618e-06	ahpC
PA14_33160	-2.25403	1.0013e-07	2.56375e-06	-
PA14_26350	-1.00631	1.01999e-07	2.60054e-06	-
PA14_49220	-1.5491	1.08875e-07	2.76414e-06	napF
PA14_28450	-1.22959	1.13335e-07	2.86527e-06	eco
PA14_31450	-1.16071	1.15768e-07	2.91455e-06	-
PA14_07650	-1.30002	1.17407e-07	2.94349e-06	ycgB
PA14_16110	-2.19467	1.20531e-07	3.00928e-06	-
PA14_02200	-1.69481	1.22933e-07	3.05655e-06	cheR
PA14_54750	-1.95377	1.37794e-07	3.39798e-06	-
PA14_04330	-1.35599	1.45999e-07	3.57105e-06	-
PA14_31430	-2.01693	1.57088e-07	3.81129e-06	-
PA14_11130	-1.18441	1.60776e-07	3.88509e-06	-
PA14_66880	-1.13934	1.65489e-07	3.98299e-06	phaI
PA14_09930	-3.26472	2.04257e-07	4.81967e-06	-
PA1838-PA1839	-1.71474	2.17733e-07	5.08099e-06	sRNA1059
PA14_40080	-1.49321	2.1871e-07	5.08099e-06	-
PA14_17590	-1.01772	2.24338e-07	5.19171e-06	-
PA14_01270	-1.84095	2.26815e-07	5.2289e-06	-
PA14_32630	-1.20881	2.32674e-07	5.34351e-06	-
PA14_48760	-1.31375	2.36296e-07	5.40607e-06	ycaC
PA14_57990	-1.29871	2.38948e-07	5.44603e-06	-
PA14_33450	-2.82266	2.51056e-07	5.67897e-06	treA
PA14_54420	-1.0135	2.6226e-07	5.88892e-06	mucA
PA14_66830	-1.21027	2.66425e-07	5.9594e-06	phaD
PA14_60960	-1.59104	2.98543e-07	6.57998e-06	-
PA14_04810	-1.09074	3.08448e-07	6.72934e-06	-
PA14_27070	-1.23174	3.08675e-07	6.72934e-06	-
PA14_31420	-1.18624	3.16977e-07	6.88538e-06	-
PA14_60520	-1.71694	3.29505e-07	6.9569e-06	-
PA14_06040	-1.33745	3.29519e-07	6.9569e-06	-
PA14_39420	-1.81096	3.41415e-07	7.15782e-06	-
PA14_44170	-1.17206	3.57598e-07	7.44521e-06	-
PA14_28620	-1.94657	3.67295e-07	7.62074e-06	-
PA14_40430	-1.54496	3.75757e-07	7.76952e-06	-
PA14_42150	-1.56542	3.94557e-07	7.99344e-06	-
PA14_72070	-1.01616	3.97039e-07	8.01673e-06	-
PA14_24440	-1.37366	4.14697e-07	8.28756e-06	-
PA14_38350	-1.06333	4.15962e-07	8.28756e-06	galU
PA14_55760	-1.12948	4.24176e-07	8.39561e-06	-
PA14_61040	-1.63711	4.29316e-07	8.46949e-06	katB
PA14_10330	-1.7048	4.66335e-07	9.08244e-06	ompK
PA14_09150	-1.57605	4.77935e-07	9.27657e-06	katA
PA14_36460	-2.31067	4.86476e-07	9.35184e-06	-
PA14_44480	-1.25882	4.97009e-07	9.52389e-06	-
PA14_39390	-1.09132	5.03451e-07	9.61671e-06	-
PA14_58010	-1.46904	5.29335e-07	1.00473e-05	-
PA14_02250	-1.17105	5.90822e-07	1.08869e-05	cheA
PA14_01250	-1.56592	5.91658e-07	1.08869e-05	ychM
PA14_14660	-1.64159	5.95408e-07	1.09225e-05	ycfJ
PA14_10350	-1.9168	6.12238e-07	1.11294e-05	-
PA14_01720	-1.52419	6.8776e-07	1.2319e-05	ahpF
PA14_38340	-1.05251	6.87914e-07	1.2319e-05	-
PA14_53840	-1.03719	7.16717e-07	1.27364e-05	-
PA14_36375	-3.1411	7.5146e-07	1.3144e-05	-
PA14_16680	-1.35072	7.91764e-07	1.38012e-05	-
PA14_04780	-1.17355	7.98205e-07	1.38012e-05	-
PA14_08420	-1.1488	8.10137e-07	1.38963e-05	-
PA14_42770	-1.59779	8.30977e-07	1.41643e-05	-
PA14_21670	-3.19994	8.65056e-07	1.46621e-05	-
PA14_26650	-1.41977	8.81176e-07	1.48649e-05	-
PA14_29020	-1.34802	8.81961e-07	1.48649e-05	cpo
PA14_40560	-1.50739	9.11576e-07	1.52784e-05	-
PA14_26980	-1.41484	9.15049e-07	1.5294e-05	-
PA14_01300	-1.65609	9.7688e-07	1.62373e-05	coxA
PA14_60500	-1.4826	9.84102e-07	1.63122e-05	fklB
PA14_01290	-1.26553	1.00842e-06	1.65783e-05	coxB
PA14_21830	-1.32178	1.01636e-06	1.66633e-05	-
PA14_28060	-1.77278	1.04216e-06	1.70399e-05	cpg2
PA14_68840	-1.6091	1.08034e-06	1.74657e-05	-
PA14_31360	-1.27884	1.08562e-06	1.74657e-05	-
PA14_43740	-1.34182	1.09941e-06	1.76405e-05	-
PA14_50020	-1.68701	1.12337e-06	1.79292e-05	-
PA14_56730	-1.09976	1.18931e-06	1.89314e-05	-
PA14_19110	-1.13388	1.2165e-06	1.93132e-05	rhlB
PA14_38370	-2.00776	1.24199e-06	1.96659e-05	-
PA14_71900	-1.18463	1.25184e-06	1.97182e-05	-
PA14_26610	-1.049	1.36818e-06	2.13809e-05	-
PA14_48160	-1.54778	1.37162e-06	2.13809e-05	-
PA14_44210	-1.12063	1.38897e-06	2.15954e-05	-
PA14_47090	-1.08158	1.48719e-06	2.28276e-05	-
PA14_45100	-1.23268	1.512e-06	2.30907e-05	muiA
PA14_46240	-1.06806	1.58773e-06	2.41857e-05	-
PA14_12620	-1.47796	1.63127e-06	2.46618e-05	-
PA14_49200	-1.49854	1.66995e-06	2.51477e-05	oprH
PA14_09550	-1.36737	1.67177e-06	2.51477e-05	-
PA14_13420	-1.38214	1.67717e-06	2.5166e-05	-
PA14_36570	-2.43922	1.69013e-06	2.52973e-05	glgA
PA14_36740	-2.48541	1.71909e-06	2.54773e-05	-
PA14_61380	-2.1482	1.75951e-06	2.60123e-05	-
PA14_14990	-1.11905	1.77243e-06	2.6139e-05	mocA
PA14_41790	-1.06154	1.82287e-06	2.66474e-05	-
PA14_69600	-1.05539	1.82462e-06	2.66474e-05	-
PA14_41500	-1.58846	1.88121e-06	2.74074e-05	-
PA14_12680	-1.25048	1.90734e-06	2.77209e-05	-
PA14_21240	-1.02002	1.92014e-06	2.78193e-05	-
PA14_50620	-1.27221	1.9728e-06	2.8466e-05	-
PA14_47550	-1.04643	2.01176e-06	2.89587e-05	-
PA14_56040	-1.24837	2.09579e-06	3.00963e-05	-
PA14_21120	-1.29833	2.11108e-06	3.01718e-05	-
PA14_23980	-1.03302	2.30353e-06	3.24599e-05	xcpP
PA14_46280	-2.61644	2.36427e-06	3.30833e-05	-
PA14_67460	-1.41103	2.3788e-06	3.32093e-05	-
PA14_53810	-1.47064	2.46149e-06	3.41262e-05	-
PA14_34030	-1.9315	2.62965e-06	3.61247e-05	-
PA14_36490	-2.81383	2.65455e-06	3.63837e-05	-
PA14_34870	-1.45621	2.66697e-06	3.64439e-05	chiC
PA14_13140	-1.42629	2.67106e-06	3.64439e-05	-
PA14_58000	-1.26009	2.72562e-06	3.71042e-05	sodM
PA14_28320	-1.18255	2.81775e-06	3.80997e-05	-
PA14_21840	-1.19213	2.84099e-06	3.82421e-05	-
PA14_49310	-1.92186	2.90549e-06	3.90231e-05	-
PA14_01340	-1.86581	2.9391e-06	3.93866e-05	-
PA14_16840	-1.12967	2.94876e-06	3.94282e-05	-
PA14_55920	-1.63566	2.97169e-06	3.96466e-05	-
PA14_46780	-1.5022	3.01127e-06	4.00118e-05	-
PA14_28530	-1.79048	3.1139e-06	4.10884e-05	-
PA14_70740	-1.29708	3.29502e-06	4.30068e-05	-
PA14_12260	-1.83814	3.6549e-06	4.72936e-05	-
PA14_57060	-1.03605	3.73628e-06	4.80368e-05	-
PA14_35570	-2.27365	4.03592e-06	5.11245e-05	pslN
PA14_64490	-1.51604	4.1343e-06	5.20253e-05	-
PA14_38825	-1.51544	4.15026e-06	5.20253e-05	pqqA
PA14_05860	-1.60587	4.21352e-06	5.27084e-05	-
PA14_61580	-1.47577	4.2431e-06	5.28586e-05	hemH
PA14_56510	-1.16231	4.46595e-06	5.52914e-05	-
PA14_42140	-1.30587	4.52199e-06	5.57574e-05	-
PA14_36980	-2.61451	4.77342e-06	5.86157e-05	-
PA14_46750	-1.40423	4.85572e-06	5.91435e-05	-
PA14_53300	-1.64732	4.99692e-06	6.07403e-05	-
PA14_03520	-1.19596	5.11288e-06	6.20246e-05	-
PA14_34140	-1.15647	5.2226e-06	6.29748e-05	-
PA14_36840	-2.37982	5.4606e-06	6.57128e-05	glgP
PA14_36810	-2.0797	5.7296e-06	6.82674e-05	katE
PA14_24650	-2.19225	5.74385e-06	6.83019e-05	rmf
PA14_26990	-1.60377	5.91179e-06	7.00221e-05	-
PA14_60810	-1.31316	5.96506e-06	7.05142e-05	nfxB
PA14_24860	-1.90165	6.17966e-06	7.23725e-05	snr1
PA14_36630	-1.60502	6.1824e-06	7.23725e-05	glgX
PA14_50010	-1.13521	6.25111e-06	7.30348e-05	yliI
PA14_36520	-1.89128	6.35443e-06	7.34732e-05	-
PA14_23720	-1.12361	6.51636e-06	7.51129e-05	-
PA14_06310	-1.13484	6.79164e-06	7.78386e-05	-
PA14_36820	-2.21879	6.85488e-06	7.84141e-05	-
PA14_33840	-1.03403	6.91758e-06	7.89811e-05	-
PA14_06390	-1.93727	7.2922e-06	8.24457e-05	-
PA14_37680	-1.07164	7.30255e-06	8.24457e-05	-
PA14_01490	-1.11556	7.54486e-06	8.46967e-05	-
PA14_31060	-1.02467	7.60597e-06	8.5214e-05	-
PA14_34020	-1.75495	7.61927e-06	8.5214e-05	-
PA14_32490	-2.35128	7.68266e-06	8.57636e-05	-
PA14_34070	-1.52226	7.9688e-06	8.83025e-05	-
PA14_32310	-1.20962	8.01116e-06	8.8602e-05	-
PA14_36580	-2.33105	8.39164e-06	9.18045e-05	glgB
PA14_42160	-1.91048	8.45956e-06	9.23796e-05	-
PA14_64710	-1.08652	8.52686e-06	9.27778e-05	-
PA14_42200	-1.44433	8.62382e-06	9.36401e-05	-
PA14_61590	-1.19652	9.10271e-06	9.7631e-05	-
PA14_55780	-1.25158	9.18705e-06	9.81855e-05	-
PA14_19370	-1.02246	9.39644e-06	9.98911e-05	asnB
PA14_55810	-1.24408	1.04864e-05	0.000108788	-
PA14_16020	-1.13675	1.0969e-05	0.000113014	-
PA14_26670	-1.15188	1.12023e-05	0.000114634	-
PA14_33830	-1.6283	1.16264e-05	0.000118498	-
PA14_36920	-2.84148	1.17754e-05	0.000119683	-
PA14_47820	-1.14989	1.36079e-05	0.000136464	-
PA14_28030	-1.15849	1.37074e-05	0.000137006	-
PA14_36760	-2.06215	1.37611e-05	0.000137314	-
PA14_34010	-1.63314	1.38903e-05	0.000138374	-
PA14_55840	-1.73015	1.41509e-05	0.000140737	-
PA14_59190	-1.32389	1.47248e-05	0.000145244	-
PA14_46820	-1.01246	1.51813e-05	0.000148289	-
PA14_29230	-1.20417	1.58598e-05	0.000153796	-
PA14_01350	-1.70317	1.63034e-05	0.000157076	-
PA14_64460	-1.00063	1.63158e-05	0.000157076	psiF
PA14_49320	-1.06166	1.6888e-05	0.000161551	-
PA14_19940	-1.62158	1.69218e-05	0.000161617	-
PA14_18680	-1.58911	1.74194e-05	0.000165843	bfd
PA14_22880	-1.1299	1.75328e-05	0.000166658	-
PA14_36480	-2.29175	1.81e-05	0.000171238	-
PA14_00470	-1.09695	1.86159e-05	0.000175567	-
PA14_36660	-1.83429	1.89036e-05	0.000178001	-
PA14_14710	-1.01936	1.89346e-05	0.000178015	-
PA14_36830	-1.49168	1.94331e-05	0.000181849	-
PA14_52570	-1.0847	1.9955e-05	0.000184438	rsmA
PA14_36730	-1.93268	2.05486e-05	0.000189343	-
PA14_09940	-2.70756	2.08752e-05	0.000191473	pfpI
PA14_11140	-1.09206	2.14387e-05	0.000196043	-
PA14_17730	-1.5428	2.29786e-05	0.000206361	-
PA14_36900	-3.80848	2.30471e-05	0.000206669	-
PA14_13610	-1.46991	2.43713e-05	0.00021563	-
PA14_39660	-1.84341	2.58351e-05	0.000227598	-
PA14_19740	-1.10758	2.59473e-05	0.000228046	-
PA14_53290	-1.30147	2.63612e-05	0.000230881	trxB2
PA14_10220	-1.19181	2.75248e-05	0.000239677	ygiM
PA14_32480	-2.21562	2.87063e-05	0.000247458	-
PA14_36540	-1.58041	2.91935e-05	0.000250844	-
PA14_39270	-1.43432	2.92241e-05	0.000250844	-
PA14_39540	-1.33714	2.92855e-05	0.000251012	-
PA14_21960	-1.06322	2.94009e-05	0.000251643	-
PA14_50880	-1.35688	2.95854e-05	0.000252147	-
PA14_68460	-1.14125	2.97445e-05	0.000253144	-
PA14_19360	-1.34941	3.11674e-05	0.000261554	-
PA14_53620	-1.81326	3.15141e-05	0.000264095	-
PA14_72500	-1.00872	3.16567e-05	0.000264921	-
PA14_05770	-1.03683	3.24427e-05	0.000270371	dhT
PA14_47400	-1.01141	3.34408e-05	0.000276542	-
PA14_18590	-1.45856	3.35049e-05	0.000276542	-
PA14_38050	-1.49151	3.50963e-05	0.000287312	-
PA14_53070	-1.0352	3.60339e-05	0.000294587	hpd
PA0887.1	-1.0525	3.94598e-05	0.000317419	P7
PA14_13600	-1.68229	3.964e-05	0.000318019	-
PA14_49760	-1.29083	4.03896e-05	0.000323171	rhlC
PA14_55880	-1.3671	4.16355e-05	0.000331816	-
PA14_36500	-1.77482	4.17357e-05	0.000332174	-
PA14_00130	-1.13933	4.21155e-05	0.000333469	-
PA14_27640	-3.10516	4.33161e-05	0.000341143	rebB2
PA14_36780	-1.9979	4.52248e-05	0.000354027	-
PA14_51490	-1.63402	5.06228e-05	0.000387528	-
PA14_21260	-1.37071	5.07447e-05	0.000387968	-
PA14_17710	-1.70901	5.18848e-05	0.000396181	rpmJ
PA14_20610	-1.38164	5.20031e-05	0.000396581	lecB
PA14_21130	-1.58646	5.27114e-05	0.000399955	-
PA14_36670	-1.83265	5.31219e-05	0.000402056	-
PA14_02180	-1.9578	5.33354e-05	0.000403165	cheB
PA14_36470	-1.66868	5.36517e-05	0.000404109	-
PA14_21510	-1.24711	5.36618e-05	0.000404109	-
PA14_46810	-1.35985	5.43873e-05	0.00040804	-
PA14_59630	-1.26454	5.44577e-05	0.00040806	-
PA14_35550	-1.67934	5.56022e-05	0.000415601	pslO
PA14_10360	-1.46982	5.59986e-05	0.000418044	-
PA14_33260	-1.76641	5.70379e-05	0.000422657	pvdS
PA14_59620	-1.21268	5.7398e-05	0.000423759	-
PA14_19350	-1.38061	5.89507e-05	0.000433627	-
PA14_49510	-1.16533	6.49174e-05	0.000464512	pyoS3I
PA14_27330	-1.37984	6.51742e-05	0.00046574	dhs
PA14_36605	-1.53715	6.54237e-05	0.000466415	-
PA14_34050	-1.78629	6.5747e-05	0.00046706	-
PA14_33930	-1.58279	6.62524e-05	0.000470095	-
PA14_27990	-1.81264	6.6406e-05	0.00047063	-
PA14_41980	-1.33464	6.71457e-05	0.000474197	-
PA14_22890	-1.34587	6.76851e-05	0.000477446	gapA
PA14_17700	-1.41048	7.28365e-05	0.000506071	rpmE2
PA14_36590	-1.97418	7.40564e-05	0.000513361	malQ
PA14_50290	-1.03239	7.9704e-05	0.000547465	fliC
PA14_44840	-1.03237	8.42632e-05	0.000573542	-
PA3305.1	-1.27307	8.59127e-05	0.00058345	phrS
PA14_55890	-1.30984	9.62666e-05	0.000635825	cpaF2
PA14_22320	-2.33391	9.69363e-05	0.000639546	-
PA14_36710	-1.54518	0.000100414	0.000655302	glgB
PA14_32950	-1.31793	0.000110039	0.000709652	-
PA14_01380	-1.33931	0.000113323	0.000726159	ctaB
PA14_21970	-1.32669	0.000116739	0.000743301	-
PA14_28610	-1.10768	0.00011915	0.000753702	-
PA14_29200	-1.16033	0.000120543	0.000761076	-
PA14_19480	-1.36478	0.000121783	0.000766496	-
PA14_53910	-1.22612	0.000123413	0.000772709	pmtA
PA14_40300	-1.13558	0.000123925	0.000774307	-
PA14_31230	-1.1457	0.000127979	0.000797981	-
PA14_09160	-1.16539	0.000128812	0.000802342	bfrA
PA14_31390	-1.07618	0.000132708	0.0008232	-
PA14_36650	-2.02775	0.000133957	0.000828383	-
PA14_28330	-1.0107	0.000140587	0.000865303	-
PA14_01330	-1.10849	0.000147842	0.000902193	-
PA14_01360	-1.54843	0.000152494	0.000926704	ctaA
PA14_42390	-1.06649	0.000152628	0.000926704	exsA
PA14_07370	-1.13932	0.000155733	0.000942589	-
PA14_30830	-1.11232	0.000157974	0.000953391	-
PA14_01660	-1.07635	0.00015959	0.00096218	guaD
PA14_22400	-1.6897	0.000161845	0.000973822	-
PA14_61020	-1.62824	0.000177986	0.00105512	ankB
PA14_16140	-1.69048	0.000202859	0.00118047	-
PA14_59710	-1.13168	0.000208101	0.00120514	cupD1
PA14_36880	-3.13697	0.000223781	0.00128482	-
PA14_36530	-2.04307	0.000225801	0.00129149	-
PA14_17760	-1.02752	0.000231219	0.00131374	ada
PA14_36790	-2.04281	0.000236746	0.00133631	-
PA14_01310	-1.77757	0.000254761	0.00141411	coxG
PA14_39520	-1.15579	0.000261924	0.00144322	-
PA14_35370	-1.22029	0.000267856	0.00146784	ptxS
PA14_13590	-1.7036	0.000281226	0.0015272	-
PA14_05740	-1.30416	0.000308918	0.00164963	pydA
PA14_33250	-1.15708	0.000317613	0.00168642	-
PA14_56990	-1.09328	0.000320124	0.00169559	-
PA14_61530	-1.21697	0.000332028	0.00174634	csuC
PA14_63290	-1.37108	0.00034406	0.00179502	phaJ3
PA14_54740	-1.19867	0.000350125	0.00182241	-
PA14_33980	-1.59814	0.000368224	0.00189534	-
PA14_18810	-1.64161	0.000369352	0.00189948	-
PA14_36870	-1.11875	0.000376085	0.00192414	-
PA14_02190	-1.50832	0.00037625	0.00192414	cheD
PA14_31290	-1.59463	0.000402612	0.00203426	pa1L
PA14_04650	-1.14082	0.000402998	0.00203426	pfpI
PA14_47640	-1.39142	0.000406699	0.00205122	-
PA14_30050	-1.376	0.000409972	0.00206254	aceA
PA14_20530	-1.0227	0.000415629	0.00208403	-
PA14_36930	-2.31223	0.000418145	0.0020949	-
PA14_40180	-1.17812	0.000420615	0.00210552	-
PA14_36850	-1.61766	0.000486241	0.00239029	-
PA14_43900	-1.88213	0.00051596	0.00249962	-
PA14_13170	-1.16962	0.00054961	0.0026296	-
PA14_00630	-1.11299	0.00057238	0.00271824	-
PA14_67370	-1.08755	0.00057497	0.00272624	-
PA14_64500	-1.30958	0.000609365	0.00284933	-
PA14_55940	-1.37033	0.000609454	0.00284933	-
PA14_26140	-1.10334	0.000686338	0.00315244	cifR
PA14_72380	-1.08652	0.000709886	0.00324573	algB
PA3621.1	-1.18974	0.000727277	0.00332272	rsmZ
PA14_52120	-1.07327	0.000733152	0.00334702	-
PA14_37340	-1.09054	0.000769182	0.00348769	-
PA14_36770	-2.10924	0.000776495	0.00351291	-
PA14_36700	-1.73045	0.000796825	0.00359138	-
PA14_37590	-1.18658	0.000880865	0.00392426	kynB
PA14_35640	-1.02754	0.000885398	0.00393627	pslI
PA14_44860	-1.08425	0.000907311	0.00400535	allA
PA14_46770	-1.25375	0.000918651	0.004049	-
PA14_36370	-1.34488	0.000974951	0.0042571	-
PA14_58580	-1.21533	0.00102568	0.0044315	piuC
PA14_33430	-1.40759	0.00108462	0.00462191	-
PA14_48060	-1.67948	0.00111719	0.00473055	aprA
PA14_18070	-1.85103	0.00114246	0.00481387	-
PA14_13580	-1.12265	0.00122626	0.00509557	-
PA14_36360	-1.84253	0.00123577	0.00512448	-
PA14_13210	-1.78758	0.00128425	0.00528906	-
PA14_37880	-1.25474	0.00129006	0.00530574	-
PA14_36410	-1.88329	0.00132712	0.00542848	-
PA14_36620	-1.8313	0.00137158	0.00557598	-
PA14_18830	-1.13459	0.00144181	0.0058185	-
PA14_13460	-1.1141	0.00146931	0.00589388	fecI
PA14_20020	-1.18616	0.00150912	0.00602331	hasAp
PA14_28190	-1.4694	0.00158209	0.0062669	-
PA14_36400	-1.11589	0.00174214	0.00678037	-
PA14_06810	-1.97242	0.00188461	0.00726437	norC
PA14_35830	-1.04497	0.00189072	0.00727859	tnpT
PA14_26130	-1.61085	0.00192547	0.00737457	morB
PA14_33460	-1.66845	0.0019385	0.00740567	-
PA14_37350	-1.60158	0.00195612	0.00745877	-
PA14_46830	-1.04957	0.00233003	0.00862224	-
PA14_36690	-1.10811	0.00240689	0.00882525	ybhO
PA14_02370	-1.03545	0.00242584	0.00887314	-
PA14_24590	-1.06589	0.00332674	0.0115906	-
PA14_46300	-1.12739	0.00365169	0.0125771	-
PA14_21930	-1.04597	0.0036824	0.0126612	-
PA14_36680	-1.72072	0.00375015	0.0128281	-
PA14_44530	-1.17137	0.00392669	0.0132746	ygdE
PA14_36890	-2.46675	0.003927	0.0132746	-
PA14_23490	-1.03316	0.00424598	0.0141149	-
PA14_37965	-1.18959	0.00443407	0.0146031	cynS
PA14_34920	-1.19345	0.00467229	0.015254	-
PA14_55730	-1.05283	0.0048287	0.0156965	-
PA14_46760	-1.42037	0.00548118	0.0174962	-
PA14_34000	-1.38576	0.00563917	0.0179244	-
PA14_18760	-1.65016	0.00628182	0.0195438	mexE
PA14_01320	-1.15692	0.00629393	0.0195714	coIII
PA14_24870	-1.30172	0.0070794	0.0215461	-
PA3366.1	-1.2269	0.00794337	0.0237787	amiE_leader
PA14_54680	-1.01297	0.00806402	0.0240681	-
PA14_06830	-1.22278	0.00975545	0.028194	norB
PA14_54730	-1.30154	0.00999644	0.0287792	-
PA14_38300	-1.01051	0.0109175	0.0308835	grp
PA14_10210	-1.00772	0.0118085	0.0328487	-
PA14_36100	-1.05209	0.0128655	0.0352833	pdxA
PA14_49690	-1.18735	0.0141703	0.0382172	-
PA14_34360	-1.06642	0.0153838	0.0407594	mtlD
PA14_65990	-1.62854	0.0192601	0.0491884	qacH
