# Supplementary material for: Evolution of biofilm-adapted gene expression profiles in lasR-deficient clinical Pseudomonas aeruginosa isolates
Source: NPJ Biofilms Microbiomes. 2022 Feb 14;8:6. doi: 10.1038/s41522-022-00268-1 (PMC8844440; doi:10.1038/s41522-022-00268-1)
Supplement: Supplementary file 7 — Supplementary Data 6 [file 41522_2022_268_MOESM7_ESM.xlsx]

## Sheet: lasRmut vs all lasRWT down
Supplementary Data 6: Strain-specific as well as common transcriptional signatures associated with lasR deficiency.
Genes (PA14 Locus Tags) that are expressed below log2FC = -1 in the respective number of lasR* isolates compared to all lasRWT isolates
1	2	3	4	5	6	7	8	9	10	11	12	13	14	15	16	17	18	19	20	21
PA14_00010	PA1052-PA1053	PA14_00020	PA0826.2	PA0263.1	PA14_00900	PA14_00230	PA0976.1	PA14_00520	PA14_00560	PA14_00740	PA14_00080	PA14_00620	PA14_00640	PA14_00710	PA14_00300	PA14_00320	PA14_00630	PA14_01220	PA14_09490	PA14_00650
PA14_00030	PA14_00380	PA14_00280	PA0836.1	PA14_00850	PA14_00990	PA14_00480	PA14_00980	PA14_00600	PA14_02490	PA14_01200	PA14_01120	PA14_01140	PA14_04810	PA14_01130	PA14_00310	PA14_02230	PA14_03240	PA14_01760	PA14_10380	PA14_01490
PA14_00050	PA14_00440	PA14_00360	PA14_00150	PA14_00875	PA14_01080	PA14_00820	PA14_01030	PA14_01040	PA14_04520	PA14_01290	PA14_01330	PA14_01190	PA14_06310	PA14_01620	PA14_00470	PA14_04650	PA14_03310	PA14_02220	PA14_10540	PA14_09400
PA14_00110	PA14_00490	PA14_00590	PA14_00250	PA14_00890	PA14_01100	PA14_00860	PA14_02550	PA14_01240	PA14_05540	PA14_01300	PA14_01360	PA14_03300	PA14_06430	PA14_01960	PA14_01250	PA14_07050	PA14_03320	PA14_03163	PA14_18380	PA14_09410
PA14_00140	PA14_00510	PA14_00810	PA14_00290	PA14_00910	PA14_01110	PA14_01010	PA14_03450	PA14_01610	PA14_05740	PA14_01310	PA14_01600	PA14_05220	PA14_10710	PA14_02200	PA14_01770	PA14_07680	PA14_03330	PA14_03166	PA14_18410	PA14_09420
PA14_00180	PA14_00580	PA14_01150	PA14_00730	PA14_00925	PA14_01170	PA14_01020	PA14_04330	PA14_01970	PA14_05750	PA14_01320	PA14_02180	PA14_05520	PA14_10960	PA14_02250	PA14_01780	PA14_08060	PA14_03340	PA14_03250	PA14_18580	PA14_09440
PA14_00210	PA14_00660	PA14_01160	PA14_00830	PA14_00940	PA14_01670	PA14_01580	PA14_05230	PA14_02510	PA14_05770	PA14_01340	PA14_02270	PA14_05820	PA14_12920	PA14_03470	PA14_02260	PA14_09940	PA14_03350	PA14_03265	PA14_19870	PA14_09450
PA14_00340	PA14_00700	PA14_01230	PA14_01390	PA14_00960	PA14_01690	PA14_01910	PA14_05810	PA14_03180	PA14_06000	PA14_01350	PA14_02500	PA14_05840	PA14_13600	PA14_06080	PA14_03290	PA14_10330	PA14_03360	PA14_03270	PA14_19900	PA14_09460
PA14_00420	PA14_00750	PA14_01270	PA14_01440	PA14_00970	PA14_01840	PA14_02020	PA14_06040	PA14_03510	PA14_06090	PA14_01940	PA14_03100	PA14_07990	PA14_14300	PA14_10970	PA14_07370	PA14_10350	PA14_03370	PA14_03285	PA14_19910	PA14_09470
PA14_00570	PA14_00790	PA14_01540	PA14_01470	PA14_01060	PA14_02520	PA14_02435	PA14_06200	PA14_03800	PA14_06830	PA14_02190	PA14_05530	PA14_08180	PA14_14310	PA14_10980	PA14_10370	PA14_12260	PA14_03390	PA14_03380	PA14_20900	PA14_09480
PA14_00680	PA14_01380	PA14_01560	PA14_01730	PA14_01070	PA14_02580	PA14_02560	PA14_06390	PA14_04790	PA14_07200	PA14_03490	PA14_05550	PA14_08320	PA14_15410	PA14_12960	PA14_12940	PA14_14540	PA14_03400	PA14_07430	PA14_20920	PA14_10360
PA14_00690	PA14_01410	PA14_01710	PA14_01790	PA14_01180	PA14_03090	PA14_02570	PA14_06770	PA14_06420	PA14_07480	PA14_04100	PA14_06010	PA14_08330	PA14_16100	PA14_13050	PA14_12970	PA14_14560	PA14_04710	PA14_08600	PA14_30570	PA14_10490
PA14_00720	PA14_01460	PA14_01750	PA14_02360	PA14_01480	PA14_03210	PA14_03190	PA14_06810	PA14_06450	PA14_08040	PA14_04300	PA14_06790	PA14_10340	PA14_17710	PA14_13200	PA14_15470	PA14_15430	PA14_07650	PA14_09700	PA14_34020	PA14_10500
PA14_00760	PA14_01500	PA14_02100	PA14_02370	PA14_01990	PA14_03900	PA14_03410	PA14_07020	PA14_06730	PA14_08140	PA14_04780	PA14_07300	PA14_10770	PA14_18140	PA14_13220	PA14_15480	PA14_15435	PA14_07660	PA14_09900	PA14_36820	PA14_10530
PA14_00800	PA14_01510	PA14_02340	PA14_02530	PA14_02070	PA14_04010	PA14_03520	PA14_08000	PA14_06800	PA14_08190	PA14_06840	PA14_07950	PA14_13030	PA14_18330	PA14_13610	PA14_16630	PA14_15445	PA14_08570	PA14_10050	PA14_37790	PA14_10550
PA14_01430	PA14_01680	PA14_02390	PA14_02760	PA14_02330	PA14_05630	PA14_03610	PA14_08020	PA14_06860	PA14_08200	PA14_07260	PA14_08310	PA14_13040	PA14_18350	PA14_15420	PA14_16640	PA14_15450	PA14_10700	PA14_10070	PA14_38260	PA14_10560
PA14_01550	PA14_01720	PA14_02470	PA14_02770	PA14_02410	PA14_05775	PA14_03700	PA14_08030	PA14_07355	PA14_08210	PA14_07870	PA14_10830	PA14_13150	PA14_19570	PA14_15460	PA14_16680	PA14_15475	PA14_11140	PA14_10080	PA14_40300	PA14_13380
PA14_01660	PA14_01800	PA14_02640	PA14_02830	PA14_02420	PA14_05880	PA14_03710	PA14_08050	PA14_07500	PA14_08220	PA14_08070	PA14_10840	PA14_13580	PA14_20770	PA14_16110	PA14_18450	PA14_18310	PA14_13210	PA14_10090	PA14_41500	PA14_13390
PA14_01900	PA14_01860	PA14_02690	PA14_02850	PA14_02450	PA14_06120	PA14_03870	PA14_08120	PA14_07860	PA14_08230	PA14_08090	PA14_11120	PA14_13590	PA14_21190	PA14_17480	PA14_18470	PA14_18370	PA14_13350	PA14_10110	PA14_42910	PA14_16250
PA14_02050	PA14_01890	PA14_02900	PA14_02960	PA14_02590	PA14_06600	PA14_04090	PA14_08130	PA14_08010	PA14_08240	PA14_08100	PA14_13130	PA14_13870	PA14_24360	PA14_18300	PA14_18500	PA14_18430	PA14_14550	PA14_10120	PA14_42980	PA14_19100
PA14_02110	PA14_01980	PA14_03110	PA14_03200	PA14_02610	PA14_06670	PA14_05020	PA14_08150	PA14_08110	PA14_08250	PA14_09610	PA14_13140	PA14_13880	PA14_24970	PA14_18360	PA14_19540	PA14_20470	PA14_15350	PA14_13360	PA14_42990	PA14_19110
PA14_02300	PA14_02010	PA14_03220	PA14_03580	PA14_02620	PA14_06690	PA14_06130	PA14_09280	PA14_09210	PA14_08260	PA14_09930	PA14_13280	PA14_13890	PA14_28050	PA14_18565	PA14_20460	PA14_20780	PA14_15570	PA14_13370	PA14_43000	PA14_19120
PA14_02660	PA14_02130	PA14_03670	PA14_03630	PA14_02720	PA14_06700	PA14_06240	PA14_09300	PA14_09220	PA14_08270	PA14_10780	PA14_13940	PA14_13900	PA14_28170	PA14_19480	PA14_20480	PA14_22160	PA14_15580	PA14_15090	PA14_43040	PA14_19130
PA14_02750	PA14_02290	PA14_03760	PA14_03860	PA14_03160	PA14_06720	PA14_06260	PA14_09320	PA14_09230	PA14_08280	PA14_10790	PA14_13960	PA14_13910	PA14_28490	PA14_19560	PA14_21670	PA14_22260	PA14_15590	PA14_15360	PA14_45950	PA14_20940
PA14_02980	PA14_02310	PA14_03790	PA14_03880	PA14_03170	PA14_06750	PA14_06300	PA14_09340	PA14_09240	PA14_08300	PA14_13860	PA14_18810	PA14_13920	PA14_28850	PA14_19590	PA14_21680	PA14_22400	PA14_15600	PA14_15370	PA14_48150	PA14_20950
PA14_02990	PA14_02380	PA14_03920	PA14_03940	PA14_03430	PA14_07980	PA14_06530	PA14_09380	PA14_09270	PA14_09150	PA14_14270	PA14_19350	PA14_13950	PA14_28870	PA14_20600	PA14_24020	PA14_24040	PA14_16260	PA14_15380	PA14_55940	PA14_20960
PA14_03000	PA14_02460	PA14_04020	PA14_04070	PA14_03480	PA14_09350	PA14_06660	PA14_09680	PA14_09290	PA14_09550	PA14_15620	PA14_19530	PA14_14100	PA14_32220	PA14_22500	PA14_24760	PA14_27840	PA14_18480	PA14_15400	PA14_59170	PA14_20970
PA14_03030	PA14_02700	PA14_04060	PA14_04250	PA14_03550	PA14_09370	PA14_06680	PA14_10410	PA14_09880	PA14_10270	PA14_15630	PA14_20550	PA14_16290	PA14_32480	PA14_22510	PA14_24860	PA14_28600	PA14_18510	PA14_15490	PA14_59190	PA14_20980
PA14_03040	PA14_02790	PA14_04110	PA14_04830	PA14_04190	PA14_10440	PA14_06710	PA14_13110	PA14_10220	PA14_11230	PA14_15650	PA14_21570	PA14_18120	PA14_32790	PA14_22520	PA14_27730	PA14_29020	PA14_18520	PA14_15500	PA14_59710	PA14_21000
PA14_03130	PA14_02810	PA14_04210	PA14_05050	PA14_04430	PA14_10820	PA14_06740	PA14_13800	PA14_10570	PA14_11890	PA14_15660	PA14_21960	PA14_18340	PA14_32810	PA14_22530	PA14_30560	PA14_31220	PA14_18550	PA14_15510	PA14_59720	PA14_21010
PA14_03150	PA14_02840	PA14_04240	PA14_05110	PA14_04690	PA14_10870	PA14_07250	PA14_14320	PA14_11020	PA14_12680	PA14_17960	PA14_21970	PA14_18960	PA14_32820	PA14_22540	PA14_31200	PA14_32160	PA14_18800	PA14_15520	PA14_59750	PA14_21020
PA14_03560	PA14_02890	PA14_04340	PA14_05210	PA14_05860	PA14_10890	PA14_07890	PA14_14330	PA14_11090	PA14_12980	PA14_17980	PA14_24010	PA14_18970	PA14_33520	PA14_22550	PA14_31230	PA14_32380	PA14_19580	PA14_15530	PA14_59770	PA14_21030
PA14_03590	PA14_02930	PA14_04510	PA14_05410	PA14_06170	PA14_10900	PA14_07900	PA14_15070	PA14_11580	PA14_13260	PA14_18320	PA14_24050	PA14_19500	PA14_33930	PA14_23980	PA14_31260	PA14_32390	PA14_19920	PA14_15540	PA14_59780	PA14_26020
PA14_03680	PA14_03020	PA14_04530	PA14_05510	PA14_06360	PA14_10910	PA14_07970	PA14_16820	PA14_11810	PA14_13630	PA14_19270	PA14_24060	PA14_21510	PA14_33970	PA14_23990	PA14_32230	PA14_33160	PA14_22080	PA14_15560	PA14_59790	PA14_30580
PA14_03810	PA14_03050	PA14_04560	PA14_06180	PA14_06540	PA14_11170	PA14_08160	PA14_18040	PA14_13000	PA14_14660	PA14_19360	PA14_24500	PA14_21590	PA14_34080	PA14_24740	PA14_32850	PA14_34460	PA14_22090	PA14_15610	PA14_59800	PA14_30620
PA14_03950	PA14_03070	PA14_04940	PA14_06190	PA14_06580	PA14_11320	PA14_08420	PA14_18260	PA14_13170	PA14_14990	PA14_19370	PA14_26280	PA14_23970	PA14_34770	PA14_24770	PA14_33460	PA14_36460	PA14_22100	PA14_18630	PA14_60060	PA14_30630
PA14_03980	PA14_03530	PA14_05400	PA14_06230	PA14_06650	PA14_11600	PA14_09580	PA14_18985	PA14_13190	PA14_15050	PA14_19490	PA14_27440	PA14_24100	PA14_35740	PA14_26060	PA14_34050	PA14_36490	PA14_22110	PA14_20530	PA14_60070	PA14_33290
PA14_04000	PA14_03650	PA14_05420	PA14_06290	PA14_08370	PA14_12910	PA14_09630	PA14_19010	PA14_15280	PA14_16280	PA14_21580	PA14_29650	PA14_28060	PA14_36900	PA14_28250	PA14_34070	PA14_36590	PA14_22120	PA14_20610	PA14_60080	PA14_34810
PA14_04080	PA14_03730	PA14_05500	PA14_06570	PA14_09950	PA14_13320	PA14_09660	PA14_20170	PA14_16310	PA14_16300	PA14_21920	PA14_30260	PA14_28520	PA14_37690	PA14_28970	PA14_34500	PA14_36710	PA14_22130	PA14_23350	PA14_60090	PA14_34820
PA14_04270	PA14_04040	PA14_05560	PA14_06890	PA14_09980	PA14_13750	PA14_09690	PA14_20180	PA14_16370	PA14_16800	PA14_21940	PA14_30900	PA14_29230	PA14_39060	PA14_28980	PA14_35230	PA14_36790	PA14_22140	PA14_23360	PA14_60100	PA14_34830
PA14_04290	PA14_04150	PA14_05620	PA14_06920	PA14_10920	PA14_13830	PA14_10400	PA14_20200	PA14_17470	PA14_17700	PA14_22980	PA14_31100	PA14_29660	PA14_39420	PA14_30690	PA14_36500	PA14_36810	PA14_22180	PA14_23370	PA14_60110	PA14_34840
PA14_04390	PA14_04180	PA14_05960	PA14_06930	PA14_11330	PA14_13840	PA14_10420	PA14_20280	PA14_17760	PA14_17930	PA14_24210	PA14_31170	PA14_30820	PA14_39660	PA14_31010	PA14_36550	PA14_36840	PA14_22190	PA14_23380	PA14_60120	PA14_34870
PA14_04550	PA14_04230	PA14_06350	PA14_06960	PA14_11400	PA14_13850	PA14_10850	PA14_20300	PA14_19510	PA14_18150	PA14_24650	PA14_31190	PA14_30830	PA14_40110	PA14_31030	PA14_36560	PA14_36860	PA14_22210	PA14_23390	PA14_67130	PA14_36310
PA14_04570	PA14_04350	PA14_06510	PA14_07040	PA14_11610	PA14_14420	PA14_11030	PA14_20510	PA14_19650	PA14_18275	PA14_24880	PA14_31450	PA14_30850	PA14_40430	PA14_31040	PA14_36570	PA14_36920	PA14_22220	PA14_23400		PA14_36320
PA14_04640	PA14_04410	PA14_06900	PA14_08460	PA14_12150	PA14_15260	PA14_11080	PA14_20560	PA14_20060	PA14_19210	PA14_26110	PA14_31540	PA14_30870	PA14_43740	PA14_31060	PA14_36605	PA14_40020	PA14_22230	PA14_23410		PA14_36330
PA14_04860	PA14_04580	PA14_06980	PA14_08610	PA14_12170	PA14_16340	PA14_11760	PA14_21240	PA14_20290	PA14_19520	PA14_26780	PA14_32190	PA14_30880	PA14_44230	PA14_31070	PA14_36730	PA14_40260	PA14_22240	PA14_23420		PA14_37745
PA14_04950	PA14_04900	PA14_07070	PA14_08750	PA14_13290	PA14_16450	PA14_11770	PA14_21480	PA14_20350	PA14_20150	PA14_28610	PA14_33260	PA14_30930	PA14_46240	PA14_31370	PA14_36760	PA14_42880	PA14_22250	PA14_23430		PA14_37770
PA14_04970	PA14_04920	PA14_07090	PA14_08810	PA14_13300	PA14_16660	PA14_11910	PA14_21490	PA14_21530	PA14_20190	PA14_29640	PA14_33360	PA14_30950	PA14_46890	PA14_32140	PA14_36770	PA14_46760	PA14_22270	PA14_23440		PA14_38020
PA14_05040	PA14_04930	PA14_07380	PA14_08830	PA14_13340	PA14_16750	PA14_13810	PA14_22330	PA14_22320	PA14_20520	PA14_30840	PA14_33990	PA14_31090	PA14_47530	PA14_32150	PA14_36780	PA14_47120	PA14_22420	PA14_23450		PA14_39880
PA14_05060	PA14_05150	PA14_07460	PA14_08850	PA14_13490	PA14_17820	PA14_14400	PA14_22340	PA14_22350	PA14_21600	PA14_30860	PA14_34100	PA14_31110	PA14_48540	PA14_32250	PA14_36850	PA14_48610	PA14_28770	PA14_23460		PA14_39890
PA14_05070	PA14_05190	PA14_07470	PA14_08870	PA14_13530	PA14_18250	PA14_14430	PA14_22890	PA14_22910	PA14_21810	PA14_30940	PA14_35380	PA14_32490	PA14_48550	PA14_32630	PA14_36980	PA14_48620	PA14_28780	PA14_28230		PA14_39910
PA14_05080	PA14_05200	PA14_07560	PA14_08920	PA14_13770	PA14_19340	PA14_14975	PA14_23070	PA14_23080	PA14_21830	PA14_30960	PA14_35830	PA14_33500	PA14_48560	PA14_33300	PA14_37170	PA14_48880	PA14_28790	PA14_28240		PA14_39925
PA14_05120	PA14_05390	PA14_07600	PA14_09130	PA14_13780	PA14_19400	PA14_15080	PA14_24080	PA14_26090	PA14_21930	PA14_31180	PA14_36150	PA14_33510	PA14_48570	PA14_33310	PA14_38370	PA14_49210	PA14_28800	PA14_28410		PA14_39945
PA14_05250	PA14_05580	PA14_07770	PA14_09730	PA14_13970	PA14_19700	PA14_15110	PA14_24120	PA14_26610	PA14_22600	PA14_32830	PA14_36360	PA14_33980	PA14_48630	PA14_33320	PA14_39560	PA14_49230	PA14_28810	PA14_28830		PA14_39960
PA14_05360	PA14_05640	PA14_07850	PA14_09740	PA14_14230	PA14_20010	PA14_15120	PA14_24510	PA14_27630	PA14_22990	PA14_33580	PA14_36370	PA14_34030	PA14_48760	PA14_33330	PA14_39990	PA14_49250	PA14_28820	PA14_28840		PA14_39970
PA14_05380	PA14_05650	PA14_08350	PA14_10010	PA14_15130	PA14_20500	PA14_15270	PA14_24830	PA14_27690	PA14_23000	PA14_33710	PA14_36480	PA14_34140	PA14_48930	PA14_33340	PA14_40010	PA14_49270	PA14_29330	PA14_30970		PA14_40200
PA14_05430	PA14_05700	PA14_08400	PA14_10130	PA14_15790	PA14_20730	PA14_16030	PA14_24870	PA14_28620	PA14_23010	PA14_33720	PA14_36540	PA14_34150	PA14_49020	PA14_33350	PA14_42130	PA14_53210	PA14_31240	PA14_30980		PA14_40290
PA14_05440	PA14_05910	PA14_08670	PA14_10160	PA14_15820	PA14_21050	PA14_16410	PA14_26230	PA14_29190	PA14_23030	PA14_34000	PA14_36660	PA14_34490	PA14_49300	PA14_34010	PA14_44311	PA14_55400	PA14_31250	PA14_30990		PA14_40310
PA14_05590	PA14_06160	PA14_08720	PA14_10950	PA14_16390	PA14_21380	PA14_17000	PA14_26300	PA14_29210	PA14_23090	PA14_34730	PA14_36690	PA14_34750	PA14_49610	PA14_34510	PA14_46570	PA14_55930	PA14_31280	PA14_31000		PA14_42950
PA14_05600	PA14_06250	PA14_08790	PA14_10990	PA14_16720	PA14_21620	PA14_18670	PA14_27720	PA14_29220	PA14_23610	PA14_35490	PA14_36700	PA14_34850	PA14_50270	PA14_35150	PA14_46580	PA14_58730	PA14_31350	PA14_31050		PA14_43020
PA14_05660	PA14_06270	PA14_08860	PA14_11070	PA14_17400	PA14_21840	PA14_18820	PA14_27755	PA14_30200	PA14_24070	PA14_35840	PA14_36830	PA14_35570	PA14_50300	PA14_35750	PA14_46590	PA14_59470	PA14_32240	PA14_31150		PA14_43030
PA14_05790	PA14_06460	PA14_08910	PA14_11450	PA14_17690	PA14_22380	PA14_19720	PA14_27890	PA14_32985	PA14_24130	PA14_35850	PA14_36870	PA14_35760	PA14_50310	PA14_36450	PA14_46600	PA14_59600	PA14_32280	PA14_31160		PA14_43050
PA14_05850	PA14_06870	PA14_08930	PA14_11790	PA14_18720	PA14_22590	PA14_20140	PA14_28150	PA14_33010	PA14_26190	PA14_36400	PA14_36930	PA14_35770	PA14_50320	PA14_36520	PA14_46610	PA14_59630	PA14_33480	PA14_31270		PA14_48040
PA14_05870	PA14_06940	PA14_08990	PA14_11990	PA14_18830	PA14_22720	PA14_20230	PA14_28180	PA14_33030	PA14_27700	PA14_36410	PA14_37550	PA14_35780	PA14_50330	PA14_36630	PA14_46620	PA14_62680	PA14_35700	PA14_31290		PA14_48060
PA14_05890	PA14_07010	PA14_09040	PA14_12440	PA14_19020	PA14_24330	PA14_20670	PA14_28530	PA14_33060	PA14_28460	PA14_36420	PA14_38395	PA14_35790	PA14_50340	PA14_36650	PA14_47130	PA14_62690	PA14_35730	PA14_31360		PA14_48090
PA14_05950	PA14_07130	PA14_09090	PA14_12450	PA14_19140	PA14_24480	PA14_20690	PA14_28750	PA14_33080	PA14_28960	PA14_36680	PA14_38660	PA14_35800	PA14_55410	PA14_36740	PA14_48160	PA14_64520	PA14_36580	PA14_32400		PA14_48100
PA14_06280	PA14_07210	PA14_09100	PA14_12550	PA14_19710	PA14_25040	PA14_20750	PA14_29120	PA14_33270	PA14_30910	PA14_37560	PA14_39530	PA14_35810	PA14_56910	PA14_36910	PA14_49010	PA14_66850	PA14_37810	PA14_32590		PA14_48115
PA14_06400	PA14_07330	PA14_09160	PA14_12690	PA14_19740	PA14_25620	PA14_20760	PA14_30390	PA14_33280	PA14_31470	PA14_37590	PA14_40050	PA14_35820	PA14_59110	PA14_37350	PA14_49520	PA14_70650	PA14_38270	PA14_32600		PA14_48140
PA14_06500	PA14_07440	PA14_09500	PA14_12740	PA14_19970	PA14_26050	PA14_21040	PA14_30600	PA14_33830	PA14_31500	PA14_38380	PA14_40230	PA14_36375	PA14_59440	PA14_37610	PA14_49750	PA14_70670	PA14_39470	PA14_32610		PA14_53250
PA14_06620	PA14_07520	PA14_09600	PA14_12840	PA14_20030	PA14_26140	PA14_21410	PA14_31390	PA14_34110	PA14_31510	PA14_38460	PA14_41980	PA14_36670	PA14_59500	PA14_38340	PA14_50280	PA14_72360	PA14_39480	PA14_33450		PA14_60750
PA14_06640	PA14_07550	PA14_09920	PA14_13070	PA14_20040	PA14_26580	PA14_23720	PA14_33050	PA14_34740	PA14_31530	PA14_38470	PA14_42200	PA14_36880	PA14_59540	PA14_39520	PA14_50880	PA14_72370	PA14_40030	PA14_34330		PA14_61870
PA14_06875	PA14_07960	PA14_09960	PA14_13450	PA14_20320	PA14_26870	PA14_24590	PA14_33110	PA14_34790	PA14_32570	PA14_38490	PA14_42450	PA14_36890	PA14_59570	PA14_40240	PA14_51520		PA14_42890	PA14_35710		PA14_63170
PA14_06880	PA14_08360	PA14_10170	PA14_13660	PA14_20330	PA14_27100	PA14_24980	PA14_33170	PA14_34920	PA14_32840	PA14_38630	PA14_42460	PA14_37310	PA14_60730	PA14_40470	PA14_53670		PA14_42900	PA14_35720		PA14_67150
PA14_07000	PA14_08520	PA14_10260	PA14_14020	PA14_20360	PA14_27420	PA14_25630	PA14_33540	PA14_34940	PA14_32950	PA14_38640	PA14_42510	PA14_37660	PA14_61200	PA14_40750	PA14_54170		PA14_42920	PA14_36530		PA14_68940
PA14_07030	PA14_08580	PA14_10280	PA14_15810	PA14_20420	PA14_27740	PA14_26990	PA14_33590	PA14_35520	PA14_33000	PA14_39270	PA14_42520	PA14_37710	PA14_63110	PA14_46280	PA14_56520		PA14_43070	PA14_36620
PA14_07140	PA14_08590	PA14_10290	PA14_16590	PA14_20570	PA14_27830	PA14_27530	PA14_33680	PA14_35530	PA14_33040	PA14_39280	PA14_43250	PA14_38050	PA14_63120	PA14_46490	PA14_59150		PA14_43100	PA14_37760
PA14_07150	PA14_08680	PA14_10300	PA14_16790	PA14_20590	PA14_27930	PA14_27680	PA14_33730	PA14_35930	PA14_33200	PA14_39320	PA14_43810	PA14_38180	PA14_64530	PA14_46750	PA14_59400		PA14_44890	PA14_37780
PA14_07190	PA14_08690	PA14_10590	PA14_17640	PA14_20860	PA14_28020	PA14_27880	PA14_33820	PA14_36260	PA14_33220	PA14_39330	PA14_43900	PA14_39540	PA14_65090	PA14_48170	PA14_60030		PA14_46560	PA14_40180
PA14_07230	PA14_08695	PA14_11050	PA14_17990	PA14_21060	PA14_28120	PA14_27990	PA14_33940	PA14_36300	PA14_33370	PA14_40060	PA14_46420	PA14_40040	PA14_67350	PA14_48600	PA14_60280		PA14_47640	PA14_42940
PA14_07240	PA14_08710	PA14_11130	PA14_18680	PA14_21220	PA14_28140	PA14_28110	PA14_34170	PA14_36390	PA14_33550	PA14_40150	PA14_46810	PA14_40100	PA14_69510	PA14_48850	PA14_60290		PA14_48590	PA14_42960
PA14_07310	PA14_08730	PA14_11190	PA14_18850	PA14_21660	PA14_28300	PA14_28130	PA14_34190	PA14_36960	PA14_33560	PA14_41510	PA14_46830	PA14_40380	PA14_69520	PA14_50240	PA14_60300		PA14_49000	PA14_42970
PA14_07360	PA14_08760	PA14_11310	PA14_18870	PA14_21730	PA14_28370	PA14_28360	PA14_34280	PA14_37080	PA14_33870	PA14_42300	PA14_46840	PA14_42440	PA14_69540	PA14_50250	PA14_60310		PA14_49220	PA14_43090
PA14_07420	PA14_08820	PA14_11430	PA14_18930	PA14_21890	PA14_28380	PA14_29200	PA14_34290	PA14_37290	PA14_34130	PA14_42480	PA14_48450	PA14_44290	PA14_70310	PA14_51340	PA14_60320		PA14_49510	PA14_45940
PA14_07570	PA14_08880	PA14_11620	PA14_19310	PA14_22450	PA14_28540	PA14_29240	PA14_34300	PA14_37320	PA14_34520	PA14_44240	PA14_48460	PA14_48530	PA14_70740	PA14_51530	PA14_60520		PA14_49760	PA14_46460
PA14_07630	PA14_08900	PA14_11740	PA14_19810	PA14_22630	PA14_28760	PA14_29250	PA14_35860	PA14_37460	PA14_34780	PA14_44920	PA14_48470	PA14_50020		PA14_51550	PA14_61410		PA14_51360	PA14_46510
PA14_07760	PA14_08950	PA14_11830	PA14_20000	PA14_22880	PA14_29420	PA14_29540	PA14_35980	PA14_37510	PA14_34960	PA14_46400	PA14_48490	PA14_51540		PA14_51620	PA14_63470		PA14_51560	PA14_46520
PA14_07800	PA14_08960	PA14_11940	PA14_20240	PA14_22930	PA14_29530	PA14_30210	PA14_35990	PA14_37520	PA14_35500	PA14_46430	PA14_48500	PA14_51630		PA14_54050	PA14_64490		PA14_51880	PA14_46530
PA14_07810	PA14_09000	PA14_12400	PA14_20250	PA14_23680	PA14_29830	PA14_30590	PA14_36010	PA14_37980	PA14_35550	PA14_46930	PA14_49030	PA14_52480		PA14_54670	PA14_65040		PA14_53570	PA14_46540
PA14_08340	PA14_09010	PA14_12410	PA14_20370	PA14_24445	PA14_30420	PA14_31430	PA14_36290	PA14_37990	PA14_36280	PA14_47610	PA14_49320	PA14_53910		PA14_55900	PA14_66100		PA14_54880	PA14_46550
PA14_08380	PA14_09080	PA14_12430	PA14_20390	PA14_24490	PA14_31340	PA14_31820	PA14_37640	PA14_38040	PA14_36470	PA14_48900	PA14_49330	PA14_54080		PA14_56030	PA14_68840		PA14_55200	PA14_48840
PA14_08430	PA14_09115	PA14_12590	PA14_20450	PA14_24530	PA14_31480	PA14_32015	PA14_37670	PA14_38360	PA14_36940	PA14_48990	PA14_50290	PA14_54150		PA14_59020			PA14_55637	PA14_49260
PA14_08450	PA14_09260	PA14_12890	PA14_20580	PA14_24550	PA14_31660	PA14_32460	PA14_37830	PA14_38530	PA14_37250	PA14_51570	PA14_53940	PA14_55840		PA14_59340			PA14_55810	PA14_49310
PA14_08510	PA14_09540	PA14_12900	PA14_20720	PA14_24560	PA14_32530	PA14_32640	PA14_37850	PA14_38770	PA14_37260	PA14_52490	PA14_53950	PA14_55920		PA14_59380			PA14_55850	PA14_49480
PA14_08650	PA14_09780	PA14_12990	PA14_20810	PA14_24580	PA14_32780	PA14_32905	PA14_37915	PA14_38840	PA14_37270	PA14_53220	PA14_53970	PA14_56990		PA14_59480			PA14_59220	PA14_51350
PA14_08740	PA14_09850	PA14_13010	PA14_21120	PA14_24790	PA14_33150	PA14_33130	PA14_38130	PA14_39090	PA14_37340	PA14_53810	PA14_54750	PA14_58940		PA14_59510			PA14_59230	PA14_51380
PA14_08780	PA14_09890	PA14_13090	PA14_21160	PA14_24990	PA14_33910	PA14_33190	PA14_38190	PA14_39300	PA14_37530	PA14_53820	PA14_55890	PA14_58950		PA14_60960			PA14_59430	PA14_51390
PA14_08840	PA14_09970	PA14_13330	PA14_21290	PA14_25160	PA14_34270	PA14_33250	PA14_38580	PA14_40080	PA14_37630	PA14_53920	PA14_56730	PA14_59520		PA14_61180			PA14_59610	PA14_51410
PA14_08940	PA14_10140	PA14_13420	PA14_21340	PA14_26340	PA14_34700	PA14_33380	PA14_38590	PA14_41970	PA14_38410	PA14_54740	PA14_58710	PA14_59560		PA14_61380			PA14_62090	PA14_51420
PA14_08970	PA14_10180	PA14_13460	PA14_21460	PA14_26810	PA14_34930	PA14_33570	PA14_38610	PA14_42160	PA14_38440	PA14_55060	PA14_59140	PA14_59970		PA14_61500			PA14_63440	PA14_51430
PA14_08980	PA14_10620	PA14_13680	PA14_21560	PA14_26830	PA14_35210	PA14_34350	PA14_38790	PA14_42320	PA14_38480	PA14_59160	PA14_59410	PA14_59980		PA14_63210			PA14_64480	PA14_53580
PA14_09020	PA14_10750	PA14_13720	PA14_21690	PA14_26920	PA14_35360	PA14_35650	PA14_38825	PA14_42340	PA14_38550	PA14_59530	PA14_59880	PA14_60660		PA14_64400			PA14_70690	PA14_53590
PA14_09030	PA14_11060	PA14_14130	PA14_21850	PA14_27070	PA14_35400	PA14_35950	PA14_39780	PA14_42390	PA14_38780	PA14_59860	PA14_61530	PA14_61190		PA14_64430			PA14_70910	PA14_53600
PA14_09050	PA14_11100	PA14_14210	PA14_21860	PA14_27190	PA14_35420	PA14_36080	PA14_39850	PA14_42400	PA14_38800	PA14_59890	PA14_63150	PA14_61510		PA14_68460				PA14_53610
PA14_09200	PA14_11110	PA14_14390	PA14_22370	PA14_27400	PA14_35430	PA14_36170	PA14_39980	PA14_42430	PA14_38820	PA14_60130	PA14_64460	PA14_63270		PA14_71590				PA14_54850
PA14_09530	PA14_11210	PA14_14530	PA14_22710	PA14_27410	PA14_35640	PA14_37370	PA14_41290	PA14_42540	PA14_40740	PA14_60760	PA14_64930	PA14_64940						PA14_54860
PA14_09570	PA14_11270	PA14_14820	PA14_22830	PA14_27430	PA14_35880	PA14_37650	PA14_41790	PA14_42550	PA14_41280	PA14_61540	PA14_66420	PA14_66520						PA14_54870
PA14_09750	PA14_11370	PA14_15100	PA14_22940	PA14_27520	PA14_35890	PA14_37730	PA14_41990	PA14_42630	PA14_42000	PA14_63290	PA14_68430	PA14_68440						PA14_54890
PA14_09790	PA14_11410	PA14_15160	PA14_23210	PA14_27640	PA14_35900	PA14_37880	PA14_42140	PA14_43290	PA14_42410	PA14_64510	PA14_71900	PA14_72690						PA14_54900
PA14_09810	PA14_11420	PA14_15180	PA14_23470	PA14_28010	PA14_35920	PA14_37900	PA14_42150	PA14_43790	PA14_42470	PA14_64900	PA1838-PA1839	PA14_73020						PA14_54910
PA14_10020	PA14_11520	PA14_15190	PA14_23490	PA14_28220	PA14_35940	PA14_38430	PA14_42260	PA14_44510	PA14_43080	PA14_67190								PA14_54920
PA14_10040	PA14_11530	PA14_15250	PA14_24180	PA14_28950	PA14_35970	PA14_38510	PA14_42280	PA14_45480	PA14_45100	PA14_67310								PA14_54930
PA14_10190	PA14_11590	PA14_15680	PA14_24190	PA14_29180	PA14_36090	PA14_38900	PA14_42310	PA14_46230	PA14_46250	PA14_67320								PA14_54940
PA14_10200	PA14_11670	PA14_15710	PA14_24410	PA14_29340	PA14_36130	PA14_39010	PA14_42360	PA14_46800	PA14_46780	PA14_67340								PA14_54950
PA14_10210	PA14_11690	PA14_15830	PA14_24810	PA14_29470	PA14_36200	PA14_39100	PA14_42380	PA14_46820	PA14_46920	PA14_67370								PA14_54960
PA14_10250	PA14_11750	PA14_15860	PA14_24820	PA14_29800	PA14_36345	PA14_39260	PA14_42570	PA14_46960	PA14_47090	PA14_67380								PA14_54970
PA14_10470	PA14_12140	PA14_15870	PA14_25180	PA14_30230	PA14_37040	PA14_39350	PA14_42600	PA14_47210	PA14_47850	PA14_67440								PA14_54980
PA14_10480	PA14_12180	PA14_15890	PA14_25600	PA14_30380	PA14_37140	PA14_39630	PA14_43170	PA14_47840	PA14_48230	PA14_68850								PA14_55000
PA14_10600	PA14_12270	PA14_16010	PA14_25930	PA14_30500	PA14_37840	PA14_39700	PA14_43840	PA14_47860	PA14_48920	PA14_72650								PA14_55020
PA14_10640	PA14_12330	PA14_16150	PA14_26080	PA14_30720	PA14_38140	PA14_39720	PA14_44190	PA14_48910	PA14_48960	PA14_72660								PA14_55040
PA14_10660	PA14_12370	PA14_16270	PA14_26130	PA14_31400	PA14_38910	PA14_39730	PA14_44260	PA14_48940	PA14_51590	PA14_73140								PA14_55050
PA14_10740	PA14_12470	PA14_16460	PA14_26165	PA14_31960	PA14_39360	PA14_39750	PA14_44520	PA14_48950	PA14_51650	PA5227.1								PA14_55080
PA14_11010	PA14_12610	PA14_16690	PA14_26200	PA14_32080	PA14_39390	PA14_39810	PA14_44530	PA14_49910	PA14_51850									PA14_55090
PA14_11150	PA14_12620	PA14_16700	PA14_26420	PA14_32340	PA14_40890	PA14_40130	PA14_44910	PA14_50450	PA14_52500									PA14_55631
PA14_11290	PA14_12730	PA14_16740	PA14_26450	PA14_32420	PA14_41030	PA14_40520	PA14_45960	PA14_51860	PA14_53980									PA14_58720
PA14_11460	PA14_12820	PA14_16930	PA14_26480	PA14_32470	PA14_41520	PA14_40540	PA14_46910	PA14_52380	PA14_54000									PA14_58740
PA14_11480	PA14_13230	PA14_16990	PA14_26850	PA14_32580	PA14_41560	PA14_40650	PA14_46950	PA14_53000	PA14_54240									PA14_58760
PA14_11490	PA14_13520	PA14_17060	PA14_27090	PA14_32660	PA14_41880	PA14_40660	PA14_46970	PA14_53050	PA14_54390									PA14_59120
PA14_11510	PA14_13560	PA14_17110	PA14_27610	PA14_32750	PA14_41960	PA14_41570	PA14_47490	PA14_53070	PA14_54620									PA14_59550
PA14_11560	PA14_13710	PA14_17170	PA14_27620	PA14_33070	PA14_42030	PA14_42250	PA14_47900	PA14_53230	PA14_54630									PA14_59580
PA14_11660	PA14_13990	PA14_17350	PA14_27960	PA14_33120	PA14_42350	PA14_42290	PA14_47960	PA14_53290	PA14_54640									PA14_59590
PA14_11730	PA14_14040	PA14_17410	PA14_28070	PA14_33630	PA14_42500	PA14_42530	PA14_48640	PA14_53860	PA14_54660									PA14_59620
PA14_11880	PA14_14060	PA14_17570	PA14_28210	PA14_33690	PA14_42780	PA14_42580	PA14_48970	PA14_54420	PA14_55580									PA14_59735
PA14_11920	PA14_14170	PA14_17580	PA14_28400	PA14_34180	PA14_43510	PA14_42610	PA14_48980	PA14_55860	PA14_56040									PA14_59760
PA14_11930	PA14_14200	PA14_17620	PA14_28500	PA14_34210	PA14_43630	PA14_43610	PA14_49570	PA14_55880	PA14_56480									PA14_62060
PA14_11980	PA14_14470	PA14_17850	PA14_28680	PA14_34390	PA14_43730	PA14_44170	PA14_49960	PA14_56670	PA14_58330									PA14_63450
PA14_12020	PA14_14570	PA14_17880	PA14_28930	PA14_34540	PA14_43780	PA14_44710	PA14_50810	PA14_57110	PA14_58690									PA14_66840
PA14_12030	PA14_14610	PA14_17890	PA14_29260	PA14_34550	PA14_44480	PA14_44740	PA14_51610	PA14_58040	PA14_59030									PA14_67140
PA14_12090	PA14_14630	PA14_18010	PA14_29480	PA14_34580	PA14_45260	PA14_45090	PA14_52820	PA14_58300	PA14_59060									PA14_68930
PA14_12100	PA14_14650	PA14_18020	PA14_29710	PA14_34710	PA14_45400	PA14_46180	PA14_53010	PA14_58930	PA14_59490									PA14_69560
PA14_12160	PA14_14740	PA14_18050	PA14_29720	PA14_34800	PA14_45430	PA14_46720	PA14_53620	PA14_59000	PA14_60780									PA14_70680
PA14_12210	PA14_14800	PA14_18100	PA14_29750	PA14_34970	PA14_46150	PA14_46880	PA14_53740	PA14_59090	PA14_61520									PA14_70880
PA14_12230	PA14_14810	PA14_18110	PA14_30050	PA14_35020	PA14_46470	PA14_47190	PA14_53750	PA14_59390	PA14_63740									PA2570.1a
PA14_12300	PA14_14830	PA14_18640	PA14_30090	PA14_35130	PA14_46770	PA14_47930	PA14_53850	PA14_59870	PA14_63960
PA14_12310	PA14_14900	PA14_18660	PA14_30400	PA14_35200	PA14_47870	PA14_48020	PA14_54690	PA14_59990	PA14_68400
PA14_12390	PA14_14910	PA14_19410	PA14_31330	PA14_35340	PA14_47940	PA14_48780	PA14_55070	PA14_60000	PA14_68450
PA14_12540	PA14_14960	PA14_19670	PA14_31810	PA14_35390	PA14_47950	PA14_48890	PA14_55110	PA14_60050	PA14_69470
PA14_12640	PA14_15030	PA14_19690	PA14_31840	PA14_35540	PA14_48010	PA14_49040	PA14_55140	PA14_60140	PA14_69925
PA14_12670	PA14_15150	PA14_20020	PA14_31850	PA14_36000	PA14_49090	PA14_49050	PA14_55430	PA14_60700	PA14_69950
PA14_12710	PA14_15310	PA14_20050	PA14_31970	PA14_36030	PA14_49340	PA14_49130	PA14_55790	PA14_61050	PA14_72700
PA14_12750	PA14_15750	PA14_20120	PA14_32100	PA14_36060	PA14_49360	PA14_49540	PA14_56510	PA14_63220	PA14_73000
PA14_12770	PA14_15770	PA14_20270	PA14_32310	PA14_36220	PA14_49530	PA14_49640	PA14_58010	PA14_63250	PA1530.1
PA14_12810	PA14_15780	PA14_20380	PA14_32670	PA14_36350	PA14_49800	PA14_49690	PA14_58030	PA14_63770	PA4704.2
PA14_13240	PA14_15960	PA14_20700	PA14_32700	PA14_37030	PA14_49850	PA14_50460	PA14_58350	PA14_63940	PA4726.2
PA14_13250	PA14_15970	PA14_20840	PA14_32710	PA14_37210	PA14_50360	PA14_50540	PA14_58360	PA14_64680
PA14_13430	PA14_15980	PA14_20890	PA14_32720	PA14_37470	PA14_51640	PA14_50650	PA14_58390	PA14_64870
PA14_13620	PA14_16020	PA14_21150	PA14_33530	PA14_38310	PA14_52320	PA14_51220	PA14_58910	PA14_66640
PA14_13690	PA14_16050	PA14_21175	PA14_33650	PA14_38320	PA14_52510	PA14_51490	PA14_58920	PA14_67400
PA14_14010	PA14_16140	PA14_21260	PA14_33810	PA14_38420	PA14_52660	PA14_51580	PA14_58960	PA14_68340
PA14_14110	PA14_16200	PA14_21280	PA14_34320	PA14_38560	PA14_52690	PA14_51600	PA14_58980	PA14_70710
PA14_14140	PA14_16440	PA14_21470	PA14_34370	PA14_38920	PA14_52780	PA14_51660	PA14_59070	PA14_71230
PA14_14280	PA14_16510	PA14_21520	PA14_34410	PA14_38950	PA14_52800	PA14_53190	PA14_59130	PA1781.1
PA14_14290	PA14_16560	PA14_21540	PA14_34990	PA14_39000	PA14_52900	PA14_53300	PA14_59180	PA2958.1
PA14_14370	PA14_16710	PA14_21760	PA14_35000	PA14_39220	PA14_52990	PA14_53370	PA14_59210	PA4704-PA4705
PA14_14380	PA14_16780	PA14_21870	PA14_35010	PA14_39250	PA14_53380	PA14_53690	PA14_59280
PA14_14480	PA14_16890	PA14_22480	PA14_35140	PA14_39710	PA14_53790	PA14_54410	PA14_59350
PA14_14490	PA14_16920	PA14_22570	PA14_35240	PA14_40420	PA14_54010	PA14_54680	PA14_59640
PA14_14590	PA14_16950	PA14_22650	PA14_35300	PA14_40800	PA14_54180	PA14_54720	PA14_59650
PA14_14680	PA14_16960	PA14_22700	PA14_35460	PA14_41320	PA14_54520	PA14_54810	PA14_59670
PA14_14700	PA14_17050	PA14_23130	PA14_35590	PA14_41440	PA14_54570	PA14_55240	PA14_59680
PA14_14710	PA14_17070	PA14_23480	PA14_36050	PA14_41490	PA14_54840	PA14_55390	PA14_59900
PA14_14730	PA14_17140	PA14_23520	PA14_36070	PA14_41530	PA14_55100	PA14_55440	PA14_59960
PA14_14750	PA14_17210	PA14_23760	PA14_36190	PA14_41575	PA14_55290	PA14_55460	PA14_60010
PA14_15140	PA14_17250	PA14_24310	PA14_36990	PA14_41800	PA14_55330	PA14_55750	PA14_60690
PA14_15210	PA14_17290	PA14_24350	PA14_37010	PA14_41810	PA14_55500	PA14_56010	PA14_60770
PA14_15230	PA14_17340	PA14_24630	PA14_37150	PA14_42010	PA14_56000	PA14_56570	PA14_60900
PA14_15290	PA14_17420	PA14_24910	PA14_37380	PA14_42490	PA14_56050	PA14_57990	PA14_61910
PA14_15670	PA14_17450	PA14_25150	PA14_37440	PA14_42620	PA14_56200	PA14_58000	PA14_62240
PA14_15700	PA14_17460	PA14_25210	PA14_37490	PA14_42640	PA14_56280	PA14_58570	PA14_62250
PA14_15910	PA14_17490	PA14_25520	PA14_37940	PA14_42710	PA14_56390	PA14_58990	PA14_63640
PA14_15920	PA14_17510	PA14_25800	PA14_38220	PA14_43150	PA14_56590	PA14_59010	PA14_64335
PA14_15990	PA14_17520	PA14_25880	PA14_38500	PA14_44100	PA14_56690	PA14_59250	PA14_64920
PA14_16000	PA14_17530	PA14_25920	PA14_38740	PA14_44200	PA14_58500	PA14_59310	PA14_66620
PA14_16090	PA14_17550	PA14_25990	PA14_38860	PA14_44300	PA14_58970	PA14_59320	PA14_66630
PA14_16160	PA14_17630	PA14_26070	PA14_38880	PA14_44380	PA14_59100	PA14_59360	PA14_66660
PA14_16180	PA14_17730	PA14_26260	PA14_39230	PA14_44430	PA14_59200	PA14_59660	PA14_66880
PA14_16190	PA14_17740	PA14_26310	PA14_39410	PA14_44990	PA14_59240	PA14_59840	PA14_67200
PA14_16220	PA14_17900	PA14_26350	PA14_39620	PA14_45170	PA14_59270	PA14_59845	PA14_69130
PA14_16330	PA14_17910	PA14_26510	PA14_39650	PA14_45410	PA14_59290	PA14_59850	PA14_69550
PA14_16610	PA14_18650	PA14_26530	PA14_39670	PA14_45500	PA14_59370	PA14_59940	PA14_70600
PA14_16770	PA14_18690	PA14_26590	PA14_39790	PA14_45510	PA14_59690	PA14_59950	PA14_70950
PA14_16870	PA14_18760	PA14_26600	PA14_39800	PA14_45590	PA14_59820	PA14_60540	PA14_71100
PA14_16970	PA14_18900	PA14_26690	PA14_40170	PA14_46030	PA14_59910	PA14_60790	PA14_71530
PA14_17080	PA14_18910	PA14_26700	PA14_40250	PA14_46220	PA14_59920	PA14_61330	PA14_72840
PA14_17100	PA14_19150	PA14_26760	PA14_40320	PA14_46850	PA14_59930	PA14_61650	PA14_73100
PA14_17120	PA14_19160	PA14_26860	PA14_40510	PA14_46860	PA14_60020	PA14_61940
PA14_17130	PA14_19205	PA14_26980	PA14_40560	PA14_47070	PA14_60150	PA14_62390
PA14_17150	PA14_19380	PA14_27000	PA14_40570	PA14_47150	PA14_60810	PA14_63130
PA14_17270	PA14_19390	PA14_27370	PA14_40610	PA14_47500	PA14_60850	PA14_63710
PA14_17310	PA14_19620	PA14_27390	PA14_40780	PA14_47520	PA14_61110	PA14_63750
PA14_17320	PA14_19850	PA14_27470	PA14_40830	PA14_47670	PA14_61340	PA14_64620
PA14_17500	PA14_19930	PA14_27675	PA14_41020	PA14_48210	PA14_61920	PA14_64850
PA14_17540	PA14_19940	PA14_27780	PA14_41300	PA14_49100	PA14_62350	PA14_65990
PA14_17610	PA14_19950	PA14_27870	PA14_41870	PA14_49890	PA14_63360	PA14_66410
PA14_17660	PA14_20400	PA14_28080	PA14_41930	PA14_49900	PA14_64280	PA14_66460
PA14_17670	PA14_20430	PA14_28190	PA14_42050	PA14_50050	PA14_64370	PA14_66540
PA14_17780	PA14_20630	PA14_28200	PA14_42270	PA14_50180	PA14_64410	PA14_66650
PA14_17810	PA14_20640	PA14_28440	PA14_42700	PA14_50520	PA14_64560	PA14_66830
PA14_17860	PA14_20820	PA14_28470	PA14_43230	PA14_50640	PA14_64880	PA14_66875
PA14_18060	PA14_20850	PA14_28670	PA14_43310	PA14_50760	PA14_65840	PA14_68030
PA14_18070	PA14_21130	PA14_28730	PA14_43400	PA14_51080	PA14_66330	PA14_68260
PA14_18160	PA14_21180	PA14_29010	PA14_43520	PA14_51160	PA14_67420	PA14_68290
PA14_18180	PA14_21320	PA14_29030	PA14_43940	PA14_51940	PA14_67500	PA14_68350
PA14_18210	PA14_21370	PA14_29110	PA14_44080	PA14_51950	PA14_67510	PA14_68470
PA14_18700	PA14_21450	PA14_29400	PA14_44420	PA14_52130	PA14_68150	PA14_68820
PA14_18750	PA14_21550	PA14_29520	PA14_44440	PA14_52540	PA14_68330	PA14_69370
PA14_18790	PA14_21700	PA14_29730	PA14_44570	PA14_52670	PA14_68370	PA14_70170
PA14_18880	PA14_21710	PA14_29760	PA14_44840	PA14_52760	PA14_69240	PA14_70300
PA14_18890	PA14_21770	PA14_29820	PA14_44900	PA14_52910	PA14_69600	PA14_70510
PA14_18920	PA14_21820	PA14_29920	PA14_44950	PA14_53270	PA14_70340	PA14_71080
PA14_18950	PA14_22010	PA14_30030	PA14_45010	PA14_53400	PA14_71250	PA14_71240
PA14_19050	PA14_22020	PA14_30040	PA14_45030	PA14_53780	PA14_71390	PA14_71260
PA14_19065	PA14_22040	PA14_30160	PA14_45180	PA14_53840	PA14_71460	PA14_71310
PA14_19170	PA14_22470	PA14_30180	PA14_45190	PA14_54030	PA14_71490	PA14_71470
PA14_19330	PA14_22770	PA14_30430	PA14_45240	PA14_54070	PA14_71700	PA14_71500
PA14_19450	PA14_22780	PA14_30540	PA14_45440	PA14_54400	PA14_71970	PA14_71510
PA14_19600	PA14_23170	PA14_30550	PA14_45470	PA14_54540	PA14_71990	PA14_71560
PA14_19610	PA14_23260	PA14_30760	PA14_45620	PA14_54580	PA14_72060	PA14_72380
PA14_19660	PA14_23320	PA14_31310	PA14_45890	PA14_54730	PA14_72230	PA14_73010
PA14_19800	PA14_23330	PA14_31420	PA14_45910	PA14_54830	PA14_72900	PA2852-PA2853
PA14_19830	PA14_23340	PA14_31640	PA14_46060	PA14_55130	PA14_73060	PA3366.1
PA14_19860	PA14_23650	PA14_31950	PA14_46120	PA14_55230	PA14_73110	PA5183-PA5184
PA14_19960	PA14_23670	PA14_32300	PA14_46140	PA14_55260	PA14_73160
PA14_19990	PA14_23830	PA14_32360	PA14_47140	PA14_55300	PA2570.1b
PA14_20070	PA14_23840	PA14_32540	PA14_47320	PA14_55480	PA3621.1
PA14_20260	PA14_23850	PA14_32770	PA14_47410	PA14_55520	PA3964-PA3965
PA14_20440	PA14_23890	PA14_32860	PA14_47810	PA14_55530	PA4726.11
PA14_20491	PA14_24240	PA14_32970	PA14_47970	PA14_55570
PA14_20620	PA14_24270	PA14_33230	PA14_48030	PA14_55620
PA14_20650	PA14_24370	PA14_33430	PA14_48280	PA14_55780
PA14_20740	PA14_24380	PA14_33600	PA14_48300	PA14_55820
PA14_21070	PA14_24390	PA14_33610	PA14_48380	PA14_55960
PA14_21090	PA14_24400	PA14_33700	PA14_49780	PA14_55980
PA14_21110	PA14_24440	PA14_33780	PA14_49860	PA14_56180
PA14_21140	PA14_24850	PA14_33800	PA14_50010	PA14_56660
PA14_21230	PA14_24900	PA14_33860	PA14_50060	PA14_56680
PA14_21310	PA14_25000	PA14_33880	PA14_50440	PA14_56980
PA14_21440	PA14_25080	PA14_33920	PA14_50470	PA14_57160
PA14_21610	PA14_25090	PA14_33960	PA14_50550	PA14_57950
PA14_21640	PA14_25100	PA14_34200	PA14_50690	PA14_58420
PA14_21880	PA14_25110	PA14_34340	PA14_50930	PA14_58600
PA14_21900	PA14_25195	PA14_34420	PA14_51020	PA14_58620
PA14_22000	PA14_25250	PA14_34600	PA14_51120	PA14_58630
PA14_22060	PA14_25390	PA14_34610	PA14_51240	PA14_58750
PA14_22075	PA14_25400	PA14_34630	PA14_51460	PA14_59700
PA14_22280	PA14_25410	PA14_34640	PA14_51680	PA14_60040
PA14_22490	PA14_25480	PA14_34720	PA14_51930	PA14_60400
PA14_22560	PA14_25540	PA14_35050	PA14_52080	PA14_60620
PA14_22660	PA14_25560	PA14_35080	PA14_52110	PA14_60670
PA14_22670	PA14_25590	PA14_35110	PA14_52230	PA14_60970
PA14_22730	PA14_25650	PA14_35270	PA14_52240	PA14_61300
PA14_22800	PA14_25660	PA14_35290	PA14_52570	PA14_61550
PA14_22960	PA14_25690	PA14_35320	PA14_52630	PA14_61580
PA14_23050	PA14_25780	PA14_35440	PA14_52700	PA14_61610
PA14_23100	PA14_25860	PA14_35600	PA14_52770	PA14_62380
PA14_23110	PA14_25900	PA14_35620	PA14_52940	PA14_63190
PA14_23270	PA14_25940	PA14_35680	PA14_52960	PA14_63280
PA14_23280	PA14_25960	PA14_36110	PA14_53120	PA14_63340
PA14_23310	PA14_25970	PA14_36120	PA14_53160	PA14_63620
PA14_23560	PA14_26210	PA14_36230	PA14_53260	PA14_63920
PA14_23590	PA14_26220	PA14_36250	PA14_53360	PA14_64050
PA14_23630	PA14_26270	PA14_36270	PA14_53420	PA14_64260
PA14_23690	PA14_26360	PA14_37000	PA14_53890	PA14_64350
PA14_23700	PA14_26400	PA14_37060	PA14_54290	PA14_64390
PA14_23730	PA14_26470	PA14_37070	PA14_54430	PA14_64690
PA14_23800	PA14_26485	PA14_37090	PA14_54550	PA14_64720
PA14_23810	PA14_26540	PA14_37130	PA14_55340	PA14_64810
PA14_23880	PA14_26550	PA14_37360	PA14_55360	PA14_64860
PA14_23920	PA14_26620	PA14_37400	PA14_55510	PA14_64890
PA14_23930	PA14_26720	PA14_37410	PA14_55590	PA14_65920
PA14_24150	PA14_26750	PA14_37680	PA14_55710	PA14_66700
PA14_24230	PA14_26910	PA14_37870	PA14_55800	PA14_67180
PA14_24300	PA14_26930	PA14_37950	PA14_56800	PA14_67260
PA14_24340	PA14_26940	PA14_38330	PA14_56810	PA14_67450
PA14_24420	PA14_26970	PA14_38350	PA14_56830	PA14_67550
PA14_24640	PA14_27130	PA14_38700	PA14_57440	PA14_67620
PA14_24720	PA14_27180	PA14_38730	PA14_57560	PA14_68070
PA14_24780	PA14_27210	PA14_38850	PA14_57580	PA14_68170
PA14_24890	PA14_27220	PA14_39020	PA14_57710	PA14_68190
PA14_25230	PA14_27230	PA14_39050	PA14_58375	PA14_68280
PA14_25305	PA14_27280	PA14_39500	PA14_58410	PA14_68300
PA14_25360	PA14_27360	PA14_39690	PA14_58510	PA14_68670
PA14_25440	PA14_27450	PA14_39830	PA14_58650	PA14_69630
PA14_25500	PA14_27560	PA14_39860	PA14_58820	PA14_69770
PA14_25550	PA14_27580	PA14_40270	PA14_58830	PA14_70140
PA14_25610	PA14_27650	PA14_40350	PA14_58840	PA14_70330
PA14_25640	PA14_27660	PA14_40440	PA14_59830	PA14_70640
PA14_25670	PA14_27850	PA14_40860	PA14_60160	PA14_70940
PA14_25740	PA14_27920	PA14_40940	PA14_60570	PA14_70970
PA14_25760	PA14_28090	PA14_41010	PA14_60830	PA14_70980
PA14_25830	PA14_28100	PA14_41200	PA14_61010	PA14_71150
PA14_25840	PA14_28310	PA14_41210	PA14_61020	PA14_71380
PA14_25980	PA14_28340	PA14_41450	PA14_61620	PA14_71400
PA14_26000	PA14_28350	PA14_41480	PA14_61890	PA14_71410
PA14_26010	PA14_28390	PA14_41540	PA14_62050	PA14_71420
PA14_26160	PA14_28430	PA14_41590	PA14_62110	PA14_71440
PA14_26240	PA14_28450	PA14_42660	PA14_62260	PA14_71890
PA14_26330	PA14_28510	PA14_42670	PA14_62800	PA14_71920
PA14_26390	PA14_28560	PA14_42820	PA14_62890	PA14_72350
PA14_26460	PA14_28630	PA14_43140	PA14_63050	PA14_72390
PA14_26500	PA14_28650	PA14_43370	PA14_63160	PA14_72850
PA14_26570	PA14_28710	PA14_43405	PA14_63350	PA14_72960
PA14_26640	PA14_28720	PA14_43620	PA14_63720	PA14_73050
PA14_26650	PA14_28990	PA14_43690	PA14_63840	PA14_73090
PA14_26670	PA14_29000	PA14_43850	PA14_64320	PA14_73390
PA14_26730	PA14_29060	PA14_43950	PA14_64360	PA4704.1
PA14_26890	PA14_29070	PA14_43970	PA14_64610	PA5204-PA5205
PA14_26960	PA14_29100	PA14_44000	PA14_64660
PA14_27020	PA14_29160	PA14_44020	PA14_64800
PA14_27110	PA14_29280	PA14_44050	PA14_65160
PA14_27150	PA14_29290	PA14_44120	PA14_65710
PA14_27160	PA14_29350	PA14_44320	PA14_65770
PA14_27170	PA14_29390	PA14_44360	PA14_66820
PA14_27250	PA14_29440	PA14_44370	PA14_67210
PA14_27270	PA14_29550	PA14_44390	PA14_67300
PA14_27310	PA14_29680	PA14_44400	PA14_67540
PA14_27710	PA14_29770	PA14_44760	PA14_67940
PA14_27800	PA14_29930	PA14_44770	PA14_68010
PA14_27810	PA14_29940	PA14_44820	PA14_68080
PA14_27900	PA14_29970	PA14_44860	PA14_68210
PA14_27910	PA14_29980	PA14_45000	PA14_68500
PA14_27940	PA14_29990	PA14_45580	PA14_68900
PA14_28000	PA14_30010	PA14_45610	PA14_68955
PA14_28330	PA14_30020	PA14_45640	PA14_69110
PA14_28420	PA14_30190	PA14_45660	PA14_69200
PA14_28570	PA14_30240	PA14_45830	PA14_69260
PA14_28660	PA14_30280	PA14_45930	PA14_69430
PA14_28690	PA14_30410	PA14_45970	PA14_69640
PA14_28740	PA14_30740	PA14_46010	PA14_70050
PA14_28920	PA14_30770	PA14_46070	PA14_70160
PA14_28940	PA14_31730	PA14_46100	PA14_70550
PA14_29040	PA14_31800	PA14_46160	PA14_70590
PA14_29050	PA14_32025	PA14_46290	PA14_70870
PA14_29130	PA14_32130	PA14_46310	PA14_71110
PA14_29320	PA14_32200	PA14_46370	PA14_71190
PA14_29360	PA14_32270	PA14_46390	PA14_71280
PA14_29375	PA14_32290	PA14_46700	PA14_71300
PA14_29460	PA14_32330	PA14_46990	PA14_71350
PA14_29510	PA14_32650	PA14_47000	PA14_71580
PA14_29560	PA14_32740	PA14_47100	PA14_71630
PA14_29570	PA14_32880	PA14_47160	PA14_71650
PA14_29575	PA14_33410	PA14_47180	PA14_71720
PA14_29590	PA14_33420	PA14_47230	PA14_72260
PA14_29690	PA14_33740	PA14_47310	PA14_72420
PA14_29740	PA14_34260	PA14_47330	PA14_72580
PA14_29860	PA14_34360	PA14_47380	PA14_72710
PA14_29890	PA14_34450	PA14_47390	PA14_72830
PA14_29900	PA14_34670	PA14_47580	PA14_72920
PA14_30070	PA14_34900	PA14_47660	PA14_72930
PA14_30290	PA14_35100	PA14_47680	PA14_73070
PA14_30310	PA14_35330	PA14_47730	PA1555.1
PA14_30330	PA14_35370	PA14_47920	PA1796.2
PA14_30370	PA14_35630	PA14_48000	PA5181.1
PA14_30440	PA14_35690	PA14_48190
PA14_30460	PA14_36100	PA14_48200
PA14_30470	PA14_36180	PA14_48350
PA14_30490	PA14_37100	PA14_48390
PA14_30520	PA14_37120	PA14_48400
PA14_30650	PA14_37190	PA14_48410
PA14_30660	PA14_37220	PA14_48740
PA14_30700	PA14_37430	PA14_48790
PA14_30710	PA14_37570	PA14_48800
PA14_30730	PA14_37965	PA14_49290
PA14_30750	PA14_38000	PA14_49410
PA14_30810	PA14_38200	PA14_49580
PA14_31300	PA14_38210	PA14_49620
PA14_31380	PA14_38250	PA14_49650
PA14_31440	PA14_38290	PA14_49710
PA14_31630	PA14_38680	PA14_49720
PA14_31650	PA14_38710	PA14_49740
PA14_31720	PA14_38750	PA14_50100
PA14_31750	PA14_38930	PA14_50220
PA14_31760	PA14_39070	PA14_50380
PA14_31920	PA14_39080	PA14_50410
PA14_31930	PA14_39110	PA14_50480
PA14_31990	PA14_39180	PA14_50500
PA14_32060	PA14_39200	PA14_50560
PA14_32110	PA14_39210	PA14_50570
PA14_32350	PA14_39240	PA14_50610
PA14_32410	PA14_39440	PA14_50750
PA14_32440	PA14_39460	PA14_50770
PA14_32450	PA14_39570	PA14_50790
PA14_32520	PA14_39580	PA14_50850
PA14_32690	PA14_39640	PA14_50860
PA14_32930	PA14_40220	PA14_51050
PA14_33440	PA14_40340	PA14_51170
PA14_33890	PA14_40370	PA14_51270
PA14_33900	PA14_40410	PA14_51290
PA14_34250	PA14_40630	PA14_51830
PA14_34440	PA14_40770	PA14_52120
PA14_34660	PA14_40820	PA14_52430
PA14_34880	PA14_40850	PA14_52440
PA14_35040	PA14_40910	PA14_52720
PA14_35060	PA14_40960	PA14_52790
PA14_35160	PA14_41050	PA14_52890
PA14_35170	PA14_41190	PA14_53040
PA14_35250	PA14_41230	PA14_53100
PA14_35670	PA14_41240	PA14_53110
PA14_37200	PA14_41250	PA14_53200
PA14_37420	PA14_41360	PA14_53450
PA14_37580	PA14_41380	PA14_53500
PA14_37820	PA14_41390	PA14_53630
PA14_37910	PA14_41470	PA14_53640
PA14_38010	PA14_41563	PA14_53650
PA14_38060	PA14_41610	PA14_53660
PA14_38080	PA14_41640	PA14_53680
PA14_38090	PA14_41670	PA14_53700
PA14_38110	PA14_41710	PA14_53720
PA14_38160	PA14_41760	PA14_53770
PA14_38170	PA14_41780	PA14_54110
PA14_38300	PA14_41900	PA14_54210
PA14_38570	PA14_41910	PA14_54330
PA14_38690	PA14_41920	PA14_54480
PA14_38720	PA14_42020	PA14_55160
PA14_38970	PA14_42060	PA14_55220
PA14_38990	PA14_42680	PA14_55250
PA14_39130	PA14_42740	PA14_55320
PA14_39140	PA14_42770	PA14_55380
PA14_39150	PA14_43130	PA14_55470
PA14_39160	PA14_43190	PA14_55490
PA14_39190	PA14_43280	PA14_55550
PA14_39820	PA14_43320	PA14_55600
PA14_40210	PA14_43340	PA14_55690
PA14_40390	PA14_43350	PA14_56070
PA14_40450	PA14_43530	PA14_56430
PA14_40490	PA14_43550	PA14_56750
PA14_40620	PA14_43680	PA14_57010
PA14_40690	PA14_44010	PA14_57040
PA14_40700	PA14_44030	PA14_57060
PA14_40730	PA14_44060	PA14_57275
PA14_40790	PA14_44070	PA14_57390
PA14_40840	PA14_44110	PA14_57410
PA14_40900	PA14_44130	PA14_57450
PA14_41000	PA14_44140	PA14_57610
PA14_41060	PA14_44160	PA14_57720
PA14_41090	PA14_44210	PA14_57730
PA14_41220	PA14_44340	PA14_57800
PA14_41330	PA14_44450	PA14_57940
PA14_41430	PA14_44460	PA14_57960
PA14_41630	PA14_44490	PA14_58050
PA14_41690	PA14_44560	PA14_58320
PA14_41730	PA14_44580	PA14_58490
PA14_41740	PA14_44660	PA14_58580
PA14_41750	PA14_44690	PA14_58610
PA14_41840	PA14_44800	PA14_58660
PA14_41860	PA14_44850	PA14_58890
PA14_42090	PA14_44930	PA14_60200
PA14_42120	PA14_45020	PA14_60450
PA14_42730	PA14_45060	PA14_60480
PA14_42790	PA14_45110	PA14_61000
PA14_42850	PA14_45130	PA14_61080
PA14_42860	PA14_45210	PA14_61170
PA14_43110	PA14_45540	PA14_61320
PA14_43180	PA14_45630	PA14_61450
PA14_43220	PA14_45780	PA14_61560
PA14_43270	PA14_45790	PA14_61600
PA14_43380	PA14_45810	PA14_61760
PA14_43460	PA14_45980	PA14_61840
PA14_43540	PA14_46000	PA14_61880
PA14_43570	PA14_46080	PA14_62430
PA14_43580	PA14_46270	PA14_62630
PA14_43600	PA14_46300	PA14_62670
PA14_43710	PA14_46320	PA14_62810
PA14_43760	PA14_46330	PA14_62970
PA14_43770	PA14_46340	PA14_62990
PA14_43830	PA14_46360	PA14_63200
PA14_43870	PA14_46450	PA14_63370
PA14_43890	PA14_46670	PA14_63380
PA14_43910	PA14_46740	PA14_63580
PA14_43920	PA14_46980	PA14_63605
PA14_44350	PA14_47030	PA14_63680
PA14_44500	PA14_47060	PA14_63700
PA14_44610	PA14_47250	PA14_63800
PA14_44620	PA14_47340	PA14_63850
PA14_44670	PA14_47370	PA14_63860
PA14_44680	PA14_47400	PA14_63910
PA14_44830	PA14_47420	PA14_64060
PA14_44880	PA14_47430	PA14_64100
PA14_44960	PA14_47540	PA14_64110
PA14_44980	PA14_47550	PA14_64240
PA14_45050	PA14_47560	PA14_64470
PA14_45070	PA14_47650	PA14_64670
PA14_45350	PA14_47720	PA14_64700
PA14_45380	PA14_47760	PA14_64740
PA14_45450	PA14_47790	PA14_64770
PA14_45760	PA14_47890	PA14_64950
PA14_45800	PA14_48240	PA14_64990
PA14_45840	PA14_48310	PA14_65050
PA14_45920	PA14_48330	PA14_65060
PA14_46020	PA14_48440	PA14_65170
PA14_46110	PA14_48730	PA14_65190
PA14_46170	PA14_49350	PA14_65500
PA14_46200	PA14_49470	PA14_65605
PA14_46260	PA14_49500	PA14_65640
PA14_46380	PA14_49700	PA14_65760
PA14_46440	PA14_49880	PA14_65850
PA14_46480	PA14_49990	PA14_65940
PA14_46640	PA14_50110	PA14_66060
PA14_46650	PA14_50140	PA14_66530
PA14_46660	PA14_50200	PA14_66890
PA14_46680	PA14_50420	PA14_66960
PA14_47040	PA14_50430	PA14_67600
PA14_47240	PA14_50620	PA14_68060
PA14_47270	PA14_50670	PA14_68100
PA14_47360	PA14_50700	PA14_68570
PA14_47450	PA14_50740	PA14_68700
PA14_47600	PA14_50970	PA14_68800
PA14_47750	PA14_51040	PA14_68980
PA14_47880	PA14_51150	PA14_69000
PA14_47910	PA14_51260	PA14_69020
PA14_48340	PA14_51310	PA14_69070
PA14_48650	PA14_51480	PA14_69090
PA14_48660	PA14_51500	PA14_69170
PA14_48680	PA14_51690	PA14_69230
PA14_48700	PA14_51710	PA14_69390
PA14_48710	PA14_51820	PA14_69850
PA14_48750	PA14_52060	PA14_70010
PA14_48830	PA14_52090	PA14_70040
PA14_48860	PA14_52160	PA14_70060
PA14_48870	PA14_52180	PA14_70480
PA14_49060	PA14_52250	PA14_70720
PA14_49200	PA14_52370	PA14_71120
PA14_49280	PA14_52465	PA14_71340
PA14_49390	PA14_52550	PA14_71740
PA14_49400	PA14_52600	PA14_72000
PA14_49460	PA14_52640	PA14_72070
PA14_49560	PA14_52730	PA14_72280
PA14_49660	PA14_52810	PA14_72300
PA14_49680	PA14_52840	PA14_72430
PA14_49730	PA14_52850	PA14_72510
PA14_49790	PA14_52880	PA14_72520
PA14_49870	PA14_52930	PA14_72540
PA14_49920	PA14_53150	PA14_72560
PA14_50000	PA14_53310	PA14_72590
PA14_50030	PA14_53390	PA14_72820
PA14_50040	PA14_53430	PA14_72870
PA14_50070	PA14_53530	PA14_73040
PA14_50130	PA14_53880	PA14_73120
PA14_50160	PA14_54040	PA14_73240
PA14_50530	PA14_54120	PA3304.1
PA14_50600	PA14_54190	PA3305.1
PA14_50660	PA14_54260	PA4272.1
PA14_50680	PA14_54270	PA4421.1
PA14_50870	PA14_54340
PA14_50890	PA14_54510
PA14_50900	PA14_54700
PA14_50910	PA14_54710
PA14_50940	PA14_55180
PA14_50980	PA14_55450
PA14_51060	PA14_55540
PA14_51090	PA14_55634
PA14_51100	PA14_55635
PA14_51110	PA14_55720
PA14_51230	PA14_55730
PA14_51440	PA14_56060
PA14_51470	PA14_56220
PA14_51720	PA14_56240
PA14_51740	PA14_56250
PA14_51750	PA14_56260
PA14_51770	PA14_56380
PA14_51810	PA14_56450
PA14_51840	PA14_56540
PA14_51900	PA14_56560
PA14_51910	PA14_56640
PA14_51990	PA14_56720
PA14_52190	PA14_56770
PA14_52260	PA14_56780
PA14_52270	PA14_56840
PA14_52310	PA14_56960
PA14_52330	PA14_56970
PA14_52520	PA14_57020
PA14_52580	PA14_57030
PA14_52740	PA14_57050
PA14_52750	PA14_57080
PA14_52870	PA14_57130
PA14_52980	PA14_57180
PA14_53020	PA14_57200
PA14_53090	PA14_57220
PA14_53140	PA14_57290
PA14_53340	PA14_57300
PA14_53480	PA14_57320
PA14_53520	PA14_57330
PA14_53540	PA14_57340
PA14_53550	PA14_57360
PA14_53730	PA14_57460
PA14_53800	PA14_57540
PA14_53830	PA14_57570
PA14_53870	PA14_57590
PA14_54130	PA14_57810
PA14_54230	PA14_57850
PA14_54460	PA14_57890
PA14_54490	PA14_57910
PA14_54610	PA14_58070
PA14_54800	PA14_58150
PA14_55170	PA14_58230
PA14_55280	PA14_58240
PA14_55650	PA14_58250
PA14_55660	PA14_58270
PA14_55670	PA14_58470
PA14_55740	PA14_58560
PA14_55760	PA14_58670
PA14_56090	PA14_58810
PA14_56100	PA14_58850
PA14_56130	PA14_58870
PA14_56160	PA14_60190
PA14_56190	PA14_60460
PA14_56300	PA14_60490
PA14_56370	PA14_60500
PA14_56410	PA14_60560
PA14_56470	PA14_60630
PA14_56550	PA14_60800
PA14_56620	PA14_60870
PA14_56850	PA14_60890
PA14_56870	PA14_60950
PA14_56890	PA14_61040
PA14_57140	PA14_61090
PA14_57210	PA14_61140
PA14_57240	PA14_61290
PA14_57260	PA14_61350
PA14_57370	PA14_61370
PA14_57380	PA14_61390
PA14_57425	PA14_61400
PA14_57500	PA14_61590
PA14_57510	PA14_61640
PA14_57520	PA14_61770
PA14_57530	PA14_61950
PA14_57640	PA14_62040
PA14_57680	PA14_62070
PA14_57760	PA14_62080
PA14_57770	PA14_62100
PA14_57840	PA14_62130
PA14_57870	PA14_62170
PA14_57900	PA14_62180
PA14_57920	PA14_62190
PA14_58080	PA14_62400
PA14_58110	PA14_62510
PA14_58170	PA14_62570
PA14_58180	PA14_62650
PA14_58190	PA14_62710
PA14_58210	PA14_62720
PA14_58260	PA14_62730
PA14_58440	PA14_62770
PA14_58450	PA14_62860
PA14_58515	PA14_62900
PA14_58530	PA14_62940
PA14_58700	PA14_63020
PA14_58770	PA14_63240
PA14_58780	PA14_63320
PA14_58790	PA14_63330
PA14_58800	PA14_63420
PA14_58880	PA14_63520
PA14_58900	PA14_63550
PA14_60250	PA14_63570
PA14_60260	PA14_63730
PA14_60270	PA14_63780
PA14_60350	PA14_63990
PA14_60445	PA14_64170
PA14_60530	PA14_64290
PA14_60550	PA14_64310
PA14_60580	PA14_64420
PA14_60590	PA14_64650
PA14_60600	PA14_64710
PA14_60650	PA14_64750
PA14_60710	PA14_64790
PA14_60930	PA14_65000
PA14_61060	PA14_65150
PA14_61120	PA14_65220
PA14_61150	PA14_65270
PA14_61220	PA14_65280
PA14_61280	PA14_65300
PA14_61430	PA14_65320
PA14_61480	PA14_65350
PA14_61680	PA14_65430
PA14_61780	PA14_65520
PA14_61830	PA14_65580
PA14_61850	PA14_65690
PA14_62000	PA14_65750
PA14_62150	PA14_65880
PA14_62160	PA14_66080
PA14_62230	PA14_66190
PA14_62300	PA14_66260
PA14_62330	PA14_66290
PA14_62370	PA14_66310
PA14_62420	PA14_66340
PA14_62450	PA14_66450
PA14_62640	PA14_66510
PA14_62660	PA14_66770
PA14_62760	PA14_66790
PA14_62790	PA14_66970
PA14_62830	PA14_67010
PA14_62840	PA14_67100
PA14_62850	PA14_67230
PA14_62870	PA14_67270
PA14_62920	PA14_67280
PA14_62960	PA14_67410
PA14_63090	PA14_67460
PA14_63230	PA14_67700
PA14_63390	PA14_67720
PA14_63460	PA14_67850
PA14_63500	PA14_67960
PA14_63530	PA14_67990
PA14_63540	PA14_68020
PA14_63660	PA14_68090
PA14_64000	PA14_68140
PA14_64270	PA14_68200
PA14_64300	PA14_68360
PA14_64450	PA14_68380
PA14_64500	PA14_68490
PA14_64540	PA14_68530
PA14_64550	PA14_68550
PA14_64580	PA14_68750
PA14_64590	PA14_68830
PA14_64640	PA14_69060
PA14_64820	PA14_69270
PA14_65010	PA14_69420
PA14_65130	PA14_69440
PA14_65200	PA14_69480
PA14_65210	PA14_69620
PA14_65230	PA14_69660
PA14_65310	PA14_69740
PA14_65370	PA14_69810
PA14_65410	PA14_69840
PA14_65630	PA14_69900
PA14_65660	PA14_69980
PA14_65740	PA14_69990
PA14_65795	PA14_70100
PA14_65810	PA14_70120
PA14_65820	PA14_70180
PA14_65860	PA14_70220
PA14_65870	PA14_70260
PA14_65960	PA14_70280
PA14_65970	PA14_70450
PA14_66000	PA14_70490
PA14_66010	PA14_70890
PA14_66020	PA14_70900
PA14_66040	PA14_71030
PA14_66110	PA14_71060
PA14_66170	PA14_71140
PA14_66230	PA14_71160
PA14_66560	PA14_71370
PA14_66580	PA14_71620
PA14_66680	PA14_71690
PA14_66800	PA14_71910
PA14_66910	PA14_71930
PA14_66940	PA14_71960
PA14_67030	PA14_72080
PA14_67050	PA14_72180
PA14_67090	PA14_72220
PA14_67110	PA14_72450
PA14_67170	PA14_72460
PA14_67220	PA14_72500
PA14_67240	PA14_72760
PA14_67250	PA14_72970
PA14_67490	PA14_73150
PA14_67520	PA14_73230
PA14_67580	PA2581-PA2582
PA14_67680	PA2744.1
PA14_67740	PA2750-PA2751
PA14_67770	PA3133.1
PA14_67780	PA4270.1
PA14_67810	PA4406.1
PA14_67820	PA4758.1
PA14_67830
PA14_67840
PA14_67930
PA14_68040
PA14_68110
PA14_68120
PA14_68510
PA14_68580
PA14_68630
PA14_68640
PA14_68660
PA14_68730
PA14_68780
PA14_68870
PA14_68890
PA14_69010
PA14_69030
PA14_69050
PA14_69140
PA14_69250
PA14_69310
PA14_69400
PA14_69580
PA14_69610
PA14_69670
PA14_69720
PA14_69750
PA14_69760
PA14_69780
PA14_69890
PA14_69970
PA14_70070
PA14_70190
PA14_70270
PA14_70350
PA14_70370
PA14_70390
PA14_70420
PA14_70570
PA14_70580
PA14_70620
PA14_70790
PA14_70930
PA14_71000
PA14_71070
PA14_71090
PA14_71170
PA14_71220
PA14_71360
PA14_71450
PA14_71600
PA14_71640
PA14_71680
PA14_71760
PA14_71800
PA14_71840
PA14_71850
PA14_71880
PA14_71940
PA14_72050
PA14_72090
PA14_72140
PA14_72150
PA14_72170
PA14_72200
PA14_72250
PA14_72470
PA14_72600
PA14_72620
PA14_72640
PA14_72790
PA14_72800
PA14_73190
PA14_73260
PA14_73280
PA14_73290
PA14_73300
PA14_73320

## Sheet: lasRmut vs all lasR WT up
Supplementary Data 6: Strain-specific as well as common transcriptional signatures associated with lasR deficiency.
Supplementary Data 7: Genes (PA14 Locus Tags) that are expressed above log2FC = 1 in the respective number of lasR* isolates compared to all lasRWT isolates
1	2	3	4	5	6	7	8	9	10	11	12	13	14	15	16	17	18	19	20	21
PA14_00110	PA0826.2	PA0887.1	PA1030.1	PA0836.1	PA14_00140	PA0976.1	PA14_02140	PA0263.1	PA14_13970	PA14_02150	PA14_49540	PA14_02060				PA14_33800
PA14_00130	PA1052-PA1053	PA14_00070	PA14_00150	PA14_00230	PA14_00340	PA14_00580	PA14_02890	PA14_02110	PA14_32750	PA14_28750	PA14_53650
PA14_00200	PA14_00480	PA14_00290	PA14_00280	PA14_00360	PA14_00380	PA14_01080	PA14_02900	PA14_02130	PA14_33650	PA14_33780
PA14_00210	PA14_00490	PA14_00420	PA14_00700	PA14_00550	PA14_00430	PA14_01180	PA14_03050	PA14_07300	PA14_35840	PA14_41420
PA14_00240	PA14_00510	PA14_00520	PA14_00810	PA14_00680	PA14_00570	PA14_01690	PA14_04550	PA14_10260	PA14_37730	PA14_72170
PA14_00400	PA14_00600	PA14_00560	PA14_00830	PA14_01060	PA14_00590	PA14_01870	PA14_07440	PA14_10270	PA14_41860
PA14_00410	PA14_00620	PA14_00690	PA14_00990	PA14_01800	PA14_01520	PA14_02690	PA14_09340	PA14_10280	PA14_48940
PA14_00660	PA14_00640	PA14_00850	PA14_01010	PA14_01860	PA14_01670	PA14_02700	PA14_09370	PA14_12170	PA14_53630
PA14_00670	PA14_00720	PA14_00860	PA14_01030	PA14_01910	PA14_01680	PA14_02720	PA14_09380	PA14_13940	PA14_61950
PA14_00710	PA14_00820	PA14_00875	PA14_01110	PA14_02020	PA14_01900	PA14_02740	PA14_09980	PA14_15630
PA14_00740	PA14_01120	PA14_00890	PA14_01150	PA14_02340	PA14_01990	PA14_02930	PA14_10250	PA14_17610
PA14_00780	PA14_01160	PA14_00900	PA14_01200	PA14_02370	PA14_02070	PA14_02990	PA14_10400	PA14_20070
PA14_01230	PA14_01190	PA14_00910	PA14_01540	PA14_02435	PA14_02360	PA14_03110	PA14_12550	PA14_20380
PA14_01250	PA14_01220	PA14_00925	PA14_02010	PA14_02490	PA14_02410	PA14_04230	PA14_13490	PA14_22570
PA14_01270	PA14_01360	PA14_00940	PA14_02310	PA14_02640	PA14_02980	PA14_04250	PA14_13860	PA14_23170
PA14_01310	PA14_01730	PA14_00960	PA14_02330	PA14_02650	PA14_03000	PA14_05790	PA14_13870	PA14_24560
PA14_01410	PA14_01770	PA14_00970	PA14_02460	PA14_02680	PA14_03420	PA14_05870	PA14_13880	PA14_28390
PA14_01440	PA14_01810	PA14_01020	PA14_02470	PA14_02730	PA14_03760	PA14_06160	PA14_13890	PA14_29070
PA14_01460	PA14_01890	PA14_01040	PA14_02580	PA14_02960	PA14_03770	PA14_06230	PA14_13900	PA14_32015
PA14_01790	PA14_02300	PA14_01070	PA14_02770	PA14_03020	PA14_04180	PA14_07330	PA14_13910	PA14_32740
PA14_01840	PA14_02380	PA14_01100	PA14_02810	PA14_03030	PA14_04210	PA14_07470	PA14_13950	PA14_33630
PA14_01930	PA14_02450	PA14_01130	PA14_02970	PA14_03550	PA14_04240	PA14_08610	PA14_14420	PA14_33690
PA14_02190	PA14_02500	PA14_01140	PA14_04050	PA14_04060	PA14_04610	PA14_09740	PA14_15190	PA14_34200
PA14_02550	PA14_02510	PA14_01170	PA14_04220	PA14_04680	PA14_04950	PA14_09970	PA14_15620	PA14_35830
PA14_02560	PA14_02520	PA14_01560	PA14_04270	PA14_05040	PA14_05010	PA14_10170	PA14_15650	PA14_35850
PA14_02590	PA14_02530	PA14_01640	PA14_04370	PA14_05650	PA14_05640	PA14_10200	PA14_15660	PA14_36345
PA14_02620	PA14_02610	PA14_01750	PA14_04570	PA14_05740	PA14_05775	PA14_10240	PA14_17620	PA14_37000
PA14_02790	PA14_02660	PA14_02050	PA14_04750	PA14_06090	PA14_06870	PA14_10300	PA14_17640	PA14_37040
PA14_02830	PA14_02870	PA14_02390	PA14_05300	PA14_06320	PA14_08270	PA14_10410	PA14_17930	PA14_38410
PA14_02840	PA14_03040	PA14_02420	PA14_05430	PA14_06420	PA14_08320	PA14_10440	PA14_19810	PA14_39790
PA14_02850	PA14_03070	PA14_02570	PA14_05500	PA14_06480	PA14_09350	PA14_10870	PA14_20010	PA14_39860
PA14_03010	PA14_03100	PA14_02630	PA14_05540	PA14_06880	PA14_09850	PA14_10910	PA14_20020	PA14_42640
PA14_03120	PA14_03163	PA14_02760	PA14_05550	PA14_07010	PA14_09870	PA14_11020	PA14_20300	PA14_43380
PA14_03150	PA14_03166	PA14_02910	PA14_05630	PA14_07070	PA14_09880	PA14_11070	PA14_20370	PA14_43400
PA14_03180	PA14_03210	PA14_03130	PA14_05860	PA14_08210	PA14_09920	PA14_11080	PA14_20500	PA14_44530
PA14_03430	PA14_03220	PA14_03170	PA14_06170	PA14_08220	PA14_09990	PA14_11090	PA14_23160	PA14_45000
PA14_03590	PA14_03250	PA14_03310	PA14_06180	PA14_08310	PA14_10140	PA14_11210	PA14_24530	PA14_53640
PA14_03630	PA14_03265	PA14_03320	PA14_06200	PA14_08330	PA14_10180	PA14_11230	PA14_24870	PA14_53660
PA14_03700	PA14_03270	PA14_03330	PA14_06270	PA14_08650	PA14_10590	PA14_11600	PA14_26230	PA14_54700
PA14_03730	PA14_03285	PA14_03340	PA14_06350	PA14_08690	PA14_10600	PA14_11610	PA14_27370	PA14_55160
PA14_03855	PA14_03350	PA14_03360	PA14_06400	PA14_10160	PA14_10610	PA14_13920	PA14_27430	PA14_58610
PA14_03900	PA14_03370	PA14_03390	PA14_06580	PA14_10210	PA14_10640	PA14_14300	PA14_31700	PA14_60830
PA14_03920	PA14_03380	PA14_03530	PA14_06810	PA14_10230	PA14_10780	PA14_15250	PA14_31820	PA14_61830
PA14_03940	PA14_03400	PA14_03610	PA14_06830	PA14_10630	PA14_10790	PA14_15270	PA14_31970	PA14_64120
PA14_03960	PA14_03410	PA14_03620	PA14_06875	PA14_10750	PA14_10840	PA14_15410	PA14_31990	PA14_69130
PA14_03980	PA14_03450	PA14_03670	PA14_07480	PA14_10850	PA14_10890	PA14_16010	PA14_32025	PA14_70180
PA14_04000	PA14_03560	PA14_03710	PA14_07550	PA14_11050	PA14_10900	PA14_16270	PA14_32640	PA14_72180
PA14_04100	PA14_03650	PA14_03840	PA14_07890	PA14_11110	PA14_10920	PA14_17630	PA14_32650
PA14_04110	PA14_03680	PA14_03870	PA14_07960	PA14_11590	PA14_10990	PA14_17780	PA14_33250
PA14_04160	PA14_03720	PA14_04190	PA14_08140	PA14_11660	PA14_11000	PA14_18760	PA14_33270
PA14_04310	PA14_03790	PA14_04390	PA14_08200	PA14_12820	PA14_11030	PA14_18780	PA14_33720
PA14_04350	PA14_03830	PA14_04670	PA14_08230	PA14_12910	PA14_11100	PA14_18790	PA14_33820
PA14_04410	PA14_03880	PA14_04760	PA14_08240	PA14_13060	PA14_11620	PA14_18820	PA14_33920
PA14_04420	PA14_04290	PA14_04970	PA14_08250	PA14_13330	PA14_11990	PA14_18870	PA14_34360
PA14_04480	PA14_04440	PA14_05110	PA14_08260	PA14_13340	PA14_12150	PA14_19270	PA14_34390
PA14_04580	PA14_04530	PA14_05330	PA14_08300	PA14_13670	PA14_12180	PA14_19970	PA14_34410
PA14_04690	PA14_04560	PA14_05360	PA14_08660	PA14_14310	PA14_12640	PA14_20320	PA14_34630
PA14_04700	PA14_04710	PA14_05390	PA14_08670	PA14_14400	PA14_12700	PA14_20330	PA14_34710
PA14_04780	PA14_04830	PA14_05460	PA14_08720	PA14_14430	PA14_12710	PA14_20390	PA14_35030
PA14_04810	PA14_05080	PA14_05520	PA14_08750	PA14_14570	PA14_13070	PA14_20620	PA14_35460
PA14_04940	PA14_05290	PA14_05530	PA14_09220	PA14_15460	PA14_13450	PA14_20630	PA14_38180
PA14_04980	PA14_05510	PA14_05810	PA14_09230	PA14_15700	PA14_13530	PA14_21410	PA14_38310
PA14_05000	PA14_05590	PA14_05960	PA14_09240	PA14_15750	PA14_13660	PA14_21490	PA14_38395
PA14_05030	PA14_05750	PA14_06080	PA14_09260	PA14_16310	PA14_13960	PA14_21610	PA14_38860
PA14_05160	PA14_05770	PA14_06620	PA14_09270	PA14_16350	PA14_14330	PA14_21770	PA14_39020
PA14_05340	PA14_05840	PA14_06840	PA14_09280	PA14_17250	PA14_15260	PA14_22700	PA14_39640
PA14_05380	PA14_05890	PA14_06940	PA14_09300	PA14_17740	PA14_15280	PA14_23520	PA14_39650
PA14_05400	PA14_05970	PA14_06960	PA14_09320	PA14_17810	PA14_15920	PA14_24490	PA14_39750
PA14_05410	PA14_06240	PA14_06970	PA14_09710	PA14_17820	PA14_16360	PA14_24550	PA14_39820
PA14_05440	PA14_06250	PA14_07150	PA14_09750	PA14_17990	PA14_17000	PA14_24780	PA14_40520
PA14_05450	PA14_06540	PA14_07290	PA14_10620	PA14_18010	PA14_17850	PA14_24820	PA14_42620
PA14_05690	PA14_06650	PA14_07530	PA14_10650	PA14_18070	PA14_17860	PA14_24850	PA14_43405
PA14_05700	PA14_06730	PA14_07770	PA14_10950	PA14_18810	PA14_17880	PA14_26050	PA14_44520
PA14_05820	PA14_06740	PA14_07900	PA14_11670	PA14_18860	PA14_17890	PA14_26210	PA14_45020
PA14_05850	PA14_06790	PA14_08030	PA14_12560	PA14_18960	PA14_17960	PA14_26340	PA14_45030
PA14_05910	PA14_06800	PA14_08390	PA14_13430	PA14_18970	PA14_19150	PA14_26360	PA14_45050
PA14_05920	PA14_06860	PA14_08740	PA14_13460	PA14_19500	PA14_19720	PA14_26400	PA14_47920
PA14_06030	PA14_06930	PA14_08890	PA14_13520	PA14_19510	PA14_19990	PA14_26450	PA14_48300
PA14_06060	PA14_07000	PA14_08970	PA14_13750	PA14_19520	PA14_20030	PA14_27290	PA14_49030
PA14_06070	PA14_07060	PA14_08990	PA14_13810	PA14_19690	PA14_20040	PA14_27420	PA14_49500
PA14_06210	PA14_07250	PA14_09000	PA14_13830	PA14_19830	PA14_20140	PA14_27890	PA14_49570
PA14_06290	PA14_07280	PA14_09010	PA14_14340	PA14_20050	PA14_20350	PA14_28040	PA14_51460
PA14_06360	PA14_07450	PA14_09020	PA14_14560	PA14_20240	PA14_20400	PA14_28100	PA14_51500
PA14_06430	PA14_07460	PA14_09050	PA14_14710	PA14_20360	PA14_21090	PA14_29040	PA14_52300
PA14_06450	PA14_07500	PA14_09080	PA14_14730	PA14_20510	PA14_21620	PA14_29350	PA14_52440
PA14_06460	PA14_07560	PA14_09210	PA14_15140	PA14_20600	PA14_22590	PA14_29390	PA14_52820
PA14_06500	PA14_07590	PA14_09290	PA14_15420	PA14_21110	PA14_23190	PA14_29400	PA14_55540
PA14_06510	PA14_07630	PA14_09520	PA14_15435	PA14_21260	PA14_23490	PA14_29480	PA14_59700
PA14_06530	PA14_07730	PA14_09540	PA14_15445	PA14_21870	PA14_23690	PA14_29600	PA14_68030
PA14_06570	PA14_07850	PA14_09910	PA14_15450	PA14_22320	PA14_24360	PA14_30040	PA14_69760
PA14_06640	PA14_07930	PA14_09930	PA14_15475	PA14_22600	PA14_24710	PA14_31190	PA14_70190
PA14_06660	PA14_08000	PA14_09950	PA14_15480	PA14_22740	PA14_24810	PA14_31340	PA14_72790
PA14_06750	PA14_08020	PA14_10290	PA14_15990	PA14_23120	PA14_26160	PA14_31620	PA14_73040
PA14_06770	PA14_08060	PA14_10420	PA14_16290	PA14_23530	PA14_26220	PA14_31750
PA14_06890	PA14_08090	PA14_10670	PA14_16300	PA14_23580	PA14_26260	PA14_31960
PA14_06900	PA14_08100	PA14_10960	PA14_17060	PA14_24480	PA14_26420	PA14_32080
PA14_07020	PA14_08110	PA14_10970	PA14_17070	PA14_24720	PA14_26580	PA14_32100
PA14_07030	PA14_08120	PA14_10980	PA14_17190	PA14_24830	PA14_26810	PA14_32130
PA14_07240	PA14_08130	PA14_11010	PA14_17220	PA14_25030	PA14_26870	PA14_32370
PA14_07340	PA14_08150	PA14_11060	PA14_17675	PA14_25620	PA14_27600	PA14_32660
PA14_07370	PA14_08180	PA14_11190	PA14_17910	PA14_26080	PA14_27675	PA14_33280
PA14_07570	PA14_08190	PA14_11240	PA14_18060	PA14_26240	PA14_27700	PA14_33600
PA14_07600	PA14_08280	PA14_11310	PA14_18090	PA14_26300	PA14_27880	PA14_33700
PA14_07760	PA14_08400	PA14_11570	PA14_18100	PA14_26650	PA14_27990	PA14_33730
PA14_07790	PA14_08510	PA14_12360	PA14_18680	PA14_27090	PA14_28300	PA14_33810
PA14_07860	PA14_08570	PA14_12590	PA14_18830	PA14_27100	PA14_28540	PA14_34180
PA14_07870	PA14_08590	PA14_12730	PA14_19330	PA14_27410	PA14_29050	PA14_34260
PA14_07910	PA14_08620	PA14_13300	PA14_19360	PA14_27610	PA14_29090	PA14_34280
PA14_07940	PA14_08680	PA14_13320	PA14_19380	PA14_27630	PA14_29540	PA14_34290
PA14_07950	PA14_08695	PA14_13560	PA14_19680	PA14_27650	PA14_29830	PA14_34320
PA14_07980	PA14_08730	PA14_13720	PA14_19750	PA14_27660	PA14_30030	PA14_34580
PA14_07990	PA14_08790	PA14_13780	PA14_19770	PA14_27680	PA14_30240	PA14_35020
PA14_08010	PA14_08810	PA14_13800	PA14_19930	PA14_27690	PA14_30460	PA14_35040
PA14_08070	PA14_08850	PA14_13840	PA14_20110	PA14_28190	PA14_30470	PA14_35050
PA14_08160	PA14_08860	PA14_13850	PA14_20250	PA14_28470	PA14_30590	PA14_35060
PA14_08380	PA14_08870	PA14_14210	PA14_20420	PA14_28570	PA14_30860	PA14_35430
PA14_08430	PA14_08880	PA14_14520	PA14_21300	PA14_29320	PA14_30940	PA14_35930
PA14_08450	PA14_08900	PA14_14750	PA14_21580	PA14_29340	PA14_31180	PA14_36990
PA14_08490	PA14_08910	PA14_14770	PA14_21600	PA14_29360	PA14_31380	PA14_37010
PA14_08500	PA14_08920	PA14_14780	PA14_21650	PA14_29500	PA14_33240	PA14_37640
PA14_08560	PA14_08930	PA14_14800	PA14_22490	PA14_29530	PA14_33380	PA14_37900
PA14_08580	PA14_08940	PA14_15180	PA14_22560	PA14_30490	PA14_33410	PA14_38850
PA14_08600	PA14_08950	PA14_15240	PA14_22690	PA14_30540	PA14_33610	PA14_39000
PA14_08710	PA14_08960	PA14_15470	PA14_23330	PA14_30600	PA14_33710	PA14_39050
PA14_08760	PA14_08980	PA14_15570	PA14_23480	PA14_30680	PA14_33770	PA14_39220
PA14_08780	PA14_09030	PA14_15590	PA14_24510	PA14_30800	PA14_34210	PA14_39230
PA14_08820	PA14_09070	PA14_15600	PA14_25610	PA14_30870	PA14_34270	PA14_39620
PA14_08840	PA14_09195	PA14_16000	PA14_25630	PA14_30900	PA14_34300	PA14_39630
PA14_09040	PA14_09570	PA14_16020	PA14_25650	PA14_30960	PA14_34350	PA14_39670
PA14_09090	PA14_09610	PA14_16160	PA14_26070	PA14_31010	PA14_34420	PA14_39720
PA14_09100	PA14_09660	PA14_16190	PA14_26090	PA14_31100	PA14_34540	PA14_40160
PA14_09115	PA14_09730	PA14_16390	PA14_26390	PA14_31200	PA14_34550	PA14_40270
PA14_09130	PA14_09810	PA14_16770	PA14_26670	PA14_31630	PA14_34790	PA14_40330
PA14_09160	PA14_09960	PA14_16870	PA14_26830	PA14_31720	PA14_35010	PA14_40340
PA14_09180	PA14_10080	PA14_16880	PA14_26850	PA14_31950	PA14_35400	PA14_40540
PA14_09530	PA14_10090	PA14_16990	PA14_26880	PA14_32110	PA14_35420	PA14_40660
PA14_09550	PA14_10110	PA14_17120	PA14_26980	PA14_32270	PA14_35980	PA14_41490
PA14_09630	PA14_10120	PA14_17230	PA14_27110	PA14_32810	PA14_35990	PA14_41520
PA14_09680	PA14_10320	PA14_17490	PA14_27120	PA14_32820	PA14_36050	PA14_41530
PA14_09770	PA14_10340	PA14_17760	PA14_27270	PA14_33230	PA14_36080	PA14_41540
PA14_10020	PA14_10470	PA14_17980	PA14_27400	PA14_33260	PA14_36090	PA14_42000
PA14_10050	PA14_10660	PA14_18040	PA14_27640	PA14_33430	PA14_36120	PA14_42310
PA14_10070	PA14_10680	PA14_18450	PA14_28080	PA14_33510	PA14_36130	PA14_42630
PA14_10130	PA14_11120	PA14_18565	PA14_28110	PA14_33680	PA14_36170	PA14_43370
PA14_10220	PA14_11130	PA14_18650	PA14_28200	PA14_33740	PA14_36190	PA14_43420
PA14_10800	PA14_11150	PA14_18750	PA14_28220	PA14_33750	PA14_37030	PA14_43430
PA14_10830	PA14_11160	PA14_19020	PA14_28430	PA14_33830	PA14_37490	PA14_43440
PA14_10940	PA14_11180	PA14_19160	PA14_28510	PA14_34190	PA14_37650	PA14_43460
PA14_11170	PA14_11520	PA14_19320	PA14_28740	PA14_34370	PA14_37850	PA14_43910
PA14_11270	PA14_11630	PA14_19350	PA14_29180	PA14_35330	PA14_37870	PA14_44200
PA14_11280	PA14_11690	PA14_19370	PA14_29220	PA14_35390	PA14_37880	PA14_45010
PA14_11290	PA14_11720	PA14_19490	PA14_29300	PA14_35590	PA14_37950	PA14_46000
PA14_11320	PA14_11900	PA14_19530	PA14_29490	PA14_35920	PA14_38190	PA14_46380
PA14_11460	PA14_12810	PA14_19570	PA14_29510	PA14_35940	PA14_38680	PA14_46860
PA14_11480	PA14_12920	PA14_19850	PA14_29570	PA14_36010	PA14_38880	PA14_47010
PA14_11700	PA14_13000	PA14_19960	PA14_30350	PA14_36030	PA14_39240	PA14_47030
PA14_11730	PA14_13010	PA14_20150	PA14_30440	PA14_36220	PA14_39250	PA14_47160
PA14_11760	PA14_13170	PA14_20170	PA14_30520	PA14_36230	PA14_39260	PA14_47380
PA14_11810	PA14_13220	PA14_20180	PA14_30670	PA14_36350	PA14_39730	PA14_47930
PA14_11880	PA14_13280	PA14_20200	PA14_30740	PA14_36940	PA14_39830	PA14_47940
PA14_11920	PA14_13290	PA14_20260	PA14_30910	PA14_37060	PA14_40560	PA14_47970
PA14_11970	PA14_13470	PA14_20270	PA14_31070	PA14_37090	PA14_40610	PA14_48230
PA14_12010	PA14_13620	PA14_20550	PA14_31090	PA14_37100	PA14_41320	PA14_48950
PA14_12060	PA14_13730	PA14_20570	PA14_31110	PA14_37360	PA14_41480	PA14_49100
PA14_12070	PA14_13740	PA14_20800	PA14_31170	PA14_37420	PA14_41510	PA14_49290
PA14_12130	PA14_13770	PA14_20870	PA14_31420	PA14_37430	PA14_41560	PA14_49720
PA14_12200	PA14_14080	PA14_21120	PA14_31730	PA14_37980	PA14_42340	PA14_50050
PA14_12300	PA14_14320	PA14_21140	PA14_31760	PA14_38160	PA14_42390	PA14_51070
PA14_12310	PA14_14360	PA14_21210	PA14_31930	PA14_38170	PA14_42430	PA14_52430
PA14_12350	PA14_14480	PA14_21380	PA14_32250	PA14_38320	PA14_42610	PA14_52810
PA14_12400	PA14_14540	PA14_21470	PA14_32290	PA14_38730	PA14_42660	PA14_52840
PA14_12410	PA14_14590	PA14_21570	PA14_32340	PA14_38920	PA14_42860	PA14_52880
PA14_12440	PA14_14600	PA14_21630	PA14_32360	PA14_38990	PA14_44190	PA14_52940
PA14_12450	PA14_14660	PA14_21700	PA14_32770	PA14_39190	PA14_44210	PA14_53340
PA14_12470	PA14_14680	PA14_21730	PA14_32850	PA14_39780	PA14_44350	PA14_54030
PA14_12530	PA14_15050	PA14_21750	PA14_32860	PA14_40170	PA14_44800	PA14_54110
PA14_12570	PA14_15070	PA14_21780	PA14_32890	PA14_40470	PA14_44950	PA14_54180
PA14_12620	PA14_15100	PA14_21800	PA14_33330	PA14_41340	PA14_44990	PA14_55230
PA14_12650	PA14_15200	PA14_21930	PA14_33340	PA14_41430	PA14_45130	PA14_55340
PA14_12670	PA14_15290	PA14_22075	PA14_33350	PA14_42030	PA14_45980	PA14_55380
PA14_12870	PA14_15310	PA14_22080	PA14_33500	PA14_42080	PA14_46070	PA14_55440
PA14_12890	PA14_15340	PA14_22090	PA14_33760	PA14_42090	PA14_46370	PA14_55460
PA14_12940	PA14_15350	PA14_22100	PA14_33860	PA14_42270	PA14_46390	PA14_55500
PA14_12960	PA14_15360	PA14_22110	PA14_33910	PA14_42320	PA14_47180	PA14_56750
PA14_12970	PA14_15370	PA14_22130	PA14_34250	PA14_42360	PA14_47390	PA14_56770
PA14_13090	PA14_15380	PA14_22140	PA14_34750	PA14_42400	PA14_47900	PA14_56960
PA14_13110	PA14_15400	PA14_22160	PA14_34940	PA14_42450	PA14_47950	PA14_57640
PA14_13130	PA14_15430	PA14_22180	PA14_35160	PA14_42460	PA14_47960	PA14_58890
PA14_13140	PA14_15490	PA14_22190	PA14_35240	PA14_42490	PA14_48000	PA14_60040
PA14_13210	PA14_15500	PA14_22210	PA14_35780	PA14_42550	PA14_48030	PA14_60690
PA14_13260	PA14_15510	PA14_22220	PA14_35800	PA14_42580	PA14_48280	PA14_60820
PA14_13410	PA14_15520	PA14_22230	PA14_35810	PA14_42680	PA14_48340	PA14_61170
PA14_13510	PA14_15530	PA14_22240	PA14_35900	PA14_43570	PA14_48440	PA14_61270
PA14_13580	PA14_15540	PA14_22250	PA14_35970	PA14_43830	PA14_48460	PA14_61370
PA14_13590	PA14_15560	PA14_22260	PA14_36070	PA14_44110	PA14_48500	PA14_63640
PA14_13610	PA14_15580	PA14_22270	PA14_36100	PA14_44360	PA14_49020	PA14_63780
PA14_13630	PA14_15610	PA14_22520	PA14_36110	PA14_45240	PA14_49090	PA14_63820
PA14_13680	PA14_15670	PA14_22530	PA14_36150	PA14_45890	PA14_50310	PA14_63910
PA14_13990	PA14_15810	PA14_22540	PA14_36360	PA14_46030	PA14_50770	PA14_64270
PA14_14060	PA14_15980	PA14_23010	PA14_36410	PA14_46180	PA14_51060	PA14_64280
PA14_14110	PA14_16140	PA14_23070	PA14_37380	PA14_46570	PA14_51150	PA14_64450
PA14_14380	PA14_16150	PA14_23130	PA14_37530	PA14_46590	PA14_52110	PA14_64540
PA14_14390	PA14_16180	PA14_23250	PA14_37550	PA14_46600	PA14_52465	PA14_64720
PA14_14450	PA14_16200	PA14_23540	PA14_37820	PA14_46620	PA14_52890	PA14_64890
PA14_14500	PA14_16210	PA14_23570	PA14_37840	PA14_46640	PA14_52900	PA14_65850
PA14_14530	PA14_16280	PA14_23730	PA14_37915	PA14_46800	PA14_53090	PA14_65990
PA14_14550	PA14_16330	PA14_23810	PA14_37990	PA14_46850	PA14_53360	PA14_66530
PA14_14610	PA14_16380	PA14_23900	PA14_38380	PA14_47100	PA14_53380	PA14_67310
PA14_14630	PA14_16410	PA14_24110	PA14_39150	PA14_47140	PA14_53540	PA14_67850
PA14_14650	PA14_16530	PA14_25000	PA14_39540	PA14_47210	PA14_54550	PA14_68100
PA14_14690	PA14_16670	PA14_25270	PA14_39590	PA14_47300	PA14_54720	PA14_68300
PA14_14740	PA14_16710	PA14_25660	PA14_39800	PA14_47400	PA14_55260	PA14_69520
PA14_14810	PA14_16890	PA14_25770	PA14_39850	PA14_47540	PA14_55360	PA14_69540
PA14_14820	PA14_16910	PA14_25900	PA14_40050	PA14_47810	PA14_55390	PA14_69740
PA14_14830	PA14_16970	PA14_26110	PA14_40210	PA14_47840	PA14_55450	PA14_70340
PA14_14850	PA14_17080	PA14_26130	PA14_40620	PA14_48010	PA14_55480	PA14_70870
PA14_15000	PA14_17110	PA14_26200	PA14_41330	PA14_48190	PA14_55550	PA14_71100
PA14_15020	PA14_17270	PA14_26890	PA14_41960	PA14_48240	PA14_55720	PA14_71150
PA14_15110	PA14_17340	PA14_27000	PA14_41990	PA14_48330	PA14_57990	PA14_71350
PA14_15210	PA14_17350	PA14_27490	PA14_42050	PA14_48380	PA14_59240	PA14_72210
PA14_15710	PA14_17380	PA14_27620	PA14_42280	PA14_48490	PA14_59640	PA14_73070
PA14_15740	PA14_17510	PA14_27950	PA14_42350	PA14_48640	PA14_59660	PA1781.1
PA14_15840	PA14_17650	PA14_28000	PA14_42380	PA14_48900	PA14_60130	PA3133.1
PA14_15940	PA14_17660	PA14_28020	PA14_42410	PA14_48920	PA14_61260	PA3133.2
PA14_15960	PA14_17730	PA14_28030	PA14_42470	PA14_48930	PA14_61330	PA5204-PA5205
PA14_15970	PA14_17790	PA14_28310	PA14_42480	PA14_48960	PA14_61560
PA14_16100	PA14_17920	PA14_28330	PA14_42500	PA14_48970	PA14_62050
PA14_16320	PA14_17940	PA14_28360	PA14_42510	PA14_48990	PA14_63520
PA14_16370	PA14_18120	PA14_28760	PA14_42520	PA14_49560	PA14_63650
PA14_16500	PA14_18150	PA14_28770	PA14_42530	PA14_49930	PA14_63680
PA14_16510	PA14_18180	PA14_28780	PA14_42540	PA14_49970	PA14_63700
PA14_16580	PA14_18210	PA14_28790	PA14_42570	PA14_50340	PA14_63710
PA14_16600	PA14_18640	PA14_28800	PA14_42600	PA14_51230	PA14_63720
PA14_16610	PA14_18660	PA14_28810	PA14_42770	PA14_51540	PA14_63750
PA14_16640	PA14_18670	PA14_28820	PA14_43320	PA14_51580	PA14_63770
PA14_16700	PA14_18850	PA14_28970	PA14_43490	PA14_51600	PA14_63800
PA14_16730	PA14_18985	PA14_29290	PA14_43580	PA14_52010	PA14_63860
PA14_16780	PA14_19210	PA14_29550	PA14_43710	PA14_52230	PA14_64260
PA14_16820	PA14_19430	PA14_29560	PA14_43720	PA14_52570	PA14_64290
PA14_16830	PA14_19610	PA14_29640	PA14_44090	PA14_52870	PA14_64300
PA14_16840	PA14_19650	PA14_29650	PA14_44340	PA14_52910	PA14_64310
PA14_16980	PA14_19710	PA14_29690	PA14_44700	PA14_52960	PA14_64700
PA14_17010	PA14_20000	PA14_29770	PA14_45060	PA14_53450	PA14_64710
PA14_17100	PA14_20100	PA14_30420	PA14_45120	PA14_53620	PA14_64770
PA14_17130	PA14_20190	PA14_30550	PA14_45880	PA14_53670	PA14_64800
PA14_17150	PA14_20230	PA14_30730	PA14_46020	PA14_53680	PA14_64810
PA14_17170	PA14_20280	PA14_30850	PA14_46100	PA14_53770	PA14_67860
PA14_17180	PA14_20520	PA14_30880	PA14_46110	PA14_53800	PA14_67940
PA14_17210	PA14_20530	PA14_30930	PA14_46140	PA14_53870	PA14_68140
PA14_17280	PA14_20560	PA14_30950	PA14_46580	PA14_54520	PA14_68150
PA14_17290	PA14_20580	PA14_31030	PA14_46650	PA14_54790	PA14_69170
PA14_17320	PA14_20590	PA14_31230	PA14_47000	PA14_55280	PA14_69510
PA14_17370	PA14_21040	PA14_31240	PA14_47150	PA14_55300	PA14_69890
PA14_17400	PA14_21050	PA14_31260	PA14_47190	PA14_55320	PA14_70330
PA14_17410	PA14_21060	PA14_31740	PA14_47280	PA14_55330	PA14_71120
PA14_17420	PA14_21220	PA14_32060	PA14_47850	PA14_55430	PA14_71140
PA14_17440	PA14_21480	PA14_32300	PA14_47910	PA14_55490	PA14_71160
PA14_17500	PA14_21590	PA14_32330	PA14_48210	PA14_55620	PA14_71330
PA14_17590	PA14_21720	PA14_32440	PA14_48450	PA14_55800	PA14_71340
PA14_17600	PA14_21810	PA14_32690	PA14_48800	PA14_56100	PA14_71370
PA14_17670	PA14_21830	PA14_32790	PA14_48880	PA14_56470	PA14_71760
PA14_17700	PA14_21840	PA14_32880	PA14_48890	PA14_57650	PA14_72350
PA14_17710	PA14_21920	PA14_32930	PA14_48910	PA14_58040	PA14_73050
PA14_18080	PA14_22120	PA14_33170	PA14_48980	PA14_58940	PA14_73060
PA14_18110	PA14_22420	PA14_33200	PA14_49050	PA14_59100	PA1555.1
PA14_18140	PA14_22500	PA14_33320	PA14_49080	PA14_59360	PA4628-PA4629
PA14_18300	PA14_22550	PA14_33420	PA14_49520	PA14_59490
PA14_18310	PA14_22620	PA14_33520	PA14_49530	PA14_59560
PA14_18320	PA14_22860	PA14_33530	PA14_49580	PA14_59570
PA14_18330	PA14_22890	PA14_33540	PA14_49620	PA14_59850
PA14_18340	PA14_22990	PA14_33550	PA14_50240	PA14_60180
PA14_18350	PA14_23030	PA14_33560	PA14_50250	PA14_60480
PA14_18360	PA14_23080	PA14_33570	PA14_50270	PA14_60850
PA14_18370	PA14_23090	PA14_33590	PA14_50300	PA14_61550
PA14_18380	PA14_23110	PA14_34610	PA14_50320	PA14_62350
PA14_18410	PA14_23290	PA14_34700	PA14_50330	PA14_63030
PA14_18430	PA14_23350	PA14_34730	PA14_51170	PA14_63060
PA14_18470	PA14_23360	PA14_34780	PA14_51220	PA14_63080
PA14_18480	PA14_23370	PA14_35360	PA14_51570	PA14_63500
PA14_18500	PA14_23380	PA14_35470	PA14_51610	PA14_63620
PA14_18510	PA14_23390	PA14_35550	PA14_52120	PA14_64060
PA14_18520	PA14_23400	PA14_35700	PA14_52250	PA14_64420
PA14_18550	PA14_23410	PA14_35770	PA14_52540	PA14_64430
PA14_18580	PA14_23420	PA14_35790	PA14_52550	PA14_64560
PA14_18620	PA14_23430	PA14_35860	PA14_52850	PA14_64580
PA14_18710	PA14_23440	PA14_35950	PA14_53390	PA14_64790
PA14_18930	PA14_23450	PA14_36020	PA14_53830	PA14_64880
PA14_18950	PA14_23460	PA14_36180	PA14_53890	PA14_66510
PA14_19010	PA14_23680	PA14_36260	PA14_54120	PA14_66890
PA14_19030	PA14_23700	PA14_36400	PA14_54730	PA14_68050
PA14_19090	PA14_23860	PA14_36700	PA14_54800	PA14_68260
PA14_19170	PA14_23880	PA14_36930	PA14_55117	PA14_68330
PA14_19190	PA14_24120	PA14_36960	PA14_55130	PA14_68350
PA14_19230	PA14_24130	PA14_37220	PA14_55290	PA14_69090
PA14_19390	PA14_24240	PA14_37260	PA14_55530	PA14_70300
PA14_19400	PA14_24290	PA14_37310	PA14_55560	PA14_70980
PA14_19410	PA14_24570	PA14_37320	PA14_55600	PA14_71200
PA14_19540	PA14_24675	PA14_37340	PA14_55760	PA14_71250
PA14_19560	PA14_25050	PA14_37440	PA14_56110	PA14_71320
PA14_19630	PA14_25470	PA14_37460	PA14_56130	PA14_71680
PA14_19660	PA14_25490	PA14_37470	PA14_56140	PA14_72620
PA14_19800	PA14_25670	PA14_37510	PA14_56340	PA14_73390
PA14_19900	PA14_25920	PA14_38210	PA14_56370	PA3305.1
PA14_19920	PA14_26060	PA14_38580	PA14_56380	PA3621.1
PA14_19940	PA14_26330	PA14_38590	PA14_56560	PA3964-PA3965
PA14_19950	PA14_26640	PA14_38970	PA14_56840	PA4704.1
PA14_20080	PA14_26700	PA14_39080	PA14_56890	PA5181.1
PA14_20130	PA14_26720	PA14_39140	PA14_57140	PA5316.1
PA14_20290	PA14_26730	PA14_39210	PA14_57630
PA14_20460	PA14_26750	PA14_39460	PA14_58000
PA14_20470	PA14_26970	PA14_39470	PA14_58010
PA14_20480	PA14_27070	PA14_39480	PA14_58030
PA14_20491	PA14_27190	PA14_39690	PA14_58130
PA14_20640	PA14_27250	PA14_39710	PA14_58800
PA14_20700	PA14_27280	PA14_39980	PA14_58960
PA14_20740	PA14_27390	PA14_40320	PA14_58970
PA14_20850	PA14_27440	PA14_40700	PA14_58980
PA14_20860	PA14_27480	PA14_40730	PA14_58990
PA14_20890	PA14_27510	PA14_40900	PA14_59180
PA14_21080	PA14_27740	PA14_41110	PA14_59210
PA14_21160	PA14_27770	PA14_41260	PA14_59270
PA14_21180	PA14_27830	PA14_41300	PA14_59290
PA14_21230	PA14_27900	PA14_41450	PA14_59680
PA14_21250	PA14_27980	PA14_41563	PA14_59690
PA14_21440	PA14_28010	PA14_41590	PA14_59820
PA14_21710	PA14_28070	PA14_41610	PA14_59840
PA14_21760	PA14_28090	PA14_41750	PA14_60010
PA14_21940	PA14_28180	PA14_42250	PA14_60150
PA14_21980	PA14_28210	PA14_42260	PA14_60160
PA14_22000	PA14_28250	PA14_42290	PA14_60310
PA14_22010	PA14_28280	PA14_42300	PA14_60320
PA14_22020	PA14_28290	PA14_42440	PA14_60460
PA14_22040	PA14_28350	PA14_43140	PA14_61080
PA14_22050	PA14_28370	PA14_43160	PA14_61250
PA14_22280	PA14_28400	PA14_43200	PA14_61540
PA14_22290	PA14_28410	PA14_43760	PA14_61750
PA14_22330	PA14_28500	PA14_44580	PA14_61850
PA14_22340	PA14_28580	PA14_44980	PA14_62520
PA14_22350	PA14_28620	PA14_45210	PA14_63100
PA14_22440	PA14_28650	PA14_45330	PA14_63190
PA14_22450	PA14_28670	PA14_46080	PA14_63410
PA14_22460	PA14_28680	PA14_46120	PA14_63480
PA14_22470	PA14_28830	PA14_46160	PA14_63890
PA14_22510	PA14_28840	PA14_46170	PA14_63920
PA14_22640	PA14_28930	PA14_46560	PA14_63940
PA14_22730	PA14_28940	PA14_46610	PA14_63960
PA14_22820	PA14_28980	PA14_46700	PA14_64240
PA14_22880	PA14_28990	PA14_46900	PA14_64410
PA14_22910	PA14_29210	PA14_46910	PA14_64550
PA14_23000	PA14_29410	PA14_46960	PA14_64610
PA14_23060	PA14_29440	PA14_47040	PA14_64640
PA14_23100	PA14_29460	PA14_47230	PA14_64690
PA14_23500	PA14_29520	PA14_47260	PA14_64750
PA14_23720	PA14_29590	PA14_47450	PA14_64780
PA14_23890	PA14_29660	PA14_47600	PA14_64850
PA14_23950	PA14_29680	PA14_47610	PA14_64860
PA14_24150	PA14_29750	PA14_47640	PA14_65150
PA14_24310	PA14_30050	PA14_48200	PA14_65210
PA14_24330	PA14_30110	PA14_48350	PA14_65220
PA14_24350	PA14_30130	PA14_48470	PA14_65420
PA14_24440	PA14_30650	PA14_48530	PA14_65580
PA14_24590	PA14_30790	PA14_48630	PA14_65820
PA14_24600	PA14_30810	PA14_48650	PA14_66040
PA14_24610	PA14_30970	PA14_48750	PA14_66350
PA14_24630	PA14_30980	PA14_48830	PA14_66410
PA14_24650	PA14_30990	PA14_49010	PA14_66420
PA14_24690	PA14_31000	PA14_49510	PA14_66440
PA14_24790	PA14_31040	PA14_49610	PA14_66520
PA14_24880	PA14_31050	PA14_49740	PA14_67040
PA14_24890	PA14_31060	PA14_50280	PA14_67190
PA14_24920	PA14_31160	PA14_50510	PA14_67340
PA14_24970	PA14_31250	PA14_50610	PA14_67620
PA14_25020	PA14_31270	PA14_50920	PA14_68290
PA14_25140	PA14_31280	PA14_51080	PA14_68340
PA14_25180	PA14_31310	PA14_51090	PA14_68620
PA14_25210	PA14_31400	PA14_51100	PA14_69250
PA14_25320	PA14_31430	PA14_51110	PA14_70780
PA14_25340	PA14_32140	PA14_51120	PA14_71110
PA14_25500	PA14_32150	PA14_51520	PA14_71190
PA14_25510	PA14_32160	PA14_51530	PA14_71360
PA14_25560	PA14_32190	PA14_51560	PA14_71710
PA14_25640	PA14_32200	PA14_51640	PA14_71820
PA14_25740	PA14_32350	PA14_51650	PA14_72000
PA14_25860	PA14_32380	PA14_51890	PA14_72150
PA14_25910	PA14_32390	PA14_51980	PA14_72200
PA14_25980	PA14_32400	PA14_52310	PA14_72280
PA14_26010	PA14_32420	PA14_52560	PA14_73160
PA14_26165	PA14_32480	PA14_52760	PA14_73350
PA14_26310	PA14_32490	PA14_52770	PA14_73360
PA14_26350	PA14_32570	PA14_52780	PA2750-PA2751
PA14_26690	PA14_32580	PA14_53410	PA2942.1
PA14_26770	PA14_32590	PA14_53560	PA3001-PA3002
PA14_26930	PA14_32600	PA14_54540	PA3366.1
PA14_26940	PA14_32610	PA14_54610
PA14_27170	PA14_32670	PA14_54740
PA14_27210	PA14_32710	PA14_54750
PA14_27220	PA14_32720	PA14_54840
PA14_27350	PA14_32780	PA14_55060
PA14_27460	PA14_33060	PA14_55110
PA14_27500	PA14_33220	PA14_55140
PA14_27570	PA14_33300	PA14_55150
PA14_27755	PA14_33310	PA14_55170
PA14_27780	PA14_33360	PA14_55220
PA14_27850	PA14_33580	PA14_55250
PA14_27870	PA14_33960	PA14_55470
PA14_27940	PA14_33970	PA14_55510
PA14_28140	PA14_34340	PA14_55520
PA14_28230	PA14_34640	PA14_55610
PA14_28240	PA14_34680	PA14_55770
PA14_28380	PA14_34720	PA14_55790
PA14_28420	PA14_34770	PA14_56090
PA14_28450	PA14_34920	PA14_56300
PA14_28520	PA14_34930	PA14_56360
PA14_28530	PA14_35100	PA14_56430
PA14_28610	PA14_35150	PA14_56480
PA14_28690	PA14_35320	PA14_56540
PA14_28850	PA14_35340	PA14_56570
PA14_28880	PA14_35370	PA14_56870
PA14_28895	PA14_35380	PA14_57580
PA14_29010	PA14_35570	PA14_57590
PA14_29110	PA14_35630	PA14_57720
PA14_29120	PA14_35710	PA14_58260
PA14_29130	PA14_35720	PA14_58560
PA14_29230	PA14_35730	PA14_58570
PA14_29330	PA14_35760	PA14_58580
PA14_29375	PA14_35820	PA14_58600
PA14_29420	PA14_35880	PA14_58900
PA14_29470	PA14_35890	PA14_59000
PA14_29620	PA14_36060	PA14_59010
PA14_29710	PA14_36375	PA14_59030
PA14_29820	PA14_36390	PA14_59230
PA14_30020	PA14_36540	PA14_59250
PA14_30100	PA14_36670	PA14_59310
PA14_30160	PA14_36680	PA14_59370
PA14_30320	PA14_36690	PA14_59400
PA14_30410	PA14_36850	PA14_59650
PA14_30430	PA14_36870	PA14_59670
PA14_30690	PA14_36880	PA14_59830
PA14_30750	PA14_36890	PA14_59900
PA14_31150	PA14_37150	PA14_59910
PA14_31220	PA14_37210	PA14_59920
PA14_31300	PA14_37250	PA14_59930
PA14_31390	PA14_37290	PA14_59950
PA14_31440	PA14_37400	PA14_59990
PA14_31460	PA14_37410	PA14_60000
PA14_31470	PA14_37560	PA14_60020
PA14_31480	PA14_37630	PA14_60280
PA14_31610	PA14_38060	PA14_60290
PA14_31640	PA14_38110	PA14_60300
PA14_31770	PA14_38130	PA14_60450
PA14_31800	PA14_38300	PA14_60490
PA14_31810	PA14_38610	PA14_60710
PA14_31890	PA14_38690	PA14_60860
PA14_32220	PA14_38900	PA14_61440
PA14_32230	PA14_38930	PA14_61510
PA14_32240	PA14_39060	PA14_61520
PA14_32310	PA14_39100	PA14_61530
PA14_32450	PA14_39420	PA14_61760
PA14_32470	PA14_39440	PA14_61780
PA14_32500	PA14_39500	PA14_61820
PA14_32700	PA14_39610	PA14_62010
PA14_32830	PA14_40040	PA14_62280
PA14_32840	PA14_40060	PA14_62300
PA14_32905	PA14_40070	PA14_62330
PA14_32970	PA14_40220	PA14_62490
PA14_33010	PA14_40600	PA14_62720
PA14_33040	PA14_40650	PA14_62730
PA14_33050	PA14_40740	PA14_62880
PA14_33080	PA14_40820	PA14_62990
PA14_33110	PA14_40850	PA14_63380
PA14_33120	PA14_40940	PA14_63390
PA14_33150	PA14_41030	PA14_63740
PA14_33190	PA14_41060	PA14_63830
PA14_33370	PA14_41140	PA14_63970
PA14_33440	PA14_41210	PA14_64110
PA14_33840	PA14_41280	PA14_64190
PA14_33880	PA14_41290	PA14_64500
PA14_33980	PA14_41650	PA14_64530
PA14_34150	PA14_41760	PA14_64570
PA14_34170	PA14_42060	PA14_64590
PA14_34440	PA14_42100	PA14_64620
PA14_34660	PA14_42670	PA14_64660
PA14_34690	PA14_42840	PA14_64740
PA14_34740	PA14_43080	PA14_64870
PA14_34800	PA14_43100	PA14_64950
PA14_34880	PA14_43150	PA14_65160
PA14_34960	PA14_43310	PA14_65170
PA14_35110	PA14_43690	PA14_65180
PA14_35210	PA14_43730	PA14_65760
PA14_35230	PA14_43850	PA14_65810
PA14_35600	PA14_43950	PA14_65840
PA14_35740	PA14_44260	PA14_65860
PA14_35750	PA14_44270	PA14_65920
PA14_36200	PA14_44560	PA14_65970
PA14_36280	PA14_44570	PA14_66380
PA14_36470	PA14_44640	PA14_66540
PA14_36480	PA14_44830	PA14_67010
PA14_36550	PA14_44900	PA14_67050
PA14_36560	PA14_45100	PA14_67270
PA14_36570	PA14_45250	PA14_67320
PA14_36830	PA14_45340	PA14_67380
PA14_37070	PA14_45440	PA14_67780
PA14_37130	PA14_45450	PA14_67830
PA14_37170	PA14_45470	PA14_68110
PA14_37200	PA14_45910	PA14_68120
PA14_37270	PA14_45970	PA14_68360
PA14_37520	PA14_46010	PA14_68440
PA14_37570	PA14_46060	PA14_68700
PA14_37580	PA14_46220	PA14_68750
PA14_37680	PA14_46230	PA14_68860
PA14_37830	PA14_46290	PA14_68870
PA14_37910	PA14_46300	PA14_68890
PA14_38010	PA14_46320	PA14_69270
PA14_38050	PA14_46330	PA14_69400
PA14_38080	PA14_46430	PA14_69660
PA14_38090	PA14_46440	PA14_69780
PA14_38140	PA14_46460	PA14_69940
PA14_38200	PA14_46510	PA14_70120
PA14_38260	PA14_46520	PA14_70830
PA14_38270	PA14_46530	PA14_71060
PA14_38290	PA14_46540	PA14_71080
PA14_38330	PA14_46550	PA14_71180
PA14_38360	PA14_46660	PA14_71210
PA14_38370	PA14_46670	PA14_71240
PA14_38430	PA14_46830	PA14_71260
PA14_38460	PA14_46880	PA14_71280
PA14_38700	PA14_46970	PA14_71300
PA14_38840	PA14_47110	PA14_71310
PA14_38950	PA14_47370	PA14_71400
PA14_39110	PA14_47410	PA14_71420
PA14_39530	PA14_47430	PA14_71470
PA14_39570	PA14_47500	PA14_71490
PA14_39660	PA14_47510	PA14_71500
PA14_39700	PA14_47560	PA14_71510
PA14_39810	PA14_47860	PA14_71530
PA14_39870	PA14_47870	PA14_71630
PA14_40080	PA14_48400	PA14_71750
PA14_40230	PA14_48510	PA14_71890
PA14_40450	PA14_48520	PA14_71900
PA14_40630	PA14_48540	PA14_71960
PA14_40710	PA14_48550	PA14_72040
PA14_40770	PA14_48560	PA14_72710
PA14_40840	PA14_48570	PA14_72760
PA14_40880	PA14_48600	PA14_72900
PA14_40910	PA14_48620	PA14_72960
PA14_40930	PA14_48680	PA14_72990
PA14_40980	PA14_48810	PA14_73020
PA14_41090	PA14_48850	PA14_73030
PA14_41130	PA14_49000	PA14_73200
PA14_41150	PA14_49060	PA14_73310
PA14_41220	PA14_49150	PA14_73320
PA14_41250	PA14_49360	PA2570.1b
PA14_41270	PA14_49480	PA2744.1
PA14_41350	PA14_49590	PA4270.1
PA14_41640	PA14_49690	PA4704.2
PA14_41690	PA14_49790	PA4704-PA4705
PA14_41730	PA14_49810	PA4726.1
PA14_41780	PA14_49850	PA4726.11
PA14_41790	PA14_50030	PA4726.2
PA14_41800	PA14_50560
PA14_41810	PA14_50800
PA14_41830	PA14_50830
PA14_41920	PA14_50840
PA14_41930	PA14_50900
PA14_41970	PA14_50940
PA14_42010	PA14_50950
PA14_42180	PA14_51160
PA14_42220	PA14_51190
PA14_42230	PA14_51200
PA14_42690	PA14_51310
PA14_42760	PA14_51450
PA14_42850	PA14_51480
PA14_43090	PA14_51550
PA14_43130	PA14_51590
PA14_43170	PA14_51680
PA14_43480	PA14_51840
PA14_43540	PA14_51900
PA14_43550	PA14_51910
PA14_43610	PA14_51940
PA14_43640	PA14_52320
PA14_43650	PA14_52340
PA14_43660	PA14_52420
PA14_43740	PA14_52490
PA14_43770	PA14_52930
PA14_43820	PA14_52990
PA14_44080	PA14_53040
PA14_44100	PA14_53050
PA14_44140	PA14_53270
PA14_44170	PA14_53370
PA14_44230	PA14_53530
PA14_44311	PA14_53550
PA14_44370	PA14_53570
PA14_44380	PA14_53580
PA14_44400	PA14_53590
PA14_44450	PA14_53600
PA14_44470	PA14_53610
PA14_44480	PA14_53690
PA14_44510	PA14_53810
PA14_44670	PA14_53880
PA14_44820	PA14_53920
PA14_44840	PA14_54040
PA14_44850	PA14_54170
PA14_44860	PA14_54240
PA14_44880	PA14_54430
PA14_44960	PA14_54570
PA14_45070	PA14_54580
PA14_45110	PA14_54600
PA14_45150	PA14_54850
PA14_45170	PA14_54860
PA14_45180	PA14_54870
PA14_45190	PA14_54880
PA14_45410	PA14_54890
PA14_45660	PA14_54900
PA14_45700	PA14_54910
PA14_45710	PA14_54920
PA14_45870	PA14_54930
PA14_45920	PA14_54940
PA14_46150	PA14_54950
PA14_46260	PA14_54960
PA14_46280	PA14_54970
PA14_46340	PA14_54980
PA14_46400	PA14_55000
PA14_46450	PA14_55020
PA14_46630	PA14_55030
PA14_46710	PA14_55040
PA14_46770	PA14_55050
PA14_46780	PA14_55080
PA14_46920	PA14_55090
PA14_46930	PA14_55100
PA14_46950	PA14_55180
PA14_47070	PA14_55410
PA14_47080	PA14_55580
PA14_47120	PA14_55634
PA14_47240	PA14_55637
PA14_47270	PA14_55820
PA14_47340	PA14_56180
PA14_47420	PA14_56450
PA14_47520	PA14_56600
PA14_47580	PA14_56640
PA14_47650	PA14_56660
PA14_47720	PA14_56690
PA14_47760	PA14_56780
PA14_47800	PA14_56800
PA14_47890	PA14_56830
PA14_48310	PA14_56880
PA14_48390	PA14_56920
PA14_48420	PA14_56930
PA14_48660	PA14_57050
PA14_48710	PA14_57070
PA14_48740	PA14_57080
PA14_48760	PA14_57880
PA14_48780	PA14_58120
PA14_48790	PA14_58230
PA14_48870	PA14_58290
PA14_49110	PA14_58320
PA14_49130	PA14_58510
PA14_49170	PA14_58550
PA14_49200	PA14_58720
PA14_49350	PA14_58730
PA14_49380	PA14_58740
PA14_49400	PA14_58760
PA14_49440	PA14_58770
PA14_49460	PA14_58840
PA14_49470	PA14_59070
PA14_49630	PA14_59090
PA14_49650	PA14_59110
PA14_49700	PA14_59120
PA14_49730	PA14_59130
PA14_49780	PA14_59200
PA14_49800	PA14_59220
PA14_49890	PA14_59280
PA14_49900	PA14_59380
PA14_49920	PA14_59390
PA14_49990	PA14_59500
PA14_50040	PA14_59530
PA14_50070	PA14_59550
PA14_50080	PA14_59590
PA14_50180	PA14_59600
PA14_50360	PA14_59610
PA14_50530	PA14_59620
PA14_50550	PA14_59630
PA14_50590	PA14_59960
PA14_50600	PA14_59970
PA14_50640	PA14_60050
PA14_50650	PA14_60230
PA14_50660	PA14_60250
PA14_50690	PA14_60270
PA14_50700	PA14_60330
PA14_50710	PA14_60360
PA14_50720	PA14_60390
PA14_50740	PA14_60400
PA14_50810	PA14_60500
PA14_50870	PA14_60530
PA14_51000	PA14_60560
PA14_51010	PA14_60620
PA14_51040	PA14_60630
PA14_51270	PA14_60730
PA14_51330	PA14_60810
PA14_51470	PA14_61000
PA14_51510	PA14_61020
PA14_51660	PA14_61040
PA14_51670	PA14_61180
PA14_51690	PA14_61200
PA14_51710	PA14_61430
PA14_51720	PA14_61840
PA14_51820	PA14_61880
PA14_51880	PA14_61910
PA14_51950	PA14_61920
PA14_52000	PA14_61940
PA14_52040	PA14_61960
PA14_52050	PA14_61980
PA14_52070	PA14_62070
PA14_52140	PA14_62090
PA14_52150	PA14_62100
PA14_52210	PA14_62110
PA14_52240	PA14_62130
PA14_52290	PA14_62150
PA14_52480	PA14_62250
PA14_52500	PA14_62260
PA14_52530	PA14_62270
PA14_52660	PA14_62400
PA14_52740	PA14_62430
PA14_52750	PA14_62440
PA14_52800	PA14_62660
PA14_52920	PA14_62780
PA14_53030	PA14_62790
PA14_53100	PA14_62970
PA14_53490	PA14_63090
PA14_53700	PA14_63120
PA14_53720	PA14_63220
PA14_53740	PA14_63230
PA14_53910	PA14_63340
PA14_53940	PA14_63420
PA14_53950	PA14_63440
PA14_53970	PA14_63450
PA14_54150	PA14_63460
PA14_54210	PA14_63470
PA14_54230	PA14_63550
PA14_54260	PA14_63840
PA14_54340	PA14_64050
PA14_54370	PA14_64100
PA14_54420	PA14_64180
PA14_54450	PA14_64200
PA14_54460	PA14_64220
PA14_54480	PA14_64400
PA14_54590	PA14_64650
PA14_54710	PA14_64670
PA14_54770	PA14_64900
PA14_55070	PA14_64910
PA14_55570	PA14_64960
PA14_55590	PA14_65010
PA14_55631	PA14_65080
PA14_55635	PA14_65110
PA14_55890	PA14_65560
PA14_55960	PA14_65940
PA14_56070	PA14_66050
PA14_56080	PA14_66100
PA14_56160	PA14_66640
PA14_56170	PA14_66710
PA14_56210	PA14_66850
PA14_56250	PA14_67120
PA14_56390	PA14_67220
PA14_56420	PA14_67230
PA14_56510	PA14_67300
PA14_56530	PA14_67350
PA14_56620	PA14_67520
PA14_56670	PA14_67580
PA14_56680	PA14_67630
PA14_56740	PA14_67650
PA14_56790	PA14_67710
PA14_56850	PA14_67790
PA14_56910	PA14_67840
PA14_57010	PA14_68060
PA14_57030	PA14_68070
PA14_57060	PA14_68130
PA14_57170	PA14_68280
PA14_57180	PA14_68420
PA14_57190	PA14_68450
PA14_57200	PA14_68480
PA14_57240	PA14_68490
PA14_57300	PA14_68630
PA14_57470	PA14_68780
PA14_57530	PA14_68900
PA14_57540	PA14_68920
PA14_57560	PA14_69300
PA14_57570	PA14_69320
PA14_57600	PA14_69330
PA14_57610	PA14_69350
PA14_57710	PA14_69380
PA14_57800	PA14_69550
PA14_57810	PA14_69710
PA14_57820	PA14_69880
PA14_57830	PA14_69910
PA14_57900	PA14_69925
PA14_57910	PA14_70080
PA14_57940	PA14_70110
PA14_57950	PA14_70170
PA14_58060	PA14_70260
PA14_58150	PA14_70310
PA14_58170	PA14_70720
PA14_58240	PA14_70760
PA14_58250	PA14_70810
PA14_58270	PA14_70850
PA14_58300	PA14_70860
PA14_58330	PA14_70890
PA14_58350	PA14_70910
PA14_58390	PA14_71460
PA14_58410	PA14_71560
PA14_58420	PA14_71650
PA14_58630	PA14_71740
PA14_58650	PA14_71830
PA14_58700	PA14_71880
PA14_58710	PA14_71930
PA14_58780	PA14_71940
PA14_58790	PA14_71970
PA14_58910	PA14_71990
PA14_58920	PA14_72020
PA14_58930	PA14_72030
PA14_58950	PA14_72050
PA14_59020	PA14_72070
PA14_59060	PA14_72080
PA14_59140	PA14_72260
PA14_59150	PA14_72340
PA14_59160	PA14_72410
PA14_59170	PA14_72500
PA14_59190	PA14_72550
PA14_59320	PA14_72630
PA14_59410	PA14_72650
PA14_59430	PA14_72700
PA14_59470	PA14_72780
PA14_59520	PA14_72880
PA14_59540	PA14_72930
PA14_59580	PA14_72970
PA14_59710	PA14_72980
PA14_59720	PA14_73000
PA14_59735	PA14_73150
PA14_59750	PA14_73190
PA14_59760	PA14_73280
PA14_59770	PA14_73290
PA14_59780	PA14_73300
PA14_59790	PA14_73420
PA14_59800	PA4758.1
PA14_59845
PA14_59860
PA14_59870
PA14_59880
PA14_59890
PA14_59940
PA14_59980
PA14_60030
PA14_60060
PA14_60070
PA14_60080
PA14_60090
PA14_60100
PA14_60110
PA14_60120
PA14_60140
PA14_60190
PA14_60240
PA14_60350
PA14_60470
PA14_60590
PA14_60650
PA14_60870
PA14_60890
PA14_60900
PA14_61010
PA14_61060
PA14_61210
PA14_61220
PA14_61290
PA14_61360
PA14_61380
PA14_61450
PA14_61460
PA14_61650
PA14_61710
PA14_61770
PA14_61790
PA14_62000
PA14_62060
PA14_62080
PA14_62120
PA14_62290
PA14_62380
PA14_62390
PA14_62450
PA14_62510
PA14_62530
PA14_62590
PA14_62600
PA14_62640
PA14_62690
PA14_62710
PA14_62740
PA14_62770
PA14_62810
PA14_62830
PA14_62840
PA14_62920
PA14_62930
PA14_62960
PA14_63110
PA14_63130
PA14_63150
PA14_63160
PA14_63330
PA14_63350
PA14_63360
PA14_63430
PA14_63570
PA14_63580
PA14_63730
PA14_64000
PA14_64090
PA14_64170
PA14_64230
PA14_64460
PA14_64840
PA14_64930
PA14_65260
PA14_65400
PA14_65500
PA14_65590
PA14_65795
PA14_65870
PA14_65950
PA14_66080
PA14_66090
PA14_66200
PA14_66270
PA14_66290
PA14_66450
PA14_66460
PA14_66490
PA14_66550
PA14_66600
PA14_66610
PA14_66630
PA14_66650
PA14_66680
PA14_66750
PA14_66760
PA14_66770
PA14_66950
PA14_66960
PA14_67020
PA14_67180
PA14_67200
PA14_67210
PA14_67250
PA14_67280
PA14_67410
PA14_67440
PA14_67490
PA14_67500
PA14_67530
PA14_67560
PA14_67640
PA14_67720
PA14_67740
PA14_67750
PA14_68080
PA14_68090
PA14_68230
PA14_68370
PA14_68380
PA14_68430
PA14_68460
PA14_68580
PA14_68610
PA14_68710
PA14_68720
PA14_68740
PA14_68770
PA14_68800
PA14_68830
PA14_69020
PA14_69060
PA14_69110
PA14_69190
PA14_69280
PA14_69450
PA14_69620
PA14_69770
PA14_69820
PA14_69970
PA14_70100
PA14_70140
PA14_70160
PA14_70290
PA14_70430
PA14_70440
PA14_70510
PA14_70530
PA14_70590
PA14_70880
PA14_70900
PA14_70920
PA14_71220
PA14_71230
PA14_71410
PA14_71430
PA14_71570
PA14_71720
PA14_71780
PA14_71850
PA14_71910
PA14_71920
PA14_72010
PA14_72060
PA14_72130
PA14_72140
PA14_72220
PA14_72230
PA14_72300
PA14_72360
PA14_72370
PA14_72460
PA14_72470
PA14_72480
PA14_72560
PA14_72660
PA14_72690
PA14_72720
PA14_72740
PA14_72750
PA14_72800
PA14_72870
PA14_72940
PA14_73010
PA14_73090
PA14_73100
PA14_73110
PA14_73120
PA14_73220
PA14_73230
PA14_73400
PA14_73410
PA1530.1
PA1796.2
PA2581-PA2582
PA4055-PA4056
PA4272.1
PA5183-PA5184
