# Supplementary material for: Evolution of biofilm-adapted gene expression profiles in lasR-deficient clinical Pseudomonas aeruginosa isolates
Source: NPJ Biofilms Microbiomes. 2022 Feb 14;8:6. doi: 10.1038/s41522-022-00268-1 (PMC8844440; doi:10.1038/s41522-022-00268-1)
Supplement: Supplementary file 8 — Supplementary Data 7 [file 41522_2022_268_MOESM8_ESM.xlsx]

## Sheet: lasR WT PL vs BF
Supplementary Data 7: Differential gene expression between biofilm and planktonic growth in clinical isolates harboring a lasR wildtype allele or a lasR deficiency.
Genes that are significantly (FDR ≤ 0.05) and relevantly (log2FC ≥ 1;log2FC ≤ -1) differentially expressed in clinical lasRWT under planktonic growth conditions (OD600 = 2) compared to lasRWT isolates under biofilm growth conditions (48h growth in LB at 37°C)
PA14 Locus Tag	log2FC	P-Value	FDR	Gene Name
PA0263.1	-1,48221831548209	0,00636392232988237	0,0105179748746913	tRNA-Arg
PA0836.1	-1,23547778733431	3,16223299929253e-05	7,65916624342908e-05	P5
PA0887.1	-1,5910024947572	1,22876858647084e-18	1,49986565586097e-16	P7
PA0976.1	-3,42491786633087	9,13134390716463e-09	4,03473182142365e-08	tRNA-Lys
PA1030.1	-1,44154156853124	2,29393003534122e-07	7,8735419314963e-07	P8
PA14_00140	-2,24214360892122	5,8482925516157e-17	3,52637608106404e-15	-
PA14_00150	-1,29342363344809	1,44347527044775e-05	3,71587065446105e-05	-
PA14_00230	-2,26756344690792	1,73133504994808e-07	6,06329471467173e-07	smf
PA14_00340	-2,47334292183712	1,39818187812271e-08	5,98389161718113e-08	-
PA14_00360	-1,8521283518666	3,14571210129848e-06	8,94695495218825e-06	-
PA14_00380	-2,06007819750096	0,000110088025172385	0,000243858502640833	betC
PA14_00420	-1,40082670081151	3,09159758521703e-07	1,03094309913412e-06	-
PA14_00430	-2,13217431894837	5,0020323514319e-13	7,47625192526518e-12	bvga
PA14_00520	-1,92511833467466	2,5157340813687e-08	1,02572623401108e-07	-
PA14_00550	-1,66170505486067	1,02041605142851e-12	1,37756166942849e-11	-
PA14_00640	-1,90494612380515	3,88957096493979e-06	1,08674278891665e-05	phzH
PA14_00680	-1,61646781251427	7,95989417513183e-08	2,97619782846825e-07	-
PA14_00690	-1,67287722737818	4,83074310169465e-13	7,27591872309228e-12	-
PA14_00700	-2,05561073209865	2,41572475488184e-13	4,09067379735628e-12	-
PA14_00810	-1,75519267476363	2,00574934076953e-11	1,72818902758363e-10	-
PA14_01290	-1,07571728056548	0,00302274664041205	0,0052966479505572	coxB
PA14_01300	-1,27287023151047	0,000810202364308546	0,00155740671013247	coxA
PA14_01310	-1,57562429258992	3,65630055410181e-05	8,74916982348623e-05	coxG
PA14_01320	-1,31766121010392	0,000376954761486946	0,00076500794858054	coIII
PA14_01340	-1,26300063919579	0,0014388831319197	0,00266111624681741	-
PA14_01350	-1,30436713582915	0,000484376316637745	0,000963981263308609	-
PA14_01360	-1,30733251614195	0,000601535367754037	0,00118387494782361	ctaA
PA14_01670	-2,635138521039	1,29128731922711e-09	6,70119787719366e-09	-
PA14_01680	-2,74535955247227	8,72963873398183e-12	8,4781825241278e-11	-
PA14_01690	-3,22116518918439	9,74849876770665e-11	6,8402939257477e-10	-
PA14_01800	-1,18780130548109	2,89444970690295e-06	8,28055704723846e-06	-
PA14_01840	-1,40546700033437	2,44096970192254e-07	8,32943592519753e-07	-
PA14_01860	-1,65502416728265	2,38250552967883e-10	1,52892660442369e-09	-
PA14_01870	-2,23950587596312	2,78723567133464e-13	4,58719488717687e-12	-
PA14_01900	-1,84920343373315	2,15856028680025e-10	1,39284192955536e-09	pcaH
PA14_01910	-2,06046211234901	1,62855586086116e-08	6,87938629328446e-08	pcaG
PA14_01990	-2,62219810849259	1,29734356069145e-09	6,72648548650437e-09	-
PA14_02010	-1,16322350848384	6,41673363800463e-05	0,000147607547644559	-
PA14_02020	-1,09294741314769	0,000147302094472729	0,000319645545005823	-
PA14_02060	-1,93545185050457	1,29384911144143e-10	8,90794588006502e-10	-
PA14_02070	-3,37600567056389	1,77312932686777e-09	8,94811776582105e-09	-
PA14_02310	-1,65713975631581	7,70125996503212e-07	2,42459334417642e-06	atsA
PA14_02330	-1,45536646680863	2,73189297705891e-05	6,69433749585453e-05	atsC
PA14_02340	-1,46356959529726	2,47078150070525e-06	7,14526594897931e-06	atsB
PA14_02360	-2,10269972847584	3,86083012289232e-07	1,26939414646611e-06	atsR
PA14_02370	-2,83824686885552	4,48000055322178e-10	2,63537381941028e-09	-
PA14_02390	-1,18357532318659	0,000295233684976613	0,000609504637166306	-
PA14_02410	-2,66614547138627	1,57697030610582e-08	6,67591692447544e-08	-
PA14_02420	-1,38483183395956	0,000100785617169302	0,000224611232786208	atsK
PA14_02435	-1,78943307266321	3,28245007955053e-06	9,31325666638575e-06	-
PA14_02490	-1,43668950987385	0,00230350260527157	0,00410843889323778	tonB2
PA14_02500	-1,03823446697327	0,00911353127208708	0,0146330994034415	exbB1
PA14_02510	-1,4707890069867	9,66053545206478e-05	0,000215541040417546	exbD1
PA14_02550	-2,01737674397638	1,83968418778837e-07	6,40446206550926e-07	mdcA
PA14_02560	-2,33774490260858	1,26484386237141e-07	4,54131063067452e-07	mdcB
PA14_02570	-2,57520453853977	3,04611835771868e-08	1,22157477466624e-07	mdcC
PA14_02580	-2,62492799294669	6,90730268082005e-11	5,02731508160555e-10	mdcD
PA14_02590	-2,56296186559238	3,89055906299077e-10	2,32837441777967e-09	mdcE
PA14_02610	-2,22573907465335	7,19907302041988e-10	3,98294323197734e-09	mdcG
PA14_02620	-2,23238374831296	1,28108312443051e-08	5,51901913679289e-08	mdcH
PA14_02630	-1,92641817628078	5,83940913453253e-14	1,23919324367034e-12	mdcL
PA14_02640	-2,10809422381865	1,06583611748245e-14	2,9874341568554e-13	mcdM
PA14_02650	-1,64641135574069	1,8133898687759e-09	9,14341759135801e-09	-
PA14_02660	-1,32802959231672	1,56143807064388e-11	1,37570912118835e-10	-
PA14_02680	-1,91383326339745	4,10867492717315e-09	1,92890435883874e-08	aldH
PA14_02690	-3,0360293779714	1,18077943576858e-11	1,08947822270364e-10	-
PA14_02700	-2,28591076213927	7,15713752750585e-10	3,96348476121519e-09	-
PA14_02720	-2,4314758403041	2,6068343484069e-08	1,05991967018154e-07	-
PA14_02730	-1,06478377644349	1,06456844000008e-06	3,2690285586795e-06	-
PA14_02740	-2,7764882038163	6,5057230912998e-17	3,70068267882772e-15	-
PA14_02760	-1,93713628300711	5,71652544508499e-06	1,55276414384576e-05	catI
PA14_02770	-1,66046573662429	1,38374811087192e-05	3,57468261975246e-05	pcaJ
PA14_02790	-1,20289879635051	0,00319072423159343	0,00556051554815762	pcaF
PA14_02890	-2,67071591394804	4,28375730817858e-11	3,3526033483587e-10	-
PA14_02900	-3,19851975424348	1,92527419171986e-13	3,46017837094683e-12	pcaK
PA14_02930	-2,35599657574996	3,18326330220743e-10	1,95091419326708e-09	-
PA14_02960	-1,48877363412563	7,6296944848415e-07	2,40594079583888e-06	-
PA14_02970	-1,96448665289747	5,36534435625608e-14	1,15148544261188e-12	-
PA14_02980	-2,59631099631936	2,65184519972844e-10	1,66529057076195e-09	-
PA14_02990	-3,00772983445198	9,11044381443759e-12	8,79375458134923e-11	-
PA14_03000	-2,00972880922104	2,13007926921061e-11	1,82458105823172e-10	-
PA14_03020	-2,32427189082709	1,06694317444e-12	1,43376606858807e-11	aroE
PA14_03030	-2,71215006466794	1,04489664949673e-16	5,41774289327551e-15	aroQ2
PA14_03050	-2,60154609168541	2,55859761110862e-12	3,01020550270791e-11	pobA
PA14_03100	-2,75116982911618	6,76419748334613e-06	1,82717533678769e-05	-
PA14_03110	-3,06916130349899	1,704708850246e-13	3,10182892968674e-12	-
PA14_03170	-1,66391531105266	0,00672327936514024	0,0110900038852355	-
PA14_03420	-1,88341207468595	5,34503123217586e-09	2,47366018872973e-08	-
PA14_03530	-1,22826947595991	3,86648151001085e-08	1,51959784760437e-07	-
PA14_03550	-2,51965960725696	3,59174216111724e-09	1,70534986401831e-08	cynX
PA14_03560	-1,82302560127402	2,4308498815531e-11	2,03753211101855e-10	-
PA14_03620	-1,14678646850058	8,62647310470912e-08	3,1988927797779e-07	-
PA14_03760	-3,16921820347518	2,04728955810098e-13	3,61297274726314e-12	-
PA14_03770	-2,47203318345072	9,23848262394157e-12	8,86014650688809e-11	speB1
PA14_03840	-1,11684745588199	5,30584421190275e-09	2,45746571047733e-08	aguR
PA14_04050	-1,72136011190647	3,45932754293898e-14	8,1072800296318e-13	-
PA14_04060	-1,64518591476354	3,21012160561101e-09	1,53410297612356e-08	-
PA14_04180	-1,59098718080089	1,75376366675301e-05	4,45203696859008e-05	-
PA14_04190	-1,45623985381409	5,78200448634528e-07	1,85220143715128e-06	aphA
PA14_04210	-2,19980557000119	3,6467689044271e-09	1,72867467726848e-08	-
PA14_04220	-1,95061540389385	1,08303430332135e-09	5,7218196421639e-09	-
PA14_04230	-3,03665816233059	1,30021789462247e-11	1,1829156280424e-10	-
PA14_04240	-2,42400259515901	1,43220382037212e-10	9,72405276313043e-10	-
PA14_04250	-3,07626012177335	2,19623473082585e-13	3,80702345796114e-12	-
PA14_04270	-1,52585356069966	3,39291314229535e-11	2,73064259625116e-10	-
PA14_04370	-1,20876238047537	2,7193114138894e-09	1,32329282175897e-08	-
PA14_04440	-1,26745400384264	1,52573905899539e-12	1,93491453390778e-11	-
PA14_04550	-2,23865175715428	6,58833006919628e-11	4,85405754021291e-10	glpQ
PA14_04560	-1,34631663615511	2,15028959408931e-08	8,88472971210809e-08	-
PA14_04570	-1,97820448046344	1,7455431837802e-09	8,82410484363087e-09	-
PA14_04610	-1,83142435798724	6,52176009547949e-12	6,66858506097982e-11	yicE
PA14_04680	-1,24104082125985	5,26413936609198e-11	4,00553149947181e-10	-
PA14_04950	-1,20455266781585	3,03552155863224e-11	2,46791556565248e-10	mtgA
PA14_05010	-2,1457480736893	4,63772265644445e-16	1,95485014705813e-14	-
PA14_05030	-1,10011363300454	4,48963462397616e-16	1,90614270013597e-14	-
PA14_05040	-1,76139177222785	2,42654453371947e-15	7,8547648746201e-14	-
PA14_05430	-1,59602489973061	4,64009056103662e-10	2,71049756701033e-09	chpE
PA14_05640	-1,72772025170265	6,13966252377993e-07	1,96034238293333e-06	bfrG
PA14_05740	-2,50589557976363	4,06126444713602e-09	1,90970693384992e-08	pydA
PA14_05750	-2,07290754446428	6,95149481388343e-07	2,20274786990498e-06	gltX
PA14_05770	-1,18732424240295	0,000370374195935765	0,000753211764724778	dhT
PA14_05775	-3,19041028112342	1,02504335317311e-08	4,4818873180905e-08	-
PA14_05790	-2,46993737767829	1,93345799065062e-12	2,35423118690452e-11	-
PA14_05810	-1,26387680017593	9,86013322678198e-06	2,61050703008204e-05	amaB
PA14_05850	-1,07487443280001	0,00140406640762603	0,00260165246118942	-
PA14_05870	-2,56190541297979	5,0568898324362e-12	5,36744882758038e-11	-
PA14_05880	-1,06630674535911	2,11875740320741e-06	6,19451079111389e-06	nfeD
PA14_05890	-1,33262627652999	3,53062640019317e-09	1,68041755310575e-08	-
PA14_05970	-1,35013918126127	1,36617423498647e-13	2,58206930412442e-12	-
PA14_06080	-3,08175646111956	0,000193111320162459	0,000410984099103467	creD
PA14_06090	-3,38390574711372	8,29651611043659e-07	2,58560041973659e-06	-
PA14_06160	-2,62584090841549	8,59812656313972e-14	1,73114857503215e-12	fiuA
PA14_06170	-2,37931637442304	1,71424606150192e-09	8,67337450288409e-09	fiuR
PA14_06180	-3,16434050040374	6,07896927304883e-17	3,52640405651417e-15	fiuI
PA14_06200	-2,15892756014209	1,54518662829692e-05	3,95683935978657e-05	-
PA14_06230	-3,02220943903148	7,44396025550108e-13	1,05348220137635e-11	-
PA14_06270	-1,02291820661557	0,000996536786732515	0,001888327630487	catD
PA14_06320	-1,08642245862359	7,37562700823391e-09	3,31903215370526e-08	rarD
PA14_06400	-2,28443190156186	3,51586988295773e-18	3,21866900691396e-16	-
PA14_06420	-1,67835714516611	1,00047543708564e-05	2,64163388277817e-05	-
PA14_06580	-1,34108971941781	0,000185652334443195	0,000395972707500064	-
PA14_06620	-1,20216640351452	2,82234218044174e-07	9,53089500588366e-07	-
PA14_06880	-1,87406390258307	1,385549210607e-08	5,94324195852635e-08	-
PA14_06930	-1,48185002077918	2,82553331967095e-07	9,53617495388945e-07	-
PA14_06940	-2,37991519020168	4,36149347349406e-14	9,82845779276989e-13	-
PA14_07010	-2,365200507383	7,32490771203698e-12	7,33617680082473e-11	-
PA14_07150	-1,13260377717352	2,24053345617464e-07	7,70380605617795e-07	hyi
PA14_07250	-1,02610489415524	7,39544515338018e-05	0,000168271507392833	-
PA14_07355	-2,35921185017023	1,88348585236821e-07	6,54528090689523e-07	-
PA14_07440	-1,6593730086792	0,000159869003730611	0,000344364887080019	-
PA14_07470	-1,78327586132935	8,60706937456109e-06	2,30058482963291e-05	-
PA14_07500	-1,12664720496983	9,3262450129401e-06	2,4781165320098e-05	-
PA14_07550	-1,37803406481383	3,49930763033933e-14	8,16830414587973e-13	-
PA14_07630	-1,58086073636324	7,14334751017907e-11	5,16702136569619e-10	-
PA14_07890	-1,31761042542906	2,96142201624068e-07	9,9375553225396e-07	-
PA14_07900	-1,73093735211225	1,02548207866823e-09	5,46969616556024e-09	-
PA14_08610	-2,31744466470699	1,61648221093915e-06	4,81004026099161e-06	5S-rRNA
PA14_08690	-1,05262678442304	0,000143004411416683	0,000311010707680157	-
PA14_09210	-1,48815769300586	0,00556942659989039	0,00929401038130384	pchA
PA14_09220	-1,48354848798477	0,00801984658887187	0,0130125397851565	pchB
PA14_09230	-1,60035792698616	0,00555211506224715	0,00927304508258439	pchC
PA14_09240	-1,94680433547139	0,000189669824912979	0,000404247182308165	pchD
PA14_09260	-1,79687306873807	3,50999085472696e-11	2,81327447576542e-10	pchR
PA14_09270	-1,42454398981096	0,00658130687836902	0,0108619371832011	pchE
PA14_09280	-1,31077918272429	0,0109823874500327	0,0173766697460819	pchF
PA14_09290	-1,81092409043975	0,000405410123356459	0,000816814963117432	pchG
PA14_09300	-1,20682661660387	0,0132378818853885	0,0207049519398	pchH
PA14_09320	-1,1835433796314	0,0172413817713423	0,026472027200811	pchI
PA14_09340	-1,7914578649939	0,000371419303879013	0,000754819875625091	fptA
PA14_09350	-2,04151292832892	4,26065169675623e-05	0,000100861245621393	fptB
PA14_09370	-1,70558008128134	0,000385908864095117	0,000781555490747767	-
PA14_09380	-1,73273788621069	0,000238635587163679	0,000500596457283207	-
PA14_09500	-2,01758605622736	1,30902924842102e-07	4,69375909822446e-07	opmD
PA14_09520	-2,65422266042402	3,31650685760859e-12	3,78779993737402e-11	mexI
PA14_09530	-2,85562222522484	1,82545589790106e-10	1,19501073807847e-09	mexH
PA14_09540	-2,85986107558986	3,12281945455597e-13	5,01977294489899e-12	mexG
PA14_09710	-1,82703706679456	3,84340541934877e-09	1,81296202782698e-08	aldH
PA14_09730	-1,16410771550618	3,6985760560111e-06	1,03733638641307e-05	dapA
PA14_09740	-2,88872816500196	1,21730677552458e-11	1,11440631215602e-10	yaaU
PA14_09750	-1,56415654422646	6,86727359568626e-10	3,81739620466089e-09	-
PA14_09850	-2,78100378161323	4,53795212001577e-11	3,52806409268565e-10	opdN
PA14_09870	-2,29784846385352	1,22912828697539e-17	9,86501730601209e-16	-
PA14_09880	-2,53936137996096	3,09058377204e-07	1,03094309913412e-06	-
PA14_09920	-2,77226804023333	1,65399344324874e-10	1,09997134892104e-09	-
PA14_09930	-2,1658205142435	6,2798073799252e-07	2,00181672682164e-06	-
PA14_09970	-2,64756037638792	8,15531202138937e-13	1,1442834434309e-11	fpvB
PA14_09980	-3,65708853943949	8,17368265820474e-15	2,383513572838e-13	dkgB
PA14_09990	-1,35858899704484	3,33131496629893e-07	1,10584557436518e-06	-
PA14_10140	-2,83627272292625	1,17273847249538e-12	1,54753934917803e-11	fepG
PA14_10160	-3,08051799907375	6,99700299314464e-14	1,44350142735333e-12	fepD
PA14_10170	-4,00195239093686	9,07436355562631e-17	4,92284222892727e-15	fepB
PA14_10180	-2,83885760946855	1,50130832710535e-17	1,14235915435198e-15	fepC
PA14_10200	-3,61897663736624	1,1936878643639e-16	6,02915275630007e-15	-
PA14_10210	-2,3203936854364	1,08889987400383e-12	1,45327206418871e-11	-
PA14_10230	-3,9311321465129	1,20892164994812e-11	1,10846196354398e-10	adh
PA14_10240	-4,27047260284546	2,22199845274766e-13	3,82902615724957e-12	acoC
PA14_10250	-4,44851153925612	2,80287838686527e-13	4,60001805844359e-12	acoB
PA14_10260	-4,98959344381294	6,58399653133306e-13	9,48778316248746e-12	acoA
PA14_10270	-5,60642296865489	2,28954751603045e-13	3,92235640246269e-12	acoX
PA14_10280	-5,5638069655448	6,581615334398e-14	1,36260368354197e-12	-
PA14_10290	-2,08896388356627	1,79698752061295e-05	4,54993512673781e-05	acoR
PA14_10300	-2,8231813903133	2,33660462368062e-13	3,99130218371568e-12	-
PA14_10330	-1,04526544557182	0,00149240733920932	0,00274709852353987	ompK
PA14_10340	-1,52677056634683	3,95303088589408e-06	1,10289561716445e-05	cvaB
PA14_10400	-4,23847722460926	3,93746823308263e-11	3,11330990251432e-10	-
PA14_10410	-4,1774209401857	6,81582701812191e-10	3,79600099802056e-09	-
PA14_10440	-2,62385044776012	1,50320547377485e-10	1,01583401047829e-09	opdL
PA14_10470	-1,26386921476608	6,72289217411711e-07	2,13608596790413e-06	bcr
PA14_10570	-1,31193220686483	5,87378963470774e-07	1,87974506132661e-06	hpcH
PA14_10590	-2,34603002564167	5,09315058502698e-10	2,94578176482459e-09	hpcG
PA14_10600	-2,88458556221941	7,01387297358242e-12	7,06087315330231e-11	hpaX
PA14_10610	-2,15848255014863	3,39143887655374e-12	3,852517448427e-11	hpcD
PA14_10620	-1,50323092322379	6,7848986146952e-10	3,79041402232883e-09	hpcB
PA14_10630	-2,1089728016899	2,13772908505915e-13	3,7499864399286e-12	hpcC
PA14_10640	-2,39871832247973	2,0884581311441e-14	5,320120082771e-13	hpaG2
PA14_10650	-2,39667774779871	2,44680499024926e-13	4,11949150513518e-12	hpaG1
PA14_10660	-1,38582190976594	3,42151359843245e-09	1,62980879457038e-08	hpaA
PA14_10670	-1,10046008369889	1,03396637638815e-10	7,21191547530734e-10	aph
PA14_10750	-1,88523025809757	1,40750264592664e-15	5,028389025905e-14	sotB
PA14_10850	-2,61251089035692	4,68140730272269e-10	2,72919058573654e-09	-
PA14_10870	-3,16119891031757	3,20476273433574e-09	1,53279223350801e-08	-
PA14_10890	-3,26017025645103	1,88455431645737e-09	9,43726815395192e-09	-
PA14_10900	-3,07057510975418	1,13280003652886e-08	4,90907944824157e-08	ydjL
PA14_10910	-3,2783950662595	3,66188032374043e-10	2,20957330759992e-09	phlE
PA14_10920	-2,5737493498075	2,82624404789171e-08	1,13881575362695e-07	dad
PA14_10950	-1,430203245586	1,14136167439085e-05	2,98537412957858e-05	-
PA14_10960	-2,20135539099039	0,0128180242222243	0,0200965490816195	-
PA14_10970	-2,95609225224285	0,00110910137038171	0,00208410036211239	-
PA14_10990	-2,65466223728759	5,48600701916247e-15	1,6740893294413e-13	hpaC
PA14_11000	-2,62210583206182	5,29622261481262e-17	3,30112428725395e-15	hpaA
PA14_11020	-3,0789612557983	2,79371651335771e-08	1,12652340342483e-07	fabG
PA14_11030	-2,58571998871553	1,87738475807974e-08	7,82889487372898e-08	-
PA14_11050	-2,54315784311664	5,28265338646126e-12	5,56673852361088e-11	moaF
PA14_11070	-3,95728376266867	2,56885609969592e-12	3,01621801365099e-11	cupB2
PA14_11080	-2,9408169029515	1,98192090373271e-10	1,29166569243269e-09	cupB3
PA14_11090	-2,94009575325085	8,08313424298584e-09	3,60968624463826e-08	cupB4
PA14_11100	-2,48261563940242	2,00924377701955e-11	1,72865775177057e-10	cupB5
PA14_11110	-2,22578026080978	5,73186347842343e-10	3,26365287853089e-09	cupB6
PA14_11120	-1,06615534321843	0,00212123670400376	0,00381471020526643	rcsB
PA14_11150	-1,40493765249701	1,03615887871927e-07	3,77540725772153e-07	-
PA14_11160	-1,38026820996931	2,92273165699947e-09	1,41172998997196e-08	-
PA14_11190	-1,46546666828378	1,0248839440914e-08	4,4818873180905e-08	styD
PA14_11210	-3,02554730519658	9,53784889814902e-12	9,04613726025336e-11	-
PA14_11230	-3,27972107337451	1,81554508151953e-09	9,14641326966716e-09	-
PA14_11240	-1,01185111610575	1,39097156317786e-10	9,49848763246977e-10	-
PA14_11590	-2,21739881629242	8,50108443267137e-09	3,77332224931981e-08	-
PA14_11600	-3,28331041680815	5,25499374163703e-11	4,00377221485713e-10	-
PA14_11610	-3,09387578589021	1,64049282394923e-10	1,09223266539983e-09	-
PA14_11620	-3,30407108331915	4,10797582647074e-12	4,53269875090246e-11	-
PA14_11660	-2,12218947909285	4,02424443484031e-12	4,44868832900554e-11	aqpZ
PA14_11670	-1,48228581647079	1,71718876015366e-06	5,09418174467862e-06	-
PA14_11990	-2,72097244802281	7,23692474615807e-13	1,02885331371261e-11	-
PA14_12150	-2,33652766084626	1,63162452402299e-10	1,0895579302516e-09	-
PA14_12170	-3,25015683412598	1,64846060820727e-08	6,94843935502618e-08	-
PA14_12180	-1,9634332102087	1,24354743840681e-11	1,13488231177967e-10	-
PA14_12360	-1,41548272595701	1,18026347193984e-18	1,47131142172246e-16	-
PA14_12550	-2,09633159381045	1,19386608503852e-11	1,09964696372056e-10	-
PA14_12560	-1,62526724208013	1,27774680369814e-15	4,64988728128409e-14	-
PA14_12590	-1,10154611781206	2,27873787251183e-07	7,83057196190429e-07	-
PA14_12640	-1,24589923322616	7,41758718619217e-07	2,34410158165588e-06	-
PA14_12700	-1,0289845139832	5,62034523930937e-09	2,59288210685934e-08	-
PA14_12710	-2,58157467541731	6,77436694152914e-11	4,94284133380065e-10	-
PA14_12730	-1,39716479095655	5,10397409511769e-07	1,64579990221764e-06	-
PA14_12810	-1,46899828737838	8,7801889589777e-08	3,25177794631165e-07	-
PA14_12820	-2,00983726866806	1,43230201989786e-10	9,72405276313043e-10	-
PA14_12910	-1,38840164406679	3,53541408390695e-05	8,47891572558773e-05	-
PA14_12920	-1,02970955805308	0,0313083432008761	0,0458055127644239	-
PA14_13000	-1,11757114284835	0,000131931041251844	0,000288642259407973	-
PA14_13070	-2,33253608294515	9,61336282125422e-10	5,1721480963938e-09	-
PA14_13170	-1,18623752324992	4,28951294233407e-05	0,000101503458518317	-
PA14_13330	-2,32476053640819	2,54055343093045e-11	2,11136206408815e-10	-
PA14_13340	-2,42788923696132	4,12472484904273e-10	2,4485068784743e-09	-
PA14_13450	-2,20286899242622	1,03814027898682e-11	9,71645318947786e-11	fecR
PA14_13460	-2,32571829755572	1,3987621994931e-10	9,54056778443546e-10	fecI
PA14_13490	-3,11297703672188	2,05994517136168e-13	3,62439001772015e-12	-
PA14_13520	-1,97609474617854	3,10351276210395e-10	1,90602529068837e-09	-
PA14_13530	-2,78455644080228	5,64054281949522e-11	4,25327418010586e-10	-
PA14_13560	-1,67773122888104	2,75456161109314e-09	1,33822358867286e-08	-
PA14_13660	-2,39161260224607	1,60453150383671e-13	2,96559939463068e-12	tpbA
PA14_13670	-1,4889934977902	9,3855371600935e-12	8,95600361905339e-11	-
PA14_13870	-2,84931368311121	0,00209704295969389	0,00377815950210531	-
PA14_13880	-3,19680239288813	0,00117900922114504	0,0022055603533489	-
PA14_13890	-3,13886033545563	0,00263441992156224	0,00465051711974484	-
PA14_13920	-2,5922558728598	0,0068192770974708	0,0112388592163379	-
PA14_13960	-3,28616297813912	0,000422541161953317	0,00084841284026199	-
PA14_14320	-2,27527657819836	2,82808827705617e-08	1,13881575362695e-07	-
PA14_14340	-1,7145418665207	5,46404038573524e-12	5,72697900179298e-11	ybiN
PA14_14400	-2,86343393936267	3,1357529072792e-07	1,04447846979812e-06	-
PA14_14420	-1,84708001822511	0,0051219719060539	0,00859382399701311	-
PA14_14430	-1,40599530271853	0,0314770326943306	0,0460254391205597	-
PA14_14570	-1,5555524519823	1,66091999863301e-06	4,93225051798825e-06	tRNA-Leu
PA14_14680	-1,0607628537088	2,72847631927241e-06	7,82483737377242e-06	suhB
PA14_14710	-1,11033938492333	0,000644228488245216	0,00126112085286626	-
PA14_15140	-1,74860057253191	3,61108107781639e-08	1,42665704888242e-07	-
PA14_15180	-1,60009625507802	2,99969701584113e-10	1,85392666833472e-09	-
PA14_15190	-2,11143490890699	6,49842133519404e-09	2,96067267518677e-08	-
PA14_15240	-1,25447732374671	2,44833232586923e-06	7,08734145121926e-06	-
PA14_15250	-2,40273077194031	1,41291136459639e-08	6,04251655851845e-08	-
PA14_15260	-3,48768164440792	2,91597552992036e-10	1,81173919722199e-09	-
PA14_15270	-3,43345860257783	8,15206352783517e-10	4,45549815387932e-09	-
PA14_15280	-3,28751608179899	5,20971662198657e-11	3,97444396982022e-10	-
PA14_15410	-2,27498320374262	0,00960509855545976	0,0153592446606001	-
PA14_15630	-2,31845875846764	0,0139703244916913	0,0217576106317968	-
PA14_15700	-1,71938954979538	4,99356160104555e-07	1,61389439260188e-06	-
PA14_15750	-2,14990420533902	2,61176836634233e-13	4,34725876659082e-12	-
PA14_15920	-2,5647989857868	7,0757231865145e-15	2,09377081564588e-13	yhjE
PA14_16010	-2,32975052375167	4,37771611837117e-13	6,71440804647558e-12	-
PA14_16100	-1,13719522014679	0,000412786776839335	0,000829964902368449	-
PA14_16300	-1,20237582378131	0,0146205095971177	0,0227279293524841	-
PA14_16310	-2,12698667170172	1,81383580099052e-07	6,32575235595444e-07	-
PA14_16350	-2,13693818465998	1,16286993804947e-12	1,53798080519907e-11	-
PA14_16360	-1,77277204174032	2,2951430720761e-11	1,94043914275525e-10	-
PA14_17000	-2,12278253129251	8,77773417965683e-06	2,34192825858877e-05	-
PA14_17510	-1,07510547746894	1,80951168353809e-06	5,34102214299731e-06	-
PA14_17610	-2,51382442864702	2,63594389019972e-11	2,17827859699297e-10	potD
PA14_17620	-3,18824139940911	8,03649763489567e-12	7,92690903078346e-11	potC
PA14_17630	-2,63081536202697	1,43640453999326e-11	1,28880462478109e-10	potB
PA14_17640	-2,84819067985575	6,76805583659684e-12	6,88438179628835e-11	potA
PA14_17700	-1,84792013493451	0,00547051439835883	0,00914196915572858	rpmE2
PA14_17710	-1,65459480597074	0,0061975370775893	0,0102632475233453	rpmJ
PA14_17730	-1,4640355410868	6,61783278463362e-08	2,51451895493958e-07	-
PA14_17740	-2,27202210489218	2,84566282707628e-11	2,32534707166526e-10	ycjJ
PA14_17780	-2,73051981348113	4,5079108657103e-14	1,00808586878613e-12	-
PA14_17810	-2,17752159812415	1,23608400229065e-10	8,5302899522037e-10	-
PA14_17820	-2,58754294038995	2,48790740032687e-10	1,57926863039167e-09	-
PA14_17850	-2,72569332299215	2,11440010101146e-10	1,36643796664661e-09	fadB
PA14_17860	-2,13309843641047	4,8003215763604e-12	5,15111430694059e-11	paaH
PA14_17880	-2,49130184029864	7,94053623274877e-11	5,67360997410672e-10	paaJ
PA14_17890	-1,98025343431118	6,09520463231663e-11	4,56089450073348e-10	-
PA14_17910	-1,95739770481895	4,50647618198598e-12	4,89859813548346e-11	lipG
PA14_17930	-1,36842745795193	0,00270008291110946	0,00475926166552056	glpD
PA14_18090	-1,85641610603839	2,12451977027657e-16	9,87901693178604e-15	-
PA14_18640	-1,01641565087837	7,22114739302657e-08	2,71732193806954e-07	-
PA14_18660	-1,55193220222891	6,80626793795841e-09	3,0927423384629e-08	-
PA14_18680	-2,86538789988741	5,8346865731623e-12	6,06124621137552e-11	bfd
PA14_18760	-2,95151844450267	2,70596119232555e-12	3,15821247526602e-11	mexE
PA14_18780	-2,88334052838261	8,59662881613894e-14	1,73114857503215e-12	mexF
PA14_18790	-2,45374660178141	6,71056292863252e-11	4,92696593970651e-10	opmE
PA14_18800	-1,11892389678324	0,00314230049089867	0,00548264996312546	-
PA14_18810	-2,72059900193192	2,11971336746563e-09	1,04982253761464e-08	-
PA14_18820	-3,10714145514237	4,56077221097236e-10	2,67751146133137e-09	-
PA14_18830	-2,31280805657943	1,09397110485888e-09	5,76400782676996e-09	-
PA14_18850	-1,90045324218321	5,12260958891521e-09	2,37823847713583e-08	-
PA14_18860	-1,88897692202162	1,84060791979227e-11	1,59528429024599e-10	-
PA14_18950	-1,62242895572857	8,71798291837252e-14	1,74926924379262e-12	rnfA
PA14_19150	-1,78528979657213	3,84214896732761e-10	2,30410960077507e-09	yigM
PA14_19270	-3,63800952379335	9,98279455146786e-12	9,40340727926852e-11	-
PA14_19430	-1,34716221593489	5,87666080687703e-12	6,09159625693713e-11	-
PA14_19500	-2,39964500356403	9,07746829547487e-07	2,81401517159721e-06	ssuA
PA14_19510	-2,08761884351047	4,8882407327956e-06	1,34524201284403e-05	ssuC
PA14_19520	-2,58170983453042	7,79583370374609e-07	2,44386247566872e-06	ssuB
PA14_19570	-1,22322155168134	0,00962322754311705	0,015384035518451	ssuC
PA14_19650	-1,13014343868708	0,00229530714082279	0,00409631572893108	-
PA14_19680	-1,45170172265674	5,75007567364962e-05	0,000133318929053871	-
PA14_19690	-1,44082644979367	6,19608566741751e-05	0,000142868421587561	-
PA14_19710	-1,25783103880221	1,22114851419277e-06	3,70134979030288e-06	-
PA14_19720	-3,2535352214668	2,62569628105908e-10	1,65063889600055e-09	-
PA14_19750	-1,67127447113971	6,02116980154381e-14	1,26899402400162e-12	-
PA14_19770	-2,09337151296331	2,70353387543665e-18	2,77894824143567e-16	-
PA14_19810	-2,90832976133742	1,80274869249324e-10	1,18278886778476e-09	-
PA14_19830	-2,05791263620152	1,43889334559729e-10	9,75749549983162e-10	-
PA14_19850	-1,62765766598809	1,01204520572493e-07	3,69443791921644e-07	-
PA14_19970	-1,97478646434066	9,94350065943253e-09	4,36723915769229e-08	-
PA14_19990	-2,8156904759526	1,42790243958171e-18	1,60427634902599e-16	-
PA14_20000	-2,02021976098264	8,53284774171333e-10	4,64196424500449e-09	-
PA14_20010	-4,16990282029849	6,01632189840528e-15	1,78932131993688e-13	hasR
PA14_20020	-6,07976498072939	2,9275882715248e-13	4,75145143569634e-12	hasAp
PA14_20030	-3,76722786594655	6,50854288119664e-14	1,35225364329543e-12	hasD
PA14_20040	-3,94214664793367	1,99407991565445e-12	2,41890563681561e-11	hasE
PA14_20050	-3,14808516546189	1,80056094978664e-13	3,25601438419751e-12	hasF
PA14_20070	-2,57034815627893	1,9610020479838e-14	5,01725371141356e-13	-
PA14_20100	-1,15890020081938	5,11125983089523e-08	1,9806131844719e-07	-
PA14_20240	-1,73761707804765	1,04874179849039e-09	5,56070425100016e-09	-
PA14_20250	-1,36549955810783	4,95508664326628e-07	1,60485642028177e-06	-
PA14_20260	-1,24084131038837	3,35817238720238e-13	5,330203995245e-12	-
PA14_20270	-1,94189074119035	9,70970499908304e-11	6,82124239683784e-10	rhlG
PA14_20280	-1,53139549580558	2,39344846508149e-08	9,81887923569372e-08	-
PA14_20300	-2,96856357813984	1,75581032677861e-10	1,15944409327782e-09	phnC
PA14_20320	-3,23215369141612	4,80803303648965e-11	3,70661388957801e-10	phnD
PA14_20330	-3,47841247249549	9,15784789299812e-10	4,95051784690717e-09	phnE
PA14_20350	-2,99663274584186	6,99831393807032e-10	3,88655178797668e-09	phnF
PA14_20360	-2,36296617710911	1,9974257964215e-08	8,30583232167037e-08	phnG
PA14_20370	-2,94579220304745	6,26613100590868e-09	2,86598450925987e-08	phnH
PA14_20380	-2,77712512501216	1,63749004918027e-10	1,09147374267886e-09	phnI
PA14_20390	-3,24210846572891	3,09088459819812e-11	2,50474101025763e-10	phnJ
PA14_20400	-2,47908545213749	1,81892015002064e-08	7,62307092916374e-08	phnK
PA14_20420	-1,94705097853745	1,10470926622465e-07	4,00773473115183e-07	phnL
PA14_20500	-1,31686859080742	0,0193597703435026	0,0294391109376023	-
PA14_20610	-1,79402884222638	0,000154474711561428	0,00033421984307179	lecB
PA14_20620	-2,63693398406035	1,3614979315816e-13	2,58206930412442e-12	-
PA14_20630	-3,32495877081088	1,7585169826893e-12	2,17923407796144e-11	-
PA14_21040	-1,51951481592731	6,89011139285605e-07	2,18566121552483e-06	-
PA14_21090	-2,04019568672282	2,58958528634228e-10	1,63469961501328e-09	-
PA14_21110	-2,60065527227212	4,21671433045026e-12	4,62654106031986e-11	plcN
PA14_21120	-1,97539997248078	1,62602011166071e-09	8,29142892447355e-09	-
PA14_21300	-1,71815396297545	3,03174255748086e-18	3,00022314691876e-16	-
PA14_21380	-1,85817669740757	9,22144868046349e-07	2,85411874373141e-06	-
PA14_21410	-3,14400179993263	2,31362830622626e-12	2,7440381065141e-11	phoA
PA14_21470	-1,50669954586794	7,62435949888319e-05	0,000173143884899057	-
PA14_21530	-2,5848943379988	9,49830868516307e-08	3,49125411457782e-07	-
PA14_21610	-2,18560692187553	1,0069429085159e-08	4,41262415930791e-08	oprO
PA14_21620	-3,24233151961494	4,99758764410086e-11	3,83759711753433e-10	oprP
PA14_21650	-1,01647466225328	8,07505406211831e-07	2,52463936766015e-06	-
PA14_21760	-1,27483925486227	6,25839046169157e-05	0,000144191544298273	capB
PA14_21770	-2,06967302223074	5,52082743438993e-13	8,10689923260417e-12	sugE
PA14_21780	-1,17356796985416	6,70127819967018e-13	9,5997039051021e-12	-
PA14_21870	-2,60263269101743	6,09935077171679e-14	1,28086366206053e-12	-
PA14_21920	-1,59871841300558	6,75810181153196e-08	2,55951638744446e-07	-
PA14_21930	-2,12739612298024	1,03028597242146e-09	5,48269347176867e-09	-
PA14_22320	-3,96589533261776	2,52364295822737e-11	2,10028751310428e-10	-
PA14_22490	-2,18964745736719	6,66386764305001e-13	9,56950993152697e-12	acpD
PA14_22590	-2,7895571304227	3,26409647394654e-10	1,9921188792555e-09	-
PA14_22600	-3,03282377207709	7,13125537715246e-10	3,95288791435537e-09	grtA
PA14_22690	-1,03359710565111	5,71683592646499e-11	4,30526242842653e-10	trkH
PA14_22700	-2,92886578728755	5,30118893497331e-14	1,14189948419149e-12	ykgJ
PA14_22730	-1,01266411301277	4,0990258723065e-10	2,4381921406948e-09	-
PA14_23160	-2,64363797538979	4,75982350901983e-14	1,05635628558133e-12	gltS
PA14_23170	-1,82608973566623	7,81417839152766e-12	7,74674639525559e-11	hutG
PA14_23190	-1,53075547839586	1,7213135712108e-12	2,15495218241968e-11	-
PA14_23480	-1,1088983208108	4,00292469815049e-06	1,11575336852825e-05	-
PA14_23490	-2,2937958226603	1,73900940040187e-12	2,17246398229309e-11	-
PA14_23520	-3,05465378981985	2,17035620827039e-13	3,77697138356958e-12	-
PA14_23530	-2,94929651230684	8,17692828367362e-15	2,383513572838e-13	mdr
PA14_23690	-1,1634372658252	1,32326881449392e-07	4,74191558661766e-07	-
PA14_23730	-1,42135849294127	8,99422197805342e-11	6,35671249329493e-10	-
PA14_24480	-2,06886111461452	1,87297744846896e-09	9,39535519741408e-09	pelA
PA14_24490	-1,87935152940073	2,61812201755297e-08	1,06156241528324e-07	pelB
PA14_24500	-1,08495117831904	0,00556309238878004	0,00928608498742514	pelC
PA14_24510	-2,09545529473348	7,39705334832263e-09	3,32611938356272e-08	pelD
PA14_24530	-1,95791986891841	1,75056730341217e-08	7,3523826743311e-08	pelE
PA14_24550	-2,78326976713246	1,13816028668234e-11	1,05681158790362e-10	pelF
PA14_24560	-2,99927581633446	1,85787214439244e-12	2,27529078658647e-11	pelG
PA14_24630	-1,70426627610115	6,5937826933526e-11	4,85405754021291e-10	-
PA14_24710	-2,6066097962017	4,76804782306271e-12	5,12933703361593e-11	-
PA14_24720	-1,82719433238767	2,2248514836584e-12	2,65486860341233e-11	-
PA14_24780	-2,61400654020038	3,84023186201105e-11	3,05290617089861e-10	-
PA14_24810	-2,44052601599049	9,44677430327276e-10	5,08719215467602e-09	-
PA14_24820	-2,32771846895331	4,02095059725839e-10	2,39905799891415e-09	-
PA14_24830	-1,75638727233793	1,99276365032437e-07	6,90047412958065e-07	-
PA14_24870	-3,05479400612879	7,44371340507517e-10	4,11052939117205e-09	-
PA14_25050	-1,40973110122232	1,6350457751346e-13	3,00847682086676e-12	-
PA14_25140	-1,56194706045326	7,93788133076126e-10	4,34654642214301e-09	-
PA14_25270	-1,10733699807459	3,48169299392311e-12	3,9154010079454e-11	aroP1
PA14_26050	-2,77233639388183	2,37449597576792e-11	1,99314783983156e-10	-
PA14_26070	-1,83746326089061	6,53778630993854e-10	3,66905076531896e-09	-
PA14_26080	-1,98930290300991	1,65710259042932e-09	8,43524246509591e-09	-
PA14_26090	-1,86157704070638	5,09322615693921e-06	1,39510107777031e-05	cif
PA14_26110	-1,60946589839143	0,000237680604563378	0,000498771727126372	-
PA14_26130	-1,45119605923675	3,9252491791469e-06	1,09566626682333e-05	morB
PA14_26160	-2,34007383108041	1,56094782781078e-12	1,9710330437809e-11	-
PA14_26200	-1,16845072308139	2,53648307692571e-05	6,26792675989361e-05	-
PA14_26210	-3,07372461983646	4,49221333878545e-11	3,5046442013241e-10	hisP
PA14_26220	-3,21977990553655	8,80051343876193e-12	8,50861522074358e-11	hisM
PA14_26230	-3,7588608849512	6,59469158902454e-11	4,85405754021291e-10	hisQ
PA14_26240	-2,79179062728468	1,97859784768531e-09	9,8576571340036e-09	hisJ
PA14_26260	-2,56178788763847	5,23706679781042e-10	3,01710662422529e-09	-
PA14_26300	-2,16122562249119	4,61013746242097e-07	1,49897767459778e-06	-
PA14_26340	-1,66618096772467	0,000253018955174598	0,00052868689670755	-
PA14_26360	-1,75319822377822	2,79925587783428e-07	9,45838534500061e-07	btuC
PA14_26390	-1,29704625877478	9,95407122301024e-06	2,62943657780059e-05	-
PA14_26420	-1,69414604881805	3,22227274065559e-06	9,14694573037843e-06	-
PA14_26450	-3,08229771095908	5,85861970467116e-14	1,23919324367034e-12	yebN
PA14_26580	-2,03205765759818	1,08947358127929e-09	5,74547768921276e-09	-
PA14_26640	-1,10093778230266	1,48219764536915e-08	6,30660566755109e-08	-
PA14_26810	-2,92423103098183	8,5516145442141e-12	8,3580887308521e-11	-
PA14_26830	-1,72011434780298	5,19561102947087e-08	2,00534156927996e-07	-
PA14_26850	-2,39111333375038	1,92439111201462e-09	9,6203135881345e-09	-
PA14_26870	-3,28743585225147	3,26241115690688e-10	1,9921188792555e-09	-
PA14_26970	-1,69323662127812	2,19556018973084e-16	1,01289662611283e-14	-
PA14_26990	-1,63907806108987	3,65778303095864e-06	1,02687833149912e-05	-
PA14_27090	-1,34342706257035	2,16059657170157e-05	5,40980141606816e-05	lipH
PA14_27110	-2,26690879730453	1,33155062902748e-15	4,78623014446135e-14	ligT
PA14_27190	-1,0734558025536	5,54001503033582e-05	0,000128754256496381	tRNA-Ser
PA14_27250	-1,13645168786099	1,15879153025452e-06	3,53796747043317e-06	-
PA14_27270	-1,90117912794175	2,0447017404717e-11	1,7565846770416e-10	-
PA14_27370	-2,58718156034788	1,82034827518522e-14	4,71921263022574e-13	deaD
PA14_27400	-2,14218140989916	1,82304215419653e-08	7,6294920151914e-08	-
PA14_27410	-1,97062760895429	1,56810859569033e-07	5,53133549798292e-07	trpC
PA14_27420	-3,31636238852198	8,72860771458719e-10	4,72651687613368e-09	trpB
PA14_27430	-3,08404587440595	4,28588480614553e-11	3,3526033483587e-10	-
PA14_27490	-1,11914749788783	1,01997635535228e-06	3,13702964094962e-06	-
PA14_27630	-2,699410163296	1,2168532242335e-06	3,69215072024032e-06	rebB1
PA14_27640	-2,71461025059244	2,21174524192318e-06	6,44386642089902e-06	rebB2
PA14_27650	-2,16989101709271	1,88147252834686e-05	4,75357806967843e-05	-
PA14_27660	-2,18177092529665	1,19075323506118e-05	3,10486123908477e-05	-
PA14_27675	-2,7974648403323	7,8910979270933e-07	2,47108192169105e-06	-
PA14_27680	-2,36676129117426	7,4726160068847e-07	2,36007410762697e-06	-
PA14_27690	-3,12311259205172	3,21892695236552e-07	1,06975002914972e-06	fecI
PA14_27700	-3,32364941751231	7,39400287010058e-08	2,77523784855345e-07	-
PA14_27830	-1,14675781520713	0,00344150735605981	0,00596209095184932	-
PA14_27880	-2,85053792437174	9,2397158486237e-12	8,86014650688809e-11	-
PA14_27890	-2,64893387311873	3,24816018595473e-10	1,9865313705124e-09	-
PA14_28020	-1,54027977845093	0,000156634273644473	0,000338143039529465	-
PA14_28040	-1,34620287603292	4,98345813286258e-07	1,61226290449706e-06	-
PA14_28070	-1,72553931077409	2,64767395381451e-07	8,97207732527427e-07	-
PA14_28080	-2,07735505797053	1,34222997020044e-09	6,93485484603559e-09	-
PA14_28090	-1,68019036919522	2,26893700715823e-10	1,46245345708912e-09	-
PA14_28100	-3,50059722513951	5,05619230519907e-14	1,10538174314035e-12	-
PA14_28110	-2,21409605455935	3,10131972274831e-10	1,90602529068837e-09	-
PA14_28220	-1,51091429547581	8,16242046560165e-07	2,54923355586141e-06	-
PA14_28250	-1,28442679587997	0,00992684670935512	0,0158305375258878	-
PA14_28300	-2,51786146126742	1,42965366310462e-08	6,10965777690005e-08	-
PA14_28310	-1,74461524648627	2,24214414849602e-09	1,10764945750743e-08	-
PA14_28360	-2,82824626748494	9,28794017847529e-16	3,58013430958465e-14	-
PA14_28370	-1,9210486711878	1,27788734011686e-09	6,6434267309181e-09	-
PA14_28380	-1,69454427548509	2,96752004622455e-10	1,837917542371e-09	-
PA14_28390	-1,15084381717732	5,63116402728405e-05	0,000130717076211796	-
PA14_28430	-1,389280222053	4,09591060171156e-05	9,7354727040276e-05	-
PA14_28470	-1,66164972923527	1,84947290625277e-06	5,45347848904628e-06	-
PA14_28510	-1,53431323683329	1,60099574505582e-07	5,62701503916141e-07	-
PA14_28540	-2,51456607217355	1,4647170347448e-09	7,55438125578324e-09	-
PA14_28570	-1,61089577089167	5,77992324929485e-09	2,65612555068353e-08	endA
PA14_28620	-3,31822677942818	1,89093525366545e-15	6,44127305303831e-14	-
PA14_28950	-1,08118285281265	1,69002645462754e-06	5,01614234937323e-06	-
PA14_28970	-2,17173374033636	0,00833980411395015	0,0134794240837611	-
PA14_28980	-2,09988370749608	0,00798665982845981	0,012962282530456	-
PA14_29040	-1,69027245562157	2,61448556214322e-08	1,06155723552301e-07	-
PA14_29050	-1,71298491779002	8,1681970154593e-09	3,64489461641858e-08	-
PA14_29070	-1,36162441385603	4,7700155505079e-08	1,85697814687215e-07	-
PA14_29090	-1,70605351254532	1,1765333601128e-14	3,23629528493001e-13	potF4
PA14_29180	-1,22342906707616	5,7088672304246e-08	2,18759013100443e-07	-
PA14_29210	-1,15529845489842	2,69051709853423e-05	6,6095344571539e-05	tetV
PA14_29220	-1,87782377726535	1,83391917668071e-07	6,39198837368964e-07	opdB
PA14_29290	-1,8347168680371	3,00972930686326e-10	1,85816691347859e-09	-
PA14_29320	-1,47460524688741	3,68774016790324e-05	8,81536909169526e-05	-
PA14_29340	-2,45753157064608	6,72170432356373e-11	4,92896941573966e-10	-
PA14_29350	-3,18711994722013	3,36521372460853e-14	7,98250494432444e-13	pfeA
PA14_29360	-1,93345959913073	8,46911961376804e-13	1,17863591014411e-11	pfeS
PA14_29375	-1,70671394901237	6,97791232058362e-09	3,15947359244973e-08	-
PA14_29420	-1,79186613827548	3,09088452876961e-07	1,03094309913412e-06	ysgA
PA14_29480	-3,36051023547616	2,16209160757381e-12	2,59583908376536e-11	wzm
PA14_29490	-2,108111960683	4,74861779233429e-11	3,67046855478715e-10	hplR
PA14_29500	-2,42308528292695	7,09990412603789e-12	7,13522097332006e-11	hplS
PA14_29510	-1,75171584821073	8,40326972925997e-10	4,58424183833651e-09	hplT
PA14_29530	-1,75723172054065	4,16265219656924e-07	1,36175205023446e-06	hplV
PA14_29540	-2,32856812270129	3,64986980763959e-09	1,72874593394991e-08	hplW
PA14_29550	-1,64662920653288	1,87558710926372e-09	9,40039766738761e-09	-
PA14_29560	-1,45648873711122	4,23812369675174e-08	1,66094760797782e-07	-
PA14_29570	-2,19293117296322	1,60312128005174e-10	1,07222460956885e-09	-
PA14_29770	-1,61119666200351	8,24243588419218e-11	5,88214760602704e-10	-
PA14_29830	-1,27459141609155	8,40804190446971e-07	2,61757266303337e-06	-
PA14_30030	-2,75557025406201	2,93487754287144e-12	3,39830978728928e-11	-
PA14_30040	-3,07464872432892	9,70445084118838e-16	3,71623382212567e-14	-
PA14_30160	-1,33143239411623	2,11530847541982e-10	1,36643796664661e-09	mutT
PA14_30350	-1,27236366927226	4,005354497987e-11	3,15421666716476e-10	yqjG
PA14_30420	-1,17394687411251	0,00070111329570646	0,00136246195673106	tRNA-Ser
PA14_30440	-1,8051222130838	6,86255782342417e-05	0,000157245703118663	-
PA14_30460	-1,78560579233589	9,21268833716485e-05	0,000206334636725722	-
PA14_30470	-2,15261130478628	3,21011806831138e-06	9,11685979749703e-06	-
PA14_30490	-1,74024996286182	0,000104733673330166	0,000232613567870145	-
PA14_30520	-2,03643779483545	1,81214996085524e-06	5,34611612318773e-06	-
PA14_30540	-2,7387374877546	8,08628332679356e-08	3,01767732558493e-07	-
PA14_30550	-1,20937853716261	0,0035132726037733	0,00607205433200818	ssuA
PA14_30560	-1,35986688941875	3,29149571431356e-05	7,94597173059875e-05	-
PA14_30590	-2,65681640218195	1,79881534280151e-12	2,21413006165421e-11	-
PA14_30600	-2,79572346654572	2,31752363489203e-11	1,9537224427097e-10	-
PA14_30680	-1,35512036307356	2,47573796825948e-05	6,12040031900097e-05	-
PA14_30720	-1,7102703204268	4,39397698132699e-10	2,59781141610442e-09	-
PA14_30740	-2,12376640349644	2,83537108373644e-12	3,29611888484362e-11	mdaB
PA14_30810	-1,5870846139015	2,50432106233083e-08	1,02249596544922e-07	alkB1
PA14_30870	-2,08383774219084	0,00361665458587722	0,00623051432480288	trbF
PA14_30880	-2,37689214086818	0,00251265196789777	0,00445165644992834	trbL
PA14_30900	-1,651719973242	0,0303052331222058	0,0444785473103717	trbJ
PA14_30910	-1,5997182847155	0,0332854185136855	0,0484399570471146	trbE
PA14_30930	-1,87152742627071	0,00647673699337522	0,0106953782537163	trbC
PA14_30940	-1,56311568677419	0,0215776467308946	0,0325163148653065	trbB
PA14_30960	-2,88364026947164	0,000395130239442471	0,000797474362002561	traG
PA14_31070	-2,05296705961304	0,00606145131024541	0,0100520926200758	-
PA14_31100	-1,64170786134909	0,0117205857420573	0,0184847676615649	-
PA14_31110	-2,67203224192483	0,000428767795440228	0,000860620251279307	-
PA14_31180	-2,92338368219682	0,0030799594408808	0,00538349712533432	-
PA14_31340	-3,51372598824078	1,55304206915843e-12	1,96528584950308e-11	-
PA14_31360	-1,44549854467814	0,0259786552843216	0,0386906307348348	-
PA14_31380	-3,15549841041127	1,84032712748403e-15	6,30554189469528e-14	sfpA
PA14_31400	-1,4634780417063	1,7759020202433e-08	7,4534455133277e-08	ctpH
PA14_31460	-1,02846142857585	2,78745662182058e-11	2,28096485296743e-10	-
PA14_31620	-3,29357449367476	1,21589116488106e-15	4,45244145939883e-14	-
PA14_31630	-2,07346940661541	1,55568386955344e-14	4,12432207769846e-13	-
PA14_31820	-3,24226271373391	1,31499650786679e-15	4,75590403678489e-14	hisC
PA14_31930	-1,23040231542912	8,71502780160323e-06	2,32837883673476e-05	-
PA14_31950	-1,61572318461338	3,57765210111974e-08	1,41535878868741e-07	cztS
PA14_31970	-3,20317896363747	1,25188820625493e-11	1,14071741842109e-10	czcC
PA14_31990	-2,80812163094135	2,06699408338451e-12	2,49223774284777e-11	czcB
PA14_32015	-2,82846463028768	2,98990562268626e-09	1,43927943118583e-08	-
PA14_32025	-2,95802573494492	4,02747700091224e-14	9,25372068562542e-13	-
PA14_32060	-1,99278620701593	4,40607566117684e-12	4,80729931077004e-11	xylS
PA14_32080	-3,70535684317235	6,27733228855894e-13	9,10368561353139e-12	xylX
PA14_32100	-3,20910415364089	2,2573095735976e-11	1,911210519033e-10	xylY
PA14_32110	-2,1420808871347	1,20944425494787e-09	6,32126127541441e-09	xylZ
PA14_32130	-1,97851666978191	3,7541467601004e-10	2,2582695962452e-09	benD
PA14_32140	-3,8739591289549	1,51701305110426e-05	3,88809250499555e-05	antC
PA14_32150	-3,84055117639056	5,57885104739743e-06	1,51747856484222e-05	antB
PA14_32160	-3,04065589069211	0,000353217099204906	0,000720828625650137	antA
PA14_32200	-1,44276418198871	5,37036507778296e-11	4,071003203336e-10	catR
PA14_32220	-1,88448090026441	0,000379464201240829	0,000769567585694017	catB
PA14_32230	-1,22109259105353	0,0210403864000766	0,0317789750675539	catC
PA14_32250	-1,53613613767664	0,0254147320072894	0,037927894760751	-
PA14_32270	-1,45339267587895	1,74298008338124e-05	4,42658010772896e-05	oprD3
PA14_32300	-1,22530851071383	2,99205043042216e-09	1,43927943118583e-08	-
PA14_32370	-1,51998548460374	7,62122429120202e-12	7,59400563301915e-11	-
PA14_32440	-1,74403046184666	1,82640305885696e-09	9,18531804450039e-09	-
PA14_32460	-1,04519200046342	4,37690824493526e-07	1,42927660302168e-06	-
PA14_32520	-1,42412030145767	3,4680041353701e-11	2,78342962042924e-10	-
PA14_32570	-1,34291564611176	0,00372517213785763	0,00639864660091112	-
PA14_32580	-1,58394615178307	0,000163838973542147	0,000352398144634156	-
PA14_32640	-3,7032555186321	7,76952164579562e-11	5,56499111524652e-10	-
PA14_32650	-3,05600453985413	8,68699783211384e-11	6,16934791495212e-10	-
PA14_32660	-3,49789681028669	6,55056953959003e-11	4,83982180737175e-10	-
PA14_32670	-1,00452682023332	0,000393282987182325	0,00079429335467123	-
PA14_32690	-1,45076843191906	1,48826285880501e-07	5,27828818991437e-07	gtdA
PA14_32710	-1,80624670769691	3,07487902125979e-11	2,49525154924669e-10	-
PA14_32720	-1,83515766687605	6,29619055855851e-09	2,87748677711344e-08	-
PA14_32740	-2,81954117762828	3,91897081471889e-15	1,23447580663645e-13	optS
PA14_32750	-3,20944515835365	1,29713587254908e-12	1,67768633052209e-11	-
PA14_32905	-2,4062235372303	2,00002515270381e-11	1,72579489980731e-10	-
PA14_32950	-1,30490574576379	7,15696375348976e-09	3,23804251982212e-08	-
PA14_33060	-1,68899308556815	3,49121276522928e-06	9,8483464571393e-06	-
PA14_33070	-1,48270743552436	6,23806671938321e-07	1,9895935170858e-06	-
PA14_33080	-1,25747390653389	0,000219473617798133	0,000463643338427065	-
PA14_33230	-2,77120918545735	1,32306702895329e-10	9,07710740355657e-10	-
PA14_33240	-1,84227545889603	2,3000641328714e-11	1,94179765914893e-10	-
PA14_33250	-5,27924368430115	2,81855599213197e-09	1,36704632101831e-08	-
PA14_33260	-3,36033707857947	2,08115056112853e-10	1,35332532049412e-09	pvdS
PA14_33270	-5,00204099106963	5,89835903642731e-17	3,52637608106404e-15	pvdG
PA14_33280	-4,54143179464914	1,482674517638e-17	1,14235915435198e-15	pvdL
PA14_33380	-3,18906663223123	1,05157004981565e-11	9,81074669087564e-11	-
PA14_33410	-3,39906787333423	2,35198234646823e-13	4,00589086277831e-12	opdJ
PA14_33420	-1,17709611796975	4,9335892437352e-06	1,35644764800772e-05	-
PA14_33430	-1,48803536349943	2,92118551449088e-08	1,17307922751214e-07	-
PA14_33500	-3,42446957100434	3,17480186548152e-13	5,08228528138148e-12	pvdH
PA14_33510	-4,06678927261416	1,16022634962426e-12	1,53795614987524e-11	-
PA14_33520	-3,98629288740717	2,68653265807915e-12	3,14179537798118e-11	-
PA14_33530	-1,33994273998676	0,000222351545322452	0,000468955257035365	-
PA14_33540	-2,14243108179235	2,84259189942016e-07	9,588224489754e-07	-
PA14_33550	-2,27541220392802	9,93587092454069e-08	3,63839173418024e-07	-
PA14_33560	-1,98934138464995	1,53763262175686e-06	4,59407931202112e-06	-
PA14_33570	-2,62057042425119	2,05358142378646e-07	7,1026762467325e-07	-
PA14_33580	-1,74686019837724	2,64158566201647e-05	6,49750226438055e-05	-
PA14_33590	-1,81085705059553	1,98103055546848e-05	4,98790632767073e-05	-
PA14_33600	-3,24319039198969	9,8718878585593e-14	1,94091915984225e-12	-
PA14_33610	-3,58018174201831	5,75064934670963e-13	8,40225798562886e-12	-
PA14_33630	-3,50410689329183	1,18747630752987e-06	3,61236951496235e-06	pvdJ
PA14_33650	-2,8704013218991	0,000479949793115005	0,000956471373422045	pvdD
PA14_33680	-2,49452585424047	0,00486237297879508	0,00818639174791964	fpvA
PA14_33690	-4,69803181802571	7,43663064904188e-08	2,78945063845943e-07	pvdE
PA14_33700	-2,9790542589616	8,92846245933683e-08	3,30043290531574e-07	pvdF
PA14_33710	-3,76791186284405	7,2523710285596e-13	1,02885331371261e-11	pvdO
PA14_33720	-4,33898734952885	3,37597771946408e-15	1,06918126801838e-13	pvdN
PA14_33730	-4,87793218950424	9,80147018299658e-15	2,81503989226358e-13	-
PA14_33740	-3,04414129369037	8,26815874694502e-13	1,15419592340651e-11	pvdP
PA14_33750	-2,51200245924382	1,19174880502911e-12	1,56909129183496e-11	opmQ
PA14_33760	-2,38678503257945	2,74117324241916e-12	3,19294911080196e-11	-
PA14_33770	-2,88504375170693	8,11414771288634e-15	2,383513572838e-13	-
PA14_33800	-1,31948044371113	0,0335722376572145	0,0487846578456398	-
PA14_33810	-5,68582043401827	2,99449980600715e-10	1,85266888737021e-09	pvdA
PA14_33820	-4,2031117125569	1,19585613094369e-14	3,27407526691545e-13	pvdQ
PA14_33830	-3,56124838262925	3,53876449454585e-10	2,1441180117419e-09	-
PA14_33880	-1,33462657319936	8,93587872750356e-08	3,30109164340753e-07	-
PA14_33910	-2,60471530520311	2,54833329609274e-12	3,00416192792905e-11	-
PA14_33920	-2,88932850511807	8,75714306167718e-16	3,524912786482e-14	-
PA14_33930	-1,18172361399751	3,04570147417199e-05	7,39386687620371e-05	-
PA14_33960	-1,17240925360057	9,17020826391849e-06	2,44219319174084e-05	-
PA14_34170	-1,07645275622623	0,00796576977403709	0,0129355446524621	-
PA14_34180	-3,50844299844993	1,44422032413155e-11	1,29383591423345e-10	msuE
PA14_34190	-2,11222307078057	4,73117757678654e-07	1,53658367086432e-06	msuD
PA14_34200	-2,90206921628026	1,65419296513494e-13	3,02409026755161e-12	msuC
PA14_34210	-2,471085908755	7,94837772412114e-10	4,3482301667251e-09	sfnR
PA14_34250	-1,06485512506503	1,12038196310666e-07	4,05705681201602e-07	-
PA14_34260	-3,24687655724087	1,27080055291986e-12	1,65091362296175e-11	metI-
PA14_34270	-3,25264785040474	1,14520163447449e-10	7,92176667814174e-10	metN-
PA14_34280	-3,14809874557459	7,68429637666511e-10	4,22347959389126e-09	metQ-
PA14_34290	-3,47731587475245	1,1955540465779e-11	1,09964696372056e-10	-
PA14_34300	-3,21024979238049	6,78638728353463e-10	3,79041402232883e-09	-
PA14_34320	-2,89099683471857	1,74760744113335e-12	2,17393460670919e-11	-
PA14_34350	-2,3582060649392	5,21721642401551e-10	3,00862903821918e-09	mtlY
PA14_34360	-2,60415755649347	1,3111376191854e-11	1,18860192471107e-10	mtlD
PA14_34370	-2,06542594405045	3,39289811126188e-12	3,852517448427e-11	mtlk
PA14_34390	-3,23616495539576	4,84403063992144e-14	1,06696148568796e-12	mtlG
PA14_34410	-3,35333302460648	2,87448027902426e-13	4,69124789827385e-12	mtlF
PA14_34420	-2,57561808300582	3,60685420811638e-17	2,4612725977518e-15	mtlE
PA14_34540	-2,49396432217485	3,83378757935306e-11	3,05192410698772e-10	-
PA14_34550	-2,66433237989862	8,67277728981849e-10	4,70337201228557e-09	-
PA14_34580	-3,0866713969854	7,47982353206578e-11	5,37062329342811e-10	-
PA14_34630	-1,2006984123874	0,000184910396529178	0,000394533872274019	gnuT
PA14_34680	-1,26324828673255	5,82766619938267e-09	2,67588528700494e-08	-
PA14_34700	-2,16396177947006	1,0475033780639e-09	5,55916874282282e-09	-
PA14_34710	-3,03142171593024	2,21244657890728e-13	3,82381253858931e-12	-
PA14_34720	-1,66728643943791	2,65153453759653e-08	1,07436658753652e-07	-
PA14_34730	-1,80108360758242	6,79441209854188e-05	0,000155745150568689	-
PA14_34750	-2,2583130677126	5,08583258532304e-06	1,39401169328284e-05	tauD
PA14_34770	-1,87991430970461	0,000887009116269239	0,00169725225742047	-
PA14_34780	-2,00797510007664	4,54742182288927e-05	0,000107259840822497	-
PA14_34790	-2,75938438927671	1,01695400199012e-07	3,710045764421e-07	-
PA14_34920	-1,36783771475559	4,83692024925197e-05	0,000113403424331202	-
PA14_34930	-1,09444527719526	0,00171112215559156	0,00313002332488634	-
PA14_34940	-2,22478394988208	2,39736380890224e-06	6,94666397446004e-06	-
PA14_35010	-2,50325968568861	1,02813690890916e-10	7,17980232335969e-10	-
PA14_35020	-2,55035211356233	5,78596910002526e-12	6,02131313624298e-11	-
PA14_35030	-2,25229917137817	1,686029096087e-10	1,12000504240065e-09	-
PA14_35040	-2,58323296428676	1,12384378118597e-10	7,78321597395816e-10	-
PA14_35050	-2,9565333193134	1,38924277940152e-13	2,61722618794647e-12	-
PA14_35060	-1,69489566616174	1,56482671400722e-13	2,90136699916718e-12	-
PA14_35110	-1,14355925394523	1,95761350609569e-05	4,93530874880149e-05	arsB
PA14_35130	-1,14006431141364	5,53426859867637e-05	0,000128671744919226	arsR
PA14_35150	-1,09478621619629	0,019083506658648	0,0290491726456271	-
PA14_35160	-2,57265839313184	1,80930749375975e-14	4,71143671375039e-13	-
PA14_35240	-2,60827711937056	1,54933244320163e-14	4,12432207769846e-13	-
PA14_35320	-2,18516066701744	1,79143478406095e-13	3,24954068105668e-12	kguD
PA14_35330	-2,4556289016386	3,56527638078905e-13	5,62928057174242e-12	kguT
PA14_35340	-1,34687853205655	1,38865861683909e-06	4,17452582660863e-06	kguK
PA14_35360	-1,87815482512163	2,50115325155027e-09	1,22527231612316e-08	kguE
PA14_35380	-1,53311388429757	7,75585352479123e-08	2,90546968041891e-07	ptxR
PA14_35390	-2,48825164087011	4,42071014207425e-10	2,60835254002146e-09	pvcD
PA14_35400	-3,097162190255	2,06729398024239e-12	2,49223774284777e-11	pvcC
PA14_35420	-2,88935271347956	1,96874434643376e-13	3,51672961151079e-12	pvcB
PA14_35430	-3,70616114327604	8,74009599688205e-12	8,4781825241278e-11	pvcA
PA14_35460	-3,79444651727146	1,49388154253602e-14	4,01497796225622e-13	-
PA14_35550	-1,39970057050959	0,000484237946144744	0,000963981263308609	pslO
PA14_35590	-1,74443361778998	2,71250780281362e-09	1,32217830421672e-08	pslM
PA14_35860	-2,31424347064536	0,000191276376183417	0,000407523013839506	-
PA14_35880	-1,61012346645485	0,00594501402305384	0,00987017204904292	-
PA14_35890	-1,26076426798557	0,0205629659668405	0,0310831830752627	-
PA14_35900	-2,12247570090694	0,000181056895106929	0,000386875400595002	-
PA14_35920	-2,46423056373649	0,000101237877064498	0,000225447632733141	-
PA14_35930	-2,8282530052592	3,35265375029124e-06	9,50324060133352e-06	-
PA14_35940	-2,94391713627801	8,06240262280409e-06	2,16190466668234e-05	-
PA14_35950	-2,34993163160738	5,31755892399511e-05	0,000123977627280889	-
PA14_35970	-2,75611769747952	2,68395068349608e-05	6,59893707704723e-05	-
PA14_35980	-3,64197100130345	3,15348386849406e-07	1,04978761281288e-06	-
PA14_35990	-3,25812536499491	1,4184504291724e-06	4,25535128751719e-06	-
PA14_36030	-1,34857426787164	0,000269429848733014	0,000560578651891593	-
PA14_36050	-2,53666868859011	2,44687762533496e-08	1,00043656712056e-07	-
PA14_36060	-1,35454173091766	0,0001800298941507	0,000384821287788744	-
PA14_36070	-2,15930330213259	1,09883851326619e-06	3,36368591913614e-06	-
PA14_36080	-3,46439833731046	1,96453246478884e-09	9,79591124357259e-09	yfaV
PA14_36090	-3,29132920466639	5,92601732394491e-10	3,36113606011551e-09	opdG
PA14_36100	-2,25108212784337	5,04264647741999e-09	2,34297111111846e-08	pdxA
PA14_36110	-2,37924399730552	3,18328707843691e-08	1,27136189451683e-07	-
PA14_36120	-2,74217415347767	1,66258983672698e-09	8,44849423537152e-09	-
PA14_36130	-2,94248792397203	2,26762323357231e-09	1,11929271486943e-08	-
PA14_36150	-3,0033648125212	3,56325579175075e-08	1,41254797130909e-07	-
PA14_36170	-3,57640451325593	8,76563732665658e-11	6,21765969695895e-10	-
PA14_36180	-1,53693144939891	3,11084129170548e-07	1,0367701438056e-06	-
PA14_36190	-3,20010430850653	3,69962391929141e-11	2,95314666800114e-10	-
PA14_36220	-2,16483500162262	2,24463284065374e-06	6,53318619641842e-06	gltJ
PA14_36230	-1,81230356768288	1,43673283527529e-05	3,70127539639658e-05	glnP
PA14_36260	-1,51678349302028	5,01321507668953e-05	0,000117348889869452	-
PA14_36350	-2,77160877264709	2,14968538313563e-08	8,88472971210809e-08	-
PA14_36360	-2,54495065211242	1,24195873686878e-05	3,23262382910447e-05	-
PA14_36370	-2,13726363112086	2,2505011756929e-05	5,60829696253124e-05	-
PA14_36375	-1,66316468287149	0,00134576368077214	0,0024975702900361	-
PA14_36390	-2,45143931689422	1,0877393809338e-06	3,33319300883429e-06	-
PA14_36400	-2,27622649578219	1,8808552921588e-07	6,54001849065782e-07	-
PA14_36410	-2,49891011396273	1,77846209299246e-06	5,25466939124701e-06	-
PA14_36470	-1,93668672052785	2,19783626082385e-05	5,4845389993261e-05	-
PA14_36480	-2,23882191777617	2,02707899239712e-05	5,09290558167011e-05	-
PA14_36530	-1,94686605894114	0,00504973341481301	0,00847887817308496	-
PA14_36570	-1,20191077433311	0,0298800318277585	0,0439535793318697	glgA
PA14_36670	-1,81803287568186	0,000557359828181297	0,00110211651478712	-
PA14_36680	-1,31881664706502	0,00792301717720238	0,0128732550308455	-
PA14_36690	-1,60455027988345	0,00116338626495362	0,00217842126122187	ybhO
PA14_36700	-1,94640339223608	8,5103734325344e-05	0,000191704259674045	-
PA14_36740	-1,2737375945429	0,016374209323463	0,025239803321802	-
PA14_36870	-1,22505302915294	0,0169097854628603	0,026031117453205	-
PA14_36880	-1,87160787779691	0,000136072709643742	0,000297148716288738	-
PA14_36890	-1,66576671981457	0,000449231971133156	0,00089892422092526	-
PA14_36900	-1,3704485225163	0,00873021494415734	0,0140600135672946	-
PA14_36910	-1,38357529215132	0,00585944675391341	0,0097419121825138	ligD
PA14_36920	-1,47925696657771	0,00404868815291147	0,0069097768388897	-
PA14_36930	-2,88168301571197	1,86158904036254e-08	7,77409136670286e-08	-
PA14_36940	-2,85772627448793	9,18634388605729e-09	4,05597504358777e-08	-
PA14_36960	-2,31369698587766	5,56707016609645e-07	1,78627952372175e-06	-
PA14_36980	-1,21380244278385	0,0200357403597298	0,0303645635715616	-
PA14_36990	-2,95556372596334	4,36037908375772e-10	2,58055162138752e-09	-
PA14_37000	-3,22242705761725	6,08780477435396e-10	3,43958034454579e-09	cupA5
PA14_37010	-3,34188940798663	2,46435828437505e-10	1,56771717569527e-09	cupA4
PA14_37030	-3,25471372311725	4,9741846175182e-10	2,88551957168704e-09	cupA3
PA14_37040	-2,95364838375196	2,10333297215601e-09	1,04259119152809e-08	cupA2
PA14_37090	-2,67536884456116	7,73552082412053e-10	4,2436719577268e-09	gbsA
PA14_37100	-2,74696140426338	2,92026193205537e-10	1,81248036651615e-09	-
PA14_37150	-1,40426714685881	4,78169548495424e-06	1,31963984203235e-05	-
PA14_37220	-1,078298030679	0,000592881831434539	0,00116762845390755	-
PA14_37340	-1,14933857088841	0,00790666789851373	0,0128538199826282	-
PA14_37360	-2,515060671424	1,44914315488033e-11	1,2962640831212e-10	-
PA14_37370	-1,76413606718658	1,58301407902562e-07	5,5771975279682e-07	-
PA14_37380	-2,49839263251742	1,656823648889e-13	3,02409026755161e-12	-
PA14_37410	-1,22631792713333	1,02115755672915e-05	2,69502798417843e-05	-
PA14_37420	-2,07850394849695	1,0531189948101e-08	4,58752727925085e-08	-
PA14_37430	-2,01487923231537	2,55331478250709e-09	1,24873717117772e-08	-
PA14_37440	-1,47720397827639	2,15940048279143e-05	5,40911818241771e-05	-
PA14_37460	-2,18800566441082	4,35166712415418e-07	1,42279116520197e-06	-
PA14_37470	-1,31791713194501	0,000664876528992009	0,00129763876860899	-
PA14_37490	-2,2205681335651	5,1548320676798e-08	1,99617720320793e-07	-
PA14_37510	-1,29103686267188	0,00207640860316464	0,00374328554028972	-
PA14_37520	-1,12805174035472	0,010970222723244	0,0173621110036431	-
PA14_37530	-2,49663179279755	1,23086584418471e-06	3,72502220097017e-06	-
PA14_37550	-1,34900313087857	0,00699007601063957	0,0115041728500947	-
PA14_37560	-1,31731529133658	0,00106202394970784	0,00200270303229425	asnB
PA14_37630	-1,43062945927821	3,37977960229992e-07	1,12129834031004e-06	-
PA14_37640	-3,56582451431204	2,75194312402865e-10	1,71893760806864e-09	-
PA14_37650	-2,7307267639952	3,80298346209126e-08	1,49843174878229e-07	-
PA14_37730	-3,08742735572324	9,87662378260013e-10	5,29434023259416e-09	-
PA14_37780	-1,32578375363433	0,00592080779402226	0,00983555794306109	-
PA14_37840	-1,63801022598878	2,98972411264077e-06	8,53644911109271e-06	-
PA14_37850	-3,01593436595005	7,41847886019376e-09	3,33319537130945e-08	yejE
PA14_37870	-3,34817832582381	6,81460217616555e-10	3,79600099802056e-09	-
PA14_37880	-3,46028914311145	6,08302349218448e-10	3,43958034454579e-09	-
PA14_37900	-3,4205803981801	1,08825494549535e-09	5,744221374466e-09	-
PA14_37915	-2,34659289002538	8,10910356496983e-08	3,0242672047841e-07	-
PA14_37950	-1,95331044606477	1,00905062381924e-07	3,68810206173233e-07	cynT
PA14_37980	-2,01933501328563	1,34354726669314e-05	3,47389383740296e-05	-
PA14_37990	-2,34286171685747	5,34503803751412e-06	1,45929999355989e-05	-
PA14_38160	-1,23987965504801	7,67150869255116e-06	2,06180593714024e-05	azlC
PA14_38190	-2,15941673336257	0,0032976790145931	0,00573106833759225	-
PA14_38210	-3,03946027727934	5,91691018672564e-12	6,11414052628316e-11	-
PA14_38220	-3,15692676100776	1,24427447393738e-12	1,62365348391962e-11	-
PA14_38260	-1,70500492861704	1,72892783329985e-05	4,39279625988891e-05	-
PA14_38270	-1,9215459256076	2,53319368611231e-07	8,6140347109298e-07	-
PA14_38300	-1,45251206150679	1,40389216051585e-06	4,21599393565473e-06	grp
PA14_38310	-4,00885367225405	5,8306359247411e-18	5,09876057956092e-16	-
PA14_38320	-2,33212009558434	2,51966671690808e-12	2,97635630934767e-11	yfeH
PA14_38570	-1,15458196382112	5,67766523955673e-08	2,1770576334138e-07	-
PA14_38730	-2,38631213951524	2,19177818909252e-15	7,29637977834834e-14	yhhS
PA14_38820	-1,02198527715245	0,00679850600077286	0,0112077790260349	pqqB
PA14_38825	-1,3063657023075	0,00304647481724475	0,00533133093017832	pqqA
PA14_38850	-7,29459671956175	4,46776778026155e-17	2,94119678927555e-15	exaB
PA14_38860	-6,24836001683994	7,33524404972704e-17	4,09306617974769e-15	exaA
PA14_38880	-5,88679799870322	2,69145463503446e-15	8,66441357509171e-14	-
PA14_38900	-2,53253549084857	1,55689173883536e-10	1,04969260044147e-09	exaE
PA14_38910	-1,83689496357114	8,02996288903026e-06	2,15419196734562e-05	exaD
PA14_38920	-3,8552356667239	3,26546701478589e-14	7,80913111821655e-13	-
PA14_38930	-1,92655794841844	8,63571760160209e-10	4,68921866800618e-09	glpR
PA14_38950	-2,06268443225853	2,91212266053278e-07	9,7889424372126e-07	-
PA14_38970	-2,60101290864894	3,80588172133652e-10	2,28704215439084e-09	-
PA14_38990	-2,70648736156106	2,5553305920568e-10	1,61681230441261e-09	-
PA14_39000	-5,26417964845906	4,00217570746949e-14	9,23179034254478e-13	-
PA14_39020	-3,33677641886517	6,99626040761162e-12	7,05526501345895e-11	-
PA14_39050	-3,13959615039158	3,32339580497508e-14	7,91535610623944e-13	braZ
PA14_39130	-1,30292542542639	4,57485953153299e-08	1,78456071872515e-07	ybiT
PA14_39150	-2,2067846327463	3,4737983338128e-10	2,11130543960676e-09	acpD
PA14_39210	-1,05477863901176	1,40164174620654e-05	3,61771761719124e-05	nadR
PA14_39220	-3,66828239887231	9,06527040120677e-14	1,80657888709764e-12	-
PA14_39230	-3,54769827530142	3,91488609568543e-13	6,10035043473961e-12	-
PA14_39240	-2,54201120024625	6,76858807333042e-11	4,94284133380065e-10	-
PA14_39250	-3,87371808479418	7,61853084317913e-12	7,59400563301915e-11	-
PA14_39260	-3,64040871359211	9,81610789999345e-12	9,26128440999382e-11	-
PA14_39590	-3,58136229226495	1,73468108702775e-15	5,97852734640915e-14	metE
PA14_39620	-3,61715105326042	8,85320028960321e-09	3,92070298539571e-08	-
PA14_39630	-3,80412004951201	5,53040646853601e-09	2,55743105754953e-08	-
PA14_39640	-3,39923199344012	2,47382687305741e-08	1,01074976633496e-07	cobN
PA14_39650	-3,1409788272103	4,86445644895756e-07	1,57724683643843e-06	cirA
PA14_39670	-1,91674046747556	2,05142742999192e-06	6,00855269359733e-06	-
PA14_39710	-1,27145586297306	2,58400624802817e-05	6,37192449797855e-05	nrdG
PA14_39720	-3,5963960289876	4,39245518133888e-14	9,86030456224693e-13	-
PA14_39730	-3,1784121132844	1,85835267746591e-09	9,32998143725173e-09	-
PA14_39750	-3,91246445362978	3,85872292214189e-12	4,28999195461657e-11	-
PA14_39780	-2,47630582738964	6,18792933697322e-06	1,6745994450497e-05	hvn
PA14_39800	-2,00659795378225	8,47379256903179e-10	4,61412180873209e-09	-
PA14_39810	-2,53200363923175	5,29133292207598e-10	3,039403881416e-09	-
PA14_39820	-3,50542366670874	1,58482554992356e-14	4,18265445810907e-13	ufrA
PA14_39830	-3,0091448138284	7,21062681742408e-14	1,47717001829677e-12	-
PA14_39850	-2,80648071168977	8,76059766282903e-12	8,48402342256451e-11	-
PA14_39860	-3,57515189097176	2,03828375866162e-15	6,90306620924766e-14	-
PA14_39980	-2,58239985637931	7,38116467626251e-12	7,37990509184677e-11	qscR
PA14_39990	-1,74998920772078	2,26102825419456e-05	5,62998918033402e-05	-
PA14_40010	-1,66497821968947	3,326801309695e-05	8,0212876022646e-05	-
PA14_40020	-2,03024348576072	6,84484035650915e-06	1,84725562638356e-05	-
PA14_40030	-1,98983968036066	4,98937682534134e-06	1,37049971025199e-05	-
PA14_40040	-2,7025859688168	6,71024714115294e-11	4,92696593970651e-10	-
PA14_40050	-2,76981137742823	1,61333801285755e-12	2,03174005375204e-11	-
PA14_40060	-2,93291170891904	1,77583814993253e-10	1,16906019330952e-09	-
PA14_40160	-2,16531706113236	2,17650485463784e-15	7,28693825332748e-14	nuoA
PA14_40170	-2,69080551668076	4,26646402730669e-13	6,57821387789207e-12	sugE
PA14_40210	-1,92740867162648	4,43000134981494e-13	6,75921299702232e-12	-
PA14_40220	-1,34930399438631	1,94669929384676e-11	1,68225828357643e-10	-
PA14_40230	-1,837440958121	1,51039659589352e-07	5,35031055340999e-07	-
PA14_40240	-1,90615854854051	3,88427751767213e-07	1,27600640784594e-06	-
PA14_40250	-2,33382408479953	1,46835621044022e-10	9,94577923349047e-10	opmL
PA14_40260	-2,28739815889231	3,94505646995306e-07	1,29418173893925e-06	-
PA14_40270	-3,78885142865157	4,89125846288597e-15	1,50041274000256e-13	-
PA14_40320	-2,17984618584728	2,9440846327183e-09	1,42087247636709e-08	xqhA
PA14_40330	-3,20230982733915	3,06412915829435e-14	7,44926669645087e-13	-
PA14_40380	-1,04114169163689	0,00109702790812093	0,00206406117973042	-
PA14_40520	-3,77702068805514	3,40091436976154e-12	3,85415034669881e-11	-
PA14_40540	-3,61300670031497	2,16990146540022e-12	2,59988807480161e-11	-
PA14_40610	-1,68794852498081	2,2155338992916e-07	7,62679971559898e-07	-
PA14_40620	-1,59668834241384	1,6868742222539e-08	7,10014085358162e-08	-
PA14_40650	-1,13067837283871	0,00325800024312776	0,00567269641143702	-
PA14_40660	-2,39389226260574	5,26537914091983e-10	3,02746382597147e-09	-
PA14_40700	-1,27545376188223	1,20909052629265e-12	1,58480120661043e-11	-
PA14_40730	-1,2671939560768	1,01046941235253e-14	2,88797087169438e-13	-
PA14_40790	-1,50536781387963	1,10888231926311e-12	1,47657761558239e-11	-
PA14_40800	-1,19629386351143	6,72753288500967e-08	2,55123722804347e-07	-
PA14_40820	-1,4026057665659	3,11992417405571e-09	1,49465541584566e-08	-
PA14_40900	-1,73335363915191	2,48006820167081e-09	1,21697819041786e-08	-
PA14_40940	-1,78340526173798	6,01460060337831e-13	8,74430395414231e-12	-
PA14_41260	-1,18905215087453	5,23304311849106e-17	3,29681716464937e-15	-
PA14_41430	-1,25950204694821	3,37309158243385e-10	2,05436003965488e-09	miaE
PA14_41450	-1,10401038241747	2,45991788776786e-10	1,56659335917738e-09	-
PA14_41480	-2,83891248827577	1,55076134720639e-10	1,04676390936432e-09	nasS
PA14_41490	-2,93693617739848	1,08321328676265e-11	1,00898992800355e-10	nasT
PA14_41510	-3,56334307071261	5,42666304798958e-10	3,11103902134745e-09	nasA
PA14_41520	-3,3074775776425	3,00083002085269e-12	3,46099667168817e-11	ppkB
PA14_41530	-3,67267575846521	4,19280027790175e-13	6,48169309451883e-12	nirB
PA14_41540	-3,11996703754364	3,60231795417364e-11	2,8833307231562e-10	nirD
PA14_41560	-3,16687849266	9,51330005419089e-12	9,04613726025336e-11	nasA
PA14_41563	-1,71390637336586	6,5707031677416e-10	3,68047321795392e-09	cobA
PA14_41760	-1,08974067598248	5,16635932801042e-06	1,41381127056577e-05	-
PA14_41960	-1,77860185458017	4,29122120797522e-08	1,67951002388289e-07	-
PA14_41990	-1,91292969538653	1,75653862354882e-06	5,19775747241037e-06	-
PA14_42000	-3,0807007941556	1,48748157891747e-08	6,32449533445388e-08	-
PA14_42030	-2,27694825118775	7,71764166055979e-10	4,23783153600935e-09	-
PA14_42050	-2,07236777759173	5,42870240216966e-11	4,10940146954936e-10	-
PA14_42080	-1,30430486218449	1,59767117165125e-08	6,75866815502143e-08	fadB
PA14_42090	-1,30913172470465	2,75407515571913e-08	1,11283629912816e-07	-
PA14_42220	-1,37124934247988	6,02673104877323e-17	3,52640405651417e-15	-
PA14_42620	-1,16278611820258	0,00358827315592676	0,00619072214975703	pscR
PA14_42630	-1,47273833932035	0,000164122029177809	0,000352618617144401	pscS
PA14_42640	-2,08076166924772	4,3788214753779e-07	1,42927660302168e-06	pscT
PA14_42660	-2,02216357058771	2,69511441901799e-07	9,12755802371469e-07	pscU
PA14_43080	-1,74629950548961	5,80652021694077e-06	1,57647831098499e-05	-
PA14_43320	-1,72224998578355	2,84099689418214e-09	1,37679080256519e-08	glsA
PA14_43370	-2,07288909872486	2,94981824171918e-09	1,42246790767347e-08	kdpC
PA14_43380	-3,35103264211814	8,76439795212505e-16	3,524912786482e-14	kdpB
PA14_43400	-3,16872776423989	1,00783977648141e-12	1,36372592388096e-11	kdpA
PA14_43405	-2,42907983719727	2,76576182773471e-07	9,35060504829641e-07	kdbF
PA14_43440	-1,31172525593636	1,74073544251598e-06	5,15620270864567e-06	-
PA14_43490	-1,08410894945287	1,00101200253439e-07	3,66329126973704e-07	-
PA14_43570	-1,72569781935726	2,07405950968019e-09	1,02895128426894e-08	-
PA14_43730	-1,81630128672611	2,27107331420314e-08	9,34425459825577e-08	-
PA14_43770	-1,12648788990033	9,87093979510369e-08	3,61687531329034e-07	-
PA14_43830	-1,11275472279699	1,95996274344531e-06	5,75898782038419e-06	panB
PA14_43910	-2,02695765945127	2,81330433663884e-13	4,60423187384552e-12	-
PA14_44090	-1,1818036856835	5,20004230862126e-11	3,97223570876297e-10	-
PA14_44110	-2,04900066637102	3,9577668556512e-15	1,24002973300858e-13	-
PA14_44190	-3,81899064077832	6,21367260201704e-12	6,37581572245496e-11	-
PA14_44200	-3,79122299397569	2,13461823745449e-11	1,8257997449994e-10	-
PA14_44210	-3,00524484744668	4,63489353536623e-12	5,01030280880272e-11	-
PA14_44460	-1,12739935892469	5,97773029811111e-11	4,47871122974846e-10	-
PA14_44510	-1,40395881172721	8,46499189454858e-09	3,76300360471625e-08	-
PA14_44520	-4,32561465468592	9,73306123028112e-17	5,18418234074701e-15	ydgF
PA14_44530	-3,31285000898233	1,13879362128464e-14	3,14726029580506e-13	ygdE
PA14_44540	-1,08766713355391	1,43857409932334e-12	1,84030691002957e-11	-
PA14_44560	-1,87275692894836	7,14328669189529e-13	1,01830940943588e-11	-
PA14_44570	-1,21573575444038	2,90356015231262e-09	1,40362697462043e-08	-
PA14_44580	-1,24418137712685	2,48551980897763e-09	1,21863268291213e-08	-
PA14_44700	-2,17281182274674	1,04517110942666e-15	3,94362154806831e-14	alkB2
PA14_44760	-1,00508284296787	5,87440383561875e-07	1,87974506132661e-06	-
PA14_44800	-2,39757465213648	1,49916524350264e-10	1,01427357525196e-09	-
PA14_44950	-1,66821709692342	3,03090840172031e-07	1,01416860797712e-06	ygfU
PA14_44990	-2,19093724226942	7,89593179460832e-11	5,64862812998903e-10	-
PA14_45000	-3,28640918037389	8,10523664211686e-14	1,64890907938065e-12	gcl
PA14_45010	-2,24058275433621	5,65311484999644e-10	3,22822611170849e-09	hyi
PA14_45020	-1,90578378694203	4,34001525728943e-10	2,57109700631535e-09	glxR
PA14_45030	-2,65333970306874	2,09986635553493e-10	1,36096426737601e-09	ttuD
PA14_45050	-2,74111704318267	1,0762411244955e-10	7,48895100762371e-10	pykF
PA14_45060	-2,18531677126089	1,16625499159723e-11	1,07947677658265e-10	-
PA14_45100	-1,73599249455651	1,06562381182252e-05	2,80452689758048e-05	muiA
PA14_45120	-1,33163416059245	3,0937298265352e-08	1,23981963431393e-07	-
PA14_45130	-2,49747053611704	1,36447038271968e-11	1,23180769990055e-10	-
PA14_45210	-1,28722572659424	3,79260702701293e-09	1,79490182320426e-08	-
PA14_45240	-2,38939385004169	5,67556057371542e-12	5,91692338103179e-11	-
PA14_45450	-1,05330325167547	5,08631471196029e-06	1,39401169328284e-05	-
PA14_45470	-1,10423587071414	1,49531430869894e-05	3,83751490786995e-05	-
PA14_45890	-2,24444018915649	5,4064429921056e-12	5,68695682060084e-11	-
PA14_45910	-2,16293498482022	1,25676273457238e-10	8,6627916021877e-10	-
PA14_45980	-2,49990937768653	1,82087933960419e-12	2,23658952845722e-11	yjaB
PA14_46000	-2,41011480827222	6,47640161030321e-09	2,95293673422307e-08	-
PA14_46010	-1,03567488914036	0,000386468287844395	0,000782418002239222	-
PA14_46020	-1,09033171670099	1,98137756457735e-06	5,81607773089112e-06	-
PA14_46060	-1,01487119342073	1,1394113661005e-05	2,98160392763861e-05	gbuR
PA14_46080	-1,54700042410094	7,40092939106647e-06	1,9927410524935e-05	-
PA14_46100	-1,69444586973315	3,49021873640491e-06	9,8483464571393e-06	-
PA14_46110	-2,14768555829371	1,55337286486266e-08	6,58077484832271e-08	-
PA14_46120	-1,16246232336634	0,00013192408415235	0,000288642259407973	ilvG
PA14_46140	-1,65750278304278	3,47576866268783e-07	1,15183985264072e-06	-
PA14_46170	-1,09423739233922	0,00203016720705907	0,00366556230081944	yneJ
PA14_46180	-2,75107095469088	3,39334241914355e-10	2,0645475839836e-09	yjiJ
PA14_46200	-1,22595702309821	2,9544610004087e-07	9,91987793776194e-07	-
PA14_46220	-1,37367119299673	2,47218554532154e-05	6,11678002957725e-05	potF
PA14_46230	-1,57023759463675	3,38791069198622e-06	9,59853420906541e-06	aphA
PA14_46320	-1,45272943322017	2,85464964736817e-07	9,62335574449372e-07	pyc
PA14_46370	-1,08225868727384	0,000113331036524623	0,000250568506791609	-
PA14_46380	-2,09208173530906	2,20305424557872e-09	1,08925694724437e-08	-
PA14_46580	-2,13296782863589	0,0231064698250594	0,0346597047375892	-
PA14_46640	-1,79993344316445	1,77893722479482e-12	2,19889097553932e-11	-
PA14_46650	-1,96804272854184	7,46343996254137e-14	1,52363396308467e-12	-
PA14_46660	-1,17667123575263	3,08830345113858e-10	1,90066910926691e-09	-
PA14_46670	-1,07973710485603	1,64313804190749e-05	4,19118231934524e-05	-
PA14_46700	-1,30423709783857	1,54046220334931e-09	7,9102261607569e-09	ybiF
PA14_46800	-2,50411975154229	5,23842042341129e-09	2,42815706176952e-08	-
PA14_46810	-1,61959321486666	1,13776153769385e-08	4,92693632619975e-08	-
PA14_46830	-1,49279849692215	2,21956624723301e-08	9,15161058588193e-08	-
PA14_46850	-3,31002359716043	8,16368799034164e-13	1,1442834434309e-11	-
PA14_46860	-2,58143091829344	9,78577614937297e-10	5,26007912469507e-09	-
PA14_46880	-1,00623348777237	1,07961898770226e-06	3,31177363819244e-06	-
PA14_47000	-1,76481429618136	5,46171637892538e-08	2,09975041103174e-07	-
PA14_47030	-2,32117832673787	4,43112042409622e-09	2,06868004500237e-08	-
PA14_47100	-1,13089719080827	2,59436214991473e-06	7,46579952669469e-06	ilvA2
PA14_47140	-2,74741098903523	9,42741002392239e-10	5,08143471298632e-09	pfuA
PA14_47150	-2,89021485061444	1,76132088696212e-11	1,5356516483201e-10	cyoE
PA14_47160	-2,57945305297346	1,23183243294266e-09	6,42680874854057e-09	cyoD
PA14_47180	-2,42716958121077	1,08092851615263e-09	5,7158485344208e-09	cyoC
PA14_47190	-2,95197311832293	2,55280021660727e-11	2,11853491063767e-10	cyoB
PA14_47210	-2,75230615260263	1,91012976548758e-11	1,65309457843304e-10	cyoA
PA14_47230	-1,69317013499842	1,26425679280529e-06	3,81818585002382e-06	-
PA14_47260	-1,12544416827709	0,00165570554536733	0,00303433806390591	-
PA14_47280	-1,21409364944084	8,28265577100877e-06	2,2199487722937e-05	phnX
PA14_47300	-1,75083086182182	1,91035949730861e-09	9,5583230527166e-09	phnW
PA14_47380	-3,19911361777411	6,28862349095559e-16	2,61312376124176e-14	hxuC
PA14_47390	-3,76000080579824	2,32923574796336e-15	7,58166235962073e-14	-
PA14_47400	-3,38261226717209	6,61584944211e-16	2,72973675220581e-14	-
PA14_47410	-1,29393169302752	3,60453051352099e-12	4,03033287761822e-11	ycgN
PA14_47430	-1,79550510212028	8,1421520154539e-12	8,0041725937155e-11	czcD
PA14_47560	-1,18423050691472	1,88688790457162e-06	5,55820826188292e-06	-
PA14_47600	-1,80988602138129	1,86015409929155e-12	2,27529078658647e-11	-
PA14_47810	-2,74292288852912	4,96835391604073e-13	7,44490680155565e-12	-
PA14_47840	-2,2940733055391	5,6732372945732e-07	1,8183532444696e-06	-
PA14_47850	-2,03469919469404	1,03126034156931e-06	3,17007048334449e-06	-
PA14_47860	-1,19628580235559	0,000854896202178413	0,00163901729337805	-
PA14_47870	-1,72768127113123	4,00523933061336e-07	1,31245510279998e-06	-
PA14_47900	-2,83854208118259	1,18992391848665e-09	6,23035231314862e-09	-
PA14_47910	-1,68482355944989	3,09512287323183e-11	2,50474101025763e-10	-
PA14_47920	-2,73030798107479	3,84529696591967e-13	6,00789197955288e-12	-
PA14_47930	-2,98063635559299	1,90412299591251e-10	1,24372983646058e-09	-
PA14_47940	-3,17970806770852	9,03627078670316e-11	6,37873620955347e-10	-
PA14_47950	-2,90867396869809	1,75439471298601e-09	8,8612057098147e-09	-
PA14_47960	-2,88474994323933	1,57719645729245e-10	1,05851019968802e-09	-
PA14_47970	-2,26846272066863	2,57475899493229e-11	2,1337359195627e-10	-
PA14_48000	-3,16709425793569	4,15092085055605e-12	4,57147467357291e-11	-
PA14_48010	-2,85125799857265	7,45480781563879e-10	4,11277956608547e-09	-
PA14_48030	-2,77113505064169	6,09961888408125e-12	6,29184278905494e-11	-
PA14_48190	-1,23210634902909	0,0190520693131148	0,0290088550170322	-
PA14_48210	-1,64366735542625	0,00426335590935697	0,00724869479771402	-
PA14_48230	-2,91173567118947	6,80263095378738e-07	2,15907988939546e-06	-
PA14_48240	-2,57819970975933	4,67137544473732e-10	2,72605465445378e-09	-
PA14_48280	-2,60864819664196	2,88267055080792e-10	1,7948530028888e-09	-
PA14_48300	-3,37232039436863	2,17612051268755e-11	1,85728339963432e-10	-
PA14_48330	-1,73909720504076	4,58444730761954e-07	1,49223759863016e-06	-
PA14_48340	-2,95057569357388	3,17825007818053e-12	3,64410317183165e-11	-
PA14_48350	-2,03937869011141	8,42665962966105e-10	4,59272546699387e-09	-
PA14_48380	-2,62545846346566	1,44816960096893e-08	6,17977107944427e-08	-
PA14_48440	-1,10117932438326	0,000242929304038099	0,000508820978153354	-
PA14_48530	-2,04850983217174	9,68422232666791e-06	2,56857666871649e-05	-
PA14_48550	-1,65670014511382	0,000392909503579834	0,000794086506200155	-
PA14_48630	-1,79675136806499	2,73111399376898e-07	9,23879728030742e-07	-
PA14_48640	-1,64831570568087	9,45267944098453e-06	2,50829931361994e-05	-
PA14_48650	-1,23739660978524	1,27901392461712e-06	3,85678980150884e-06	yhhW
PA14_48680	-1,14818845245227	2,13723532180781e-07	7,37025412034843e-07	-
PA14_48890	-2,57278741044979	0,0017893592950729	0,00326498165986675	-
PA14_48910	-3,72987211935447	0,000196208598287308	0,000417054607658511	-
PA14_48920	-3,81970374275435	4,05395125847012e-05	9,6435649303193e-05	-
PA14_48930	-3,92313235004283	9,42094149912582e-05	0,000210676703219001	-
PA14_48970	-1,79101385352277	0,0176249913891687	0,0269973397514089	-
PA14_48980	-2,72241306475486	0,00019492379002027	0,000414540285201002	-
PA14_48990	-2,66432661074109	0,000217983844818099	0,000460904852684678	-
PA14_49050	-1,60219289223034	4,49649995329065e-07	1,46523877788264e-06	yohC
PA14_49080	-1,75849346393479	4,94408753647915e-14	1,08492168075773e-12	lcaD
PA14_49090	-2,34903629488362	5,59097551111745e-09	2,5813652891755e-08	-
PA14_49100	-3,07019408606677	1,61595983111188e-12	2,03174005375204e-11	yfcG
PA14_49150	-1,43273668544333	5,58016994156135e-12	5,83825280135856e-11	-
PA14_49290	-1,3511181249799	6,98784586253687e-08	2,63630321368986e-07	-
PA14_49300	-1,41933010613986	0,000170722914844676	0,000365861579398302	-
PA14_49310	-1,31864027711814	0,0122949198609982	0,0193281286465222	-
PA14_49360	-1,3897804709863	1,00223877998157e-07	3,66549126835957e-07	-
PA14_49500	-1,67907701914672	9,08244718719149e-07	2,81406970226097e-06	-
PA14_49560	-2,53080963162971	3,36606157747167e-13	5,330203995245e-12	toxA
PA14_49570	-3,16649211724695	4,57982504929137e-10	2,6860055018817e-09	-
PA14_49580	-3,00305004255658	6,75990787132942e-12	6,88438179628835e-11	-
PA14_49590	-1,01124767847653	1,75238669024433e-10	1,15882997947421e-09	-
PA14_49610	-2,23692597362129	3,18493595468813e-05	7,70778180855753e-05	-
PA14_49620	-2,695917286609	9,68234313545131e-09	4,25892255485054e-08	-
PA14_49690	-3,16642909944308	2,77777564540342e-10	1,731381649619e-09	-
PA14_49720	-2,78977388874241	9,22850574264062e-13	1,27824622094873e-11	-
PA14_49750	-1,87050813651693	2,29681439834337e-07	7,87882644021886e-07	-
PA14_49760	-1,08796665314053	0,00220696102691024	0,00395068275486315	rhlC
PA14_49920	-1,05912076262249	3,55796307707752e-08	1,41233778242528e-07	-
PA14_49930	-1,59301585247918	8,02882195759809e-18	6,72012397850961e-16	-
PA14_49970	-2,15457951081436	1,36475033651038e-14	3,70188528778441e-13	-
PA14_50000	-1,89240085972019	2,99918952512559e-18	3,00022314691876e-16	-
PA14_50050	-3,54570641925237	2,41449177919807e-14	5,9942827687803e-13	-
PA14_50060	-1,24913384374355	1,14772917089687e-08	4,96642925574944e-08	-
PA14_50610	-1,17812411621125	1,48498387230391e-05	3,81434480834222e-05	-
PA14_50770	-1,55291599398692	1,20556604459232e-07	4,35207113694786e-07	-
PA14_50920	-1,6722310159913	5,25968499886101e-14	1,1371400150674e-12	-
PA14_51060	-1,03010583443617	5,17393003272911e-08	1,99960791964115e-07	-
PA14_51070	-2,73062406960675	1,47177366803857e-11	1,31450029284115e-10	opdD
PA14_51090	-1,43979988224564	3,51534827723521e-07	1,16363986193904e-06	-
PA14_51100	-1,09181895445348	2,58436127289003e-06	7,44433269314782e-06	-
PA14_51120	-1,29513380026678	3,35933132701846e-05	8,09638924105354e-05	-
PA14_51150	-2,09229552063873	1,1420893254772e-09	5,99634887897236e-09	mucK
PA14_51170	-1,43105971354562	8,46104102607949e-08	3,14551011242384e-07	pauA
PA14_51200	-1,22509256377282	4,14365601743278e-09	1,94221444849109e-08	-
PA14_51230	-1,1127690657602	1,99576355786168e-06	5,85537240135784e-06	tRNA-Ser
PA14_51300	-1,03971128897299	2,37884849022237e-14	5,93092481030334e-13	perM
PA14_51450	-1,02720953035692	0,000172973470865352	0,000370278248374168	cupC3
PA14_51460	-4,00129509181385	1,3845885218328e-11	1,24804679221821e-10	cupC2
PA14_51500	-2,49174167616712	1,02374273036718e-08	4,4818873180905e-08	-
PA14_51540	-1,76062715725109	0,0279050294704968	0,0413703359482897	-
PA14_51610	-1,81412404360859	0,0299385931512194	0,0440286689942255	-
PA14_51660	-1,3190920451179	1,09469341858901e-05	2,87614741682198e-05	-
PA14_51670	-1,16830845255866	2,00362279223097e-12	2,42545990489282e-11	-
PA14_51680	-1,0973281418979	7,21051943314922e-06	1,94236475212971e-05	-
PA14_51890	-1,2336983536755	1,48765361935957e-07	5,27828818991437e-07	-
PA14_52070	-1,56967595433319	3,84658235064304e-09	1,81296202782698e-08	-
PA14_52110	-1,7953853878098	2,42966331343567e-07	8,30052323814555e-07	-
PA14_52120	-1,53767225270478	1,00027800544109e-08	4,38998414522797e-08	-
PA14_52230	-2,0177257555435	2,95285696897752e-10	1,83077132076606e-09	pirA
PA14_52250	-1,42097633038574	4,76535536386433e-07	1,5459699378118e-06	pirR
PA14_52300	-2,40021745113619	8,06080331217717e-13	1,13529438956842e-11	-
PA14_52420	-1,09085337496481	9,3737410331767e-12	8,95600361905339e-11	rimO
PA14_52430	-1,22373716759495	1,70193579019873e-09	8,63345609937173e-09	yehS
PA14_52440	-3,57247522213345	2,41978625795364e-16	1,107619350418e-14	-
PA14_52810	-2,36670956596939	9,31606314485682e-12	8,9187604519144e-11	dctM
PA14_52820	-3,08396065262171	1,1309519404877e-09	5,94815746796897e-09	dctQ
PA14_52840	-2,33937914224017	6,75022051429261e-11	4,94284133380065e-10	dctP
PA14_52850	-1,76956598961259	7,76049163805825e-09	3,47354625724853e-08	-
PA14_52870	-1,53525795150809	1,40862591173412e-07	5,01405784741812e-07	-
PA14_52880	-2,58036763440247	1,11185001239611e-11	1,03402051152838e-10	-
PA14_52890	-2,01764171317253	3,56114264692984e-09	1,69219260084039e-08	-
PA14_52900	-2,26409346193515	2,90617413943375e-10	1,80756627207456e-09	-
PA14_52910	-1,84541470990394	1,3604900972187e-07	4,86043382902707e-07	-
PA14_52920	-1,24398808584639	1,35304015310429e-11	1,22337380509846e-10	-
PA14_52930	-1,56732033606463	1,74605787470325e-12	2,17393460670919e-11	-
PA14_52940	-3,45346020061925	4,20201571956414e-12	4,61906380880418e-11	-
PA14_52960	-3,16623403031389	3,51403160248358e-18	3,21866900691396e-16	-
PA14_53050	-1,82959707481706	1,23236669475868e-07	4,44608156686643e-07	aroP2
PA14_53090	-2,28711050880713	1,05674788026408e-15	3,94362154806831e-14	-
PA14_53300	-2,77495537291262	3,57458712900022e-08	1,41510175600083e-07	-
PA14_53340	-3,01169906619406	4,652291174551e-12	5,01984788060669e-11	-
PA14_53360	-2,4391055012699	7,2896830447759e-11	5,24695982301499e-10	plcH
PA14_53370	-1,07383189063031	7,32063712702495e-05	0,000166763658348519	plcR
PA14_53380	-2,88239197604804	2,48967568055748e-11	2,07496583390986e-10	-
PA14_53540	-2,05071427280657	1,8015881694909e-10	1,18278886778476e-09	-
PA14_53550	-1,13926720968268	2,09948215982383e-05	5,26578166712663e-05	-
PA14_53630	-2,66810533296295	0,000292072799407316	0,000603830109995577	-
PA14_53640	-3,07549486752869	2,95428159399504e-05	7,18519545837149e-05	-
PA14_53680	-2,06928268416334	2,69096182769491e-08	1,0895884829623e-07	-
PA14_53690	-1,93779087877574	1,18705990576857e-07	4,29055150394699e-07	-
PA14_53740	-1,08968557071999	9,28272757146269e-05	0,000207823847310661	-
PA14_53770	-2,44577569326688	8,27380590255564e-13	1,15419592340651e-11	-
PA14_53800	-2,34329843063307	3,10120369568353e-12	3,56273577509996e-11	mntH2
PA14_53830	-1,46733241939936	9,15917621786546e-10	4,95051784690717e-09	-
PA14_53870	-2,06190249672961	7,21139103548926e-11	5,20980765436888e-10	-
PA14_54030	-3,14817859242355	6,19357349174523e-11	4,62859018981318e-10	-
PA14_54110	-2,77058600523056	3,8032183899786e-09	1,79847106915937e-08	-
PA14_54120	-2,38409942546018	8,41212376409738e-11	5,98138751624352e-10	-
PA14_54180	-2,57515970095638	1,61143668583666e-06	4,79746318207164e-06	-
PA14_54240	-1,57386175278582	4,25200031238524e-06	1,18124560598697e-05	-
PA14_54550	-1,01519850563383	0,00247113869920316	0,00438606532524427	-
PA14_54700	-2,01565470702459	6,76622100052104e-05	0,000155159643217428	yjcS
PA14_54720	-1,9576710909117	3,02381865596172e-06	8,62539119049646e-06	-
PA14_54730	-2,27252728187944	2,71854312271e-09	1,32329282175897e-08	-
PA14_54740	-1,44300222078542	1,60106277688876e-05	4,09276911421957e-05	-
PA14_54750	-1,06519321618744	0,0142652876712872	0,0222051860961933	-
PA14_54790	-1,11900487433009	8,08536849896934e-08	3,01767732558493e-07	-
PA14_54800	-1,58068318144148	1,71355610971302e-17	1,28714426241135e-15	rsuA
PA14_54830	-1,32558424159596	9,43170536576234e-09	4,15491441639109e-08	-
PA14_55100	-1,30716581122546	0,000155874584030151	0,000336751175454519	-
PA14_55117	-2,23057602683989	1,13825302932863e-16	5,85002149020743e-15	-
PA14_55160	-2,77026409666066	1,88564195462433e-16	9,05571820667537e-15	toxR
PA14_55220	-1,71234685017371	1,15958929430764e-11	1,07500532837792e-10	-
PA14_55230	-2,54262461426868	5,05393712127263e-10	2,92598988078422e-09	-
PA14_55250	-1,29299852882378	1,49942840525278e-06	4,48221991141636e-06	-
PA14_55260	-1,77118461462243	6,91951411924674e-08	2,6138899564582e-07	-
PA14_55280	-1,87336588109133	2,42691727704736e-09	1,19489985934626e-08	-
PA14_55290	-1,91496017180438	4,87620452163826e-06	1,3425602580958e-05	-
PA14_55300	-2,32019895350405	1,50227531994997e-08	6,3781384779615e-08	-
PA14_55320	-2,25215047203767	2,5919712277647e-10	1,63469961501328e-09	-
PA14_55330	-2,30230802387098	1,94117675703954e-09	9,68769558730381e-09	-
PA14_55340	-3,02428324812667	8,93585449990841e-11	6,3230883472178e-10	exbD2
PA14_55360	-2,98209650728822	3,12308276978475e-11	2,52388164802329e-10	exbB2
PA14_55380	-3,1483397005005	2,24887761089117e-11	1,90682690625345e-10	-
PA14_55390	-3,31777737059876	2,09465738388963e-10	1,36059840490125e-09	-
PA14_55410	-2,18417220022071	0,000616654209475337	0,00121200168175646	-
PA14_55430	-3,23142379397583	2,10447437698284e-10	1,36244368781685e-09	hxcS
PA14_55440	-2,95788008946259	5,39762041121741e-10	3,0974199793656e-09	hxcR
PA14_55450	-3,26077406989973	2,95274401150499e-12	3,41225387838417e-11	hxcQ
PA14_55460	-3,60126297283269	1,61916028602454e-09	8,26364121586914e-09	hxcZ
PA14_55470	-1,46250288169417	2,24720929375409e-05	5,60272308600221e-05	hxcY
PA14_55480	-2,86539836877536	1,79610014849805e-10	1,18107191583054e-09	hxcX
PA14_55490	-2,37704803017965	6,3529270583623e-13	9,19056781109746e-12	hxcT
PA14_55500	-3,374103201093	3,97012317737156e-12	4,40548327579924e-11	hxcV
PA14_55510	-1,48763183577649	5,03707922082019e-08	1,95571246679801e-07	hxcP
PA14_55520	-1,85155019077423	3,20663429648484e-06	9,11138231964339e-06	hxcU
PA14_55530	-1,02662936459917	0,000561187728100308	0,00110931136941286	hxcW
PA14_55540	-2,06953795311246	5,80424500056613e-15	1,7529418277483e-13	-
PA14_55550	-2,91650714796517	3,43473685673281e-12	3,87002370069184e-11	-
PA14_55560	-1,93084057038896	6,96911144021268e-12	7,04000412555277e-11	pigC
PA14_55580	-2,36140482976188	3,07145244293978e-07	1,02656245654217e-06	nemO
PA14_55600	-1,6768465835793	8,39815067279655e-08	3,12411205028032e-07	-
PA14_55610	-1,59731132081383	3,27139365478424e-08	1,30299764944805e-07	dnaE2
PA14_55620	-2,63016093798239	2,44233211454547e-09	1,19946553722732e-08	5S-rRNA
PA14_55720	-2,75205576246719	9,8159507091263e-12	9,26128440999382e-11	-
PA14_55730	-1,45617160017611	1,04168754605226e-08	4,54787431618492e-08	-
PA14_55780	-1,08620953882925	9,90113244433969e-06	2,61899480773753e-05	-
PA14_55790	-2,11162466797269	1,76188865016916e-10	1,16118173243432e-09	-
PA14_55800	-2,09892321987798	4,19699250195328e-09	1,96564181206589e-08	-
PA14_55820	-1,61645707230909	2,32329676842822e-07	7,9650062997197e-07	-
PA14_55890	-1,01518995981439	0,00113995776717038	0,00213796816832626	cpaF2
PA14_55940	-1,42016478690614	0,0105528808014264	0,016760457743442	-
PA14_56190	-1,30004566676094	8,22641123133742e-07	2,56784994163058e-06	-
PA14_56380	-1,39469816377009	2,74163245165029e-10	1,71432492360929e-09	-
PA14_56450	-1,31750619142707	7,45284640697765e-09	3,34607104202927e-08	-
PA14_56470	-1,78865047483093	6,36561283779492e-11	4,73301086505589e-10	-
PA14_56560	-1,99352646257051	8,42044847387831e-12	8,26388737160017e-11	-
PA14_56570	-1,27631321005608	5,70798441124436e-05	0,000132447844219726	-
PA14_56750	-2,12836010034043	1,98973261598659e-09	9,90470976810998e-09	-
PA14_56770	-2,42157923904929	4,37514736404713e-12	4,78246052349853e-11	-
PA14_56960	-2,40718524204239	1,47725987483979e-11	1,31538990983075e-10	-
PA14_57630	-1,10287807712452	9,33738998575619e-09	4,1164610930433e-08	-
PA14_57640	-2,8506879547169	4,54181053092959e-13	6,89390360122188e-12	-
PA14_57990	-3,9040234845757	4,29183206676485e-15	1,33754489782847e-13	-
PA14_58000	-3,58363940054912	1,26297357961571e-13	2,41034599445226e-12	sodM
PA14_58010	-3,90346015311592	2,90067525601549e-12	3,36535768811778e-11	-
PA14_58030	-3,51016690006244	3,03698092308489e-11	2,46791556565248e-10	fumC
PA14_58040	-4,10298843128493	4,62057837671058e-12	5,01030280880272e-11	-
PA14_58380	-1,05018734923928	4,74516989056837e-10	2,76086895619067e-09	-
PA14_58560	-1,11606234833169	6,06642243725335e-07	1,93907087069653e-06	piuB
PA14_58580	-1,23161493115411	5,3262289912217e-05	0,00012410910302477	piuC
PA14_58610	-2,86419571240479	1,28667495392216e-17	1,01873358851756e-15	-
PA14_58890	-3,1526674651576	3,23534419462848e-11	2,61100298021051e-10	-
PA14_58900	-2,08702602158885	1,08859685580005e-12	1,45327206418871e-11	-
PA14_59000	-1,32742362014657	0,029311205826025	0,0432253599130834	-
PA14_59030	-1,48919617354515	0,0162919219547462	0,0251327990344544	-
PA14_59100	-1,52201162275611	0,012884080904397	0,020189309980974	-
PA14_59180	-1,63633038785912	0,015305141818008	0,0237041569949006	-
PA14_59210	-1,35582025671149	0,0272752500334324	0,0404673816018943	-
PA14_59240	-1,71021452664457	0,00766108711004407	0,0124961885795513	pilL2
PA14_59290	-1,53203035759622	0,0182597891348764	0,0278749621003754	pilQ2
PA14_59350	-1,48897067597398	0,0172268465175897	0,0264566431838947	pilV2
PA14_59360	-2,1347903645012	0,000167130068750384	0,000358555500845294	pilM2
PA14_59470	-2,54626466190614	0,0107493618133486	0,0170355723192885	-
PA14_59490	-2,60911979950098	0,00483689709002518	0,0081481828782224	-
PA14_59500	-2,26531126369977	0,0113997039976799	0,0180029287661474	-
PA14_59510	-1,82979024759316	0,0330500976705065	0,0481458498697766	-
PA14_59520	-2,61926099355134	0,00165032418196736	0,00302542220968296	-
PA14_59530	-2,83768195516542	0,000432681379766316	0,000868178152072206	-
PA14_59540	-2,05968259098391	0,0102071897641307	0,0162466516783597	-
PA14_59640	-1,59813733885161	0,00623843943426978	0,0103208667102564	-
PA14_59650	-1,26500193628802	0,0312122379799588	0,045706698906418	-
PA14_59660	-1,82255626881627	0,00152286358374042	0,00280052031925144	-
PA14_59690	-1,65293674996915	0,00702745093569439	0,0115591900708123	-
PA14_59700	-1,69077051141337	0,00206719119213504	0,00372896342201946	-
PA14_59820	-1,326020382466	0,0144213294486527	0,0224421166639193	-
PA14_59850	-1,9941013606929	0,000478252167576104	0,000953412538219937	-
PA14_59920	-1,41928765042505	0,0172824080637674	0,02651417356523	-
PA14_59950	-1,34256328681625	0,027593595490413	0,0409189764561705	-
PA14_59990	-2,12867614015699	0,000733133998199349	0,00141810237551997	-
PA14_60000	-1,68244165258246	0,00397777613095522	0,00680063914539441	-
PA14_60010	-1,65003981722276	0,00381014288155102	0,0065311957703357	-
PA14_60020	-1,82047912059537	0,00308830235370588	0,00539646987484723	-
PA14_60150	-1,31026544503732	0,000541426663609339	0,00107133361097167	-
PA14_60160	-1,44448270530369	1,61959961056379e-06	4,81687011080874e-06	-
PA14_60180	-1,52640106487796	3,04354248427319e-09	1,46164880453743e-08	-
PA14_60240	-1,04608102108378	1,62511310645105e-06	4,83081567260107e-06	-
PA14_60480	-4,88176739212669	6,44785709084075e-18	5,55558745518175e-16	-
PA14_60690	-2,54719910116573	2,58127007147705e-08	1,05171497557608e-07	-
PA14_60730	-1,06579266602226	0,0022069590726181	0,00395068275486315	-
PA14_60830	-1,5757087350138	1,16954536625933e-06	3,56337301139542e-06	mexD
PA14_60850	-1,14184735677187	0,00145820759596127	0,00268921570813254	mexC
PA14_61040	-1,82990163959948	4,80697509619604e-08	1,8701239766675e-07	katB
PA14_61170	-2,57928630532022	9,79403092652033e-12	9,26128440999382e-11	-
PA14_61190	-1,02538547315479	0,000974431100439617	0,00185122951280017	-
PA14_61200	-1,08633193457622	0,00566169739266106	0,00944260888801627	-
PA14_61220	-1,07511103922223	9,89235816254601e-13	1,34476395532151e-11	rsmC
PA14_61250	-1,00548145930578	1,01522993242072e-09	5,43165608066505e-09	lysP
PA14_61260	-2,83797571160701	1,36136911489772e-19	2,34595930711345e-17	-
PA14_61330	-3,02283758775217	4,05215931406045e-13	6,2808469367937e-12	mgtC
PA14_61510	-1,71845084641954	6,08773997536619e-05	0,000140646957869363	-
PA14_61520	-1,58946639239834	0,00010256819244921	0,000228104701007952	-
PA14_61530	-1,13055229538003	0,00385232253070764	0,00660156703931444	csuC
PA14_61540	-1,91735800349163	2,63134170978423e-06	7,55736817530676e-06	csuD
PA14_61550	-2,30455952435393	1,60504612956697e-09	8,19874914832856e-09	-
PA14_61560	-2,67291051695678	3,87795796816197e-11	3,07832505554386e-10	-
PA14_61830	-1,77441605249449	4,4071167901536e-08	1,7202729695876e-07	-
PA14_61880	-1,56939150727964	3,08811147739133e-14	7,47654758100652e-13	rimI
PA14_61910	-1,20208708729034	1,86609641409459e-05	4,71676397333053e-05	-
PA14_62010	-1,0039972661346	1,59893648632368e-07	5,62652785187412e-07	hitB
PA14_62050	-2,42448301309708	1,11424529815826e-08	4,83940934166734e-08	5S-rRNA
PA14_62250	-1,8037054881574	3,93978710730809e-10	2,35542986344062e-09	-
PA14_62330	-1,78274279359896	2,03536421798717e-06	5,96856804463806e-06	phuS
PA14_62350	-3,48617062544138	4,66523963350936e-08	1,81860539006862e-07	phuR
PA14_62370	-1,06623406942149	2,1317911872854e-09	1,05491254782983e-08	-
PA14_62790	-1,06275946042218	6,05823410344449e-05	0,000140052057838745	-
PA14_62880	-1,05389092683264	7,31947721460452e-09	3,30137159356181e-08	yhbY
PA14_63080	-1,99308849140522	3,77752346121354e-08	1,48984683122904e-07	lldP
PA14_63190	-1,61108858832375	1,00144650560342e-12	1,35821182322463e-11	-
PA14_63380	-1,00569623598162	9,58360340958163e-05	0,00021398754716745	-
PA14_63390	-1,2830382122059	6,71198021935325e-08	2,54698783064706e-07	-
PA14_63440	-2,09343782950117	0,0243740433102797	0,0364583915636786	-
PA14_63460	-1,13707840880724	3,44392656664777e-05	8,28663891334262e-05	tRNA-Sec
PA14_63480	-2,06474427714052	1,63799983931813e-13	3,00847682086676e-12	-
PA14_63500	-2,42957112461211	6,75502067327519e-12	6,88438179628835e-11	-
PA14_63520	-2,04886463183473	5,94644520820958e-10	3,3694605875145e-09	-
PA14_63620	-2,73631951509021	1,29845623574611e-09	6,72648548650437e-09	lipC
PA14_63640	-3,23976075669238	1,75727317772777e-10	1,15944409327782e-09	fadH2
PA14_63680	-2,39574501868021	1,16605194497478e-13	2,23996667069091e-12	-
PA14_63700	-2,52403875154739	2,01883375418165e-09	1,00325249921546e-08	-
PA14_63710	-2,415039700197	1,53007074166461e-08	6,48674708785305e-08	gtrB
PA14_63720	-2,6305749444972	1,88072569198849e-08	7,83724881177849e-08	-
PA14_63740	-1,69010552960888	5,25687511613196e-05	0,000122709288069391	-
PA14_63750	-2,87149245521402	7,26246175796614e-11	5,23379624107301e-10	-
PA14_63770	-2,77888075364097	1,73723299225863e-07	6,0730597265175e-07	-
PA14_63780	-2,84523226535052	2,99483815373354e-13	4,83381728449719e-12	-
PA14_63800	-2,9382363657467	9,9419275222658e-17	5,24772552729327e-15	mgtA
PA14_63820	-2,22023112359531	4,66526177536342e-14	1,03930679626822e-12	-
PA14_63860	-2,3182630197311	3,59189931690666e-10	2,16958124719135e-09	-
PA14_63910	-2,0424041778646	1,68409528405648e-05	4,28818525392739e-05	-
PA14_63920	-1,12252906405782	0,0240946677957441	0,0360589166322515	-
PA14_63940	-1,27956784970263	0,0222751270706788	0,0334898561732377	-
PA14_63960	-1,39672996399996	0,0236529252747378	0,0354159185240708	-
PA14_64060	-1,71253086992786	2,23496013941665e-11	1,89777267490466e-10	ctpL
PA14_64120	-2,3506845995215	1,51498053935686e-09	7,78620261411563e-09	-
PA14_64240	-1,70498858687051	2,41439374166406e-10	1,54263172654414e-09	-
PA14_64260	-3,27136048647298	3,20049806761128e-09	1,53200311912864e-08	-
PA14_64270	-2,85693127096523	5,92383045526502e-11	4,44970803043561e-10	-
PA14_64280	-3,04849317566256	2,48624700859847e-10	1,57926863039167e-09	-
PA14_64290	-2,68184149562827	1,30205330896363e-10	8,95390884649986e-10	-
PA14_64300	-2,3682206416953	9,50242411725835e-12	9,04613726025336e-11	-
PA14_64310	-1,78348632349418	2,83486867835379e-08	1,13997910682737e-07	-
PA14_64420	-1,13186119951788	5,28419069587505e-07	1,69923563595675e-06	-
PA14_64450	-1,8629673104024	1,78268170913326e-12	2,19889097553932e-11	yegD
PA14_64540	-2,29360024689879	1,28124989491036e-09	6,65500277861685e-09	-
PA14_64550	-1,8064566950545	2,83237394058227e-08	1,13975816743623e-07	-
PA14_64560	-1,70934763981428	1,04229954370289e-05	2,74711337226957e-05	-
PA14_64580	-1,28661162985116	1,33492597849297e-07	4,78076485818479e-07	-
PA14_64590	-1,31939688299358	1,93674591583543e-12	2,35423118690452e-11	-
PA14_64610	-1,35474159357849	7,50961859385141e-06	2,02107741577287e-05	-
PA14_64620	-1,01581758891287	0,0097142388609484	0,0155125989333052	-
PA14_64650	-1,28629421034735	1,47366929103523e-05	3,79026706592423e-05	ureE
PA14_64660	-1,21169533377159	2,17617609527111e-05	5,44415702057789e-05	ureF
PA14_64670	-1,39416054007707	1,31864484173703e-06	3,97220572120168e-06	ureG
PA14_64690	-2,6823063309169	2,68306134899842e-11	2,21097840278224e-10	-
PA14_64700	-3,02312671007569	4,90969366569612e-13	7,37587056084963e-12	-
PA14_64710	-2,77852437713852	2,47534922614542e-13	4,14491154353175e-12	-
PA14_64720	-2,89376289595216	5,91357806152091e-13	8,61881936876891e-12	opdK
PA14_64750	-1,509007573987	1,40539522608992e-11	1,26291574074552e-10	benK
PA14_64770	-1,95229786039706	5,90254193539946e-10	3,35106523251022e-09	mdlC
PA14_64780	-2,01453952157623	2,10666470350966e-14	5,34326774799269e-13	-
PA14_64790	-1,56771150535709	6,94327817203079e-09	3,14622326449562e-08	vanK
PA14_64800	-2,00546806209188	5,02196979135147e-06	1,37880604533872e-05	vanA
PA14_64810	-2,01684387403759	4,41385978730081e-06	1,22273307299269e-05	vanB
PA14_64850	-1,76947505466862	3,56331439084286e-08	1,41254797130909e-07	-
PA14_64860	-1,02304089501626	1,41138860810747e-05	3,6396680699391e-05	livF
PA14_64870	-1,57408905203936	6,83006882413181e-08	2,5834327463259e-07	-
PA14_64880	-2,33098622436299	4,60375393874277e-10	2,69464478792147e-09	braE
PA14_64890	-3,04272078965155	6,46647428087375e-12	6,62361412790897e-11	-
PA14_64910	-1,23833390532253	5,63091378879138e-07	1,8057758012331e-06	-
PA14_65580	-1,82096211325733	2,1063150076423e-12	2,53406563239759e-11	ybcI
PA14_65795	-1,08715240704834	1,09847034064094e-07	3,99004198748622e-07	-
PA14_65810	-1,05391493302366	1,290448518282e-05	3,3469401808828e-05	-
PA14_65820	-1,36719805458994	1,58128767810915e-06	4,7124946622795e-06	-
PA14_65840	-1,44967425998643	5,96425618871313e-07	1,90745507694707e-06	-
PA14_65850	-2,76055632395411	2,28867701202748e-12	2,71995103721481e-11	rocE
PA14_65860	-1,26134507266074	7,09635726337646e-08	2,67551848173248e-07	-
PA14_65920	-1,41265343775819	9,17468932040434e-06	2,44227645289637e-05	-
PA14_65990	-2,39194164652617	6,01081103486102e-08	2,29578499695246e-07	qacH
PA14_66040	-1,51756368708416	1,8077910540274e-10	1,18477044581058e-09	-
PA14_66050	-1,20541892207963	9,8275101750778e-13	1,33905539804141e-11	-
PA14_66350	-1,58439664929168	2,37682043812867e-09	1,17121875079864e-08	-
PA14_66450	-1,14655195892602	2,89071767878743e-07	9,73374418391699e-07	-
PA14_66510	-1,80486509146672	1,03558932015833e-16	5,41742663107827e-15	ynfM
PA14_66520	-1,53111903738877	0,000139365632992724	0,000303547674239542	-
PA14_66530	-2,93641683165069	4,90576661382114e-12	5,24505229751424e-11	-
PA14_67010	-1,24227229192952	1,25041250915722e-07	4,498353116524e-07	-
PA14_67120	-1,13484523083066	2,39222052178085e-06	6,93519051811677e-06	-
PA14_67190	-1,31279419168512	0,0140500369101315	0,0218759410726708	-
PA14_67270	-1,05764283164922	1,73451120109948e-07	6,06765265179618e-07	proV
PA14_67310	-2,32419545906274	1,732756448771e-08	7,2827977283711e-08	hutT
PA14_67340	-1,83012449168617	3,716652817809e-07	1,22473953090793e-06	codB
PA14_67380	-1,03709907274622	0,00286810747250278	0,00503875312785421	-
PA14_67440	-1,53522501573304	3,69398577709352e-07	1,21795513044406e-06	-
PA14_67940	-1,97832395401069	3,98920669861873e-09	1,87733028491624e-08	-
PA14_68030	-1,60658652466396	0,000203768716682099	0,000432095878045753	-
PA14_68050	-1,29205336976576	1,52719913284349e-11	1,3557363211106e-10	-
PA14_68100	-1,76434687553011	2,43795742664372e-11	2,04057036610079e-10	-
PA14_68110	-1,54583616674103	2,98728285486505e-13	4,83381728449719e-12	-
PA14_68120	-1,31241316848093	1,56744887297745e-10	1,05438380559987e-09	opmG
PA14_68130	-1,54347383897917	3,40587702478284e-11	2,73731597917732e-10	emrA
PA14_68140	-2,52259865444075	1,69843843992386e-12	2,13086741317214e-11	emrB
PA14_68150	-1,31013022560669	0,00769329712568599	0,0125347685927125	-
PA14_68430	-2,86805111698616	5,78858312950799e-10	3,28955466108509e-09	fdhD
PA14_68440	-2,656501182036	5,96570868447325e-10	3,37710987268877e-09	-
PA14_68490	-1,00480987337279	4,7985599457037e-06	1,32367056129369e-05	-
PA14_68750	-1,00362803519542	8,45819073886966e-06	2,26285568671403e-05	marC
PA14_68830	-1,27886880710895	3,77865231474033e-08	1,48984683122904e-07	-
PA14_68920	-1,31018087628567	5,22558762107811e-12	5,52648337037846e-11	-
PA14_69130	-1,00658640891868	0,00156948226472639	0,00288263215957114	glpT
PA14_69170	-1,56942540399261	2,87255906608609e-07	9,67816191385761e-07	-
PA14_69250	-1,01499629951902	4,67713996909819e-09	2,17832774872387e-08	-
PA14_69270	-1,64394874675885	4,00263801602304e-10	2,39056637470734e-09	-
PA14_69540	-2,39455097002775	0,010912831437174	0,0172852877508523	-
PA14_69550	-1,84369149318931	7,73464655459549e-07	2,43091989495859e-06	-
PA14_69740	-2,97858525637355	8,44213307270803e-12	8,27131399213986e-11	-
PA14_69760	-3,10668253425099	1,51981074286393e-11	1,35122475606066e-10	-
PA14_69890	-1,95965548768112	2,5881216613176e-08	1,05377378830158e-07	-
PA14_70120	-1,05855206042362	7,86173864149841e-07	2,46320463639247e-06	-
PA14_70300	-3,1331281929653	9,17053073334449e-12	8,83719400767522e-11	-
PA14_70310	-1,53211538886975	0,000836703346538682	0,00160624014002953	-
PA14_70330	-2,69792978237896	7,04716370510455e-11	5,11006585992668e-10	-
PA14_70340	-3,29368042275973	7,35842407847314e-09	3,31383602427165e-08	-
PA14_70850	-1,54291565135503	6,19781675134583e-17	3,56009885746424e-15	pstC
PA14_70870	-2,50520891820326	1,18301834548914e-06	3,6025491092624e-06	5S-rRNA
PA14_70920	-1,05569977470778	5,03227153507533e-11	3,85917263403225e-10	-
PA14_70980	-2,15211235178447	7,41630453567011e-10	4,09925738438596e-09	betT1
PA14_71060	-1,64978023947292	4,53396806066959e-13	6,89390360122188e-12	sdaB
PA14_71100	-3,04667573388362	6,92288858288112e-12	7,02532064708581e-11	yeiH
PA14_71110	-2,286834427168	8,2658370715945e-07	2,57878271578659e-06	-
PA14_71120	-3,61476351658253	2,74898778554937e-11	2,2577064106489e-10	-
PA14_71140	-3,16468714692103	5,63691449710857e-13	8,25667050963978e-12	-
PA14_71150	-2,98676205609016	8,38519191827811e-11	5,96948231460406e-10	-
PA14_71160	-3,05201446490864	2,60566314778871e-10	1,64156778310689e-09	-
PA14_71180	-1,03790361535008	3,19671816889633e-07	1,06357590866346e-06	-
PA14_71190	-1,76641179868874	1,63138176657681e-08	6,88635862418843e-08	-
PA14_71200	-1,63588098190544	1,05969849425214e-07	3,85877779852286e-07	-
PA14_71210	-1,67105892638468	2,31256525032033e-09	1,14051513481707e-08	-
PA14_71240	-1,50560380249693	1,7346506557021e-07	6,06765265179618e-07	-
PA14_71250	-1,92747451032269	1,03025105370957e-08	4,50129822795255e-08	-
PA14_71260	-1,84529872361114	2,69747390094867e-10	1,69032081130035e-09	-
PA14_71280	-1,56165385482306	1,1096571892157e-07	4,02319397995966e-07	-
PA14_71300	-1,59180160348167	2,32226114900908e-08	9,541464286146e-08	etfA-
PA14_71310	-1,85334162494065	9,85295936796667e-10	5,28649166088981e-09	etfB-
PA14_71330	-1,73414828906062	4,62811521805521e-12	5,01030280880272e-11	-
PA14_71340	-2,82953378958001	3,52548273420327e-14	8,19674735702259e-13	-
PA14_71350	-2,42442144148576	3,12433102678108e-08	1,25037264248021e-07	-
PA14_71360	-1,20658991282347	7,32679630451614e-09	3,30213073447385e-08	-
PA14_71370	-1,73652979016524	1,16089818312333e-10	8,02087553646176e-10	-
PA14_71420	-1,42775494402504	5,15939543890831e-07	1,66184155451148e-06	-
PA14_71470	-1,41914490991184	7,5631644763458e-06	2,03362003978476e-05	soxB
PA14_71490	-1,82284464995616	2,40167132830931e-08	9,84013448431066e-08	soxD
PA14_71500	-1,56666891415389	5,03115816548955e-07	1,62410775160349e-06	soxA
PA14_71510	-1,43987051859657	3,96328335917551e-07	1,2994335311365e-06	soxG
PA14_71530	-1,66291852911595	1,1005648921987e-07	3,99517329826032e-07	purU2
PA14_71560	-1,37736618045175	4,17837946884407e-05	9,91138676435523e-05	fdhA
PA14_71710	-1,44976866940737	5,90494694098831e-15	1,7742094424231e-13	mtr
PA14_71760	-1,63020620651614	6,35402348162805e-14	1,32957941353067e-12	-
PA14_71880	-1,52539087298559	3,03447681271666e-09	1,4584905369735e-08	-
PA14_71900	-1,08456544727085	0,0296165949454753	0,0436208219672046	-
PA14_72060	-2,11346930277323	1,65212011473921e-08	6,95885819716535e-08	-
PA14_72150	-1,53369466753346	6,4216251056891e-11	4,76256980939651e-10	-
PA14_72170	-2,65233291509756	7,0987136347787e-11	5,14108321213454e-10	citM
PA14_72180	-2,17046939370668	9,2786554640483e-09	4,09364776836288e-08	-
PA14_72210	-1,13887073926626	1,31119784489879e-08	5,63632294443289e-08	-
PA14_72280	-1,92829317598717	7,30212132169895e-09	3,29608080306889e-08	citA
PA14_72340	-1,25925489552219	1,83704744613187e-11	1,59455718324247e-10	gltP
PA14_72350	-1,33115183163596	2,3042250092878e-05	5,72538351544412e-05	-
PA14_72620	-1,1734950044524	1,0252354336749e-13	1,99563269299045e-12	metN
PA14_72700	-1,04714459676107	0,00329436602793578	0,00572750461652099	-
PA14_72710	-1,62806987291536	8,27893750697703e-07	2,58149520241503e-06	-
PA14_72970	-1,06367567613955	9,92754851328054e-05	0,000221329934320056	tonB
PA14_73000	-1,21410655247533	0,0313109879879703	0,0458055127644239	-
PA14_73010	-1,20222260310335	0,0256045849884327	0,0381529154240151	-
PA14_73020	-1,5916233705398	0,0153013589433031	0,0237041569949006	-
PA14_73040	-2,6140542846322	2,41035974296234e-07	8,24900568575722e-07	amiA
PA14_73050	-3,42728290159788	1,12097572654243e-08	4,86503465319414e-08	-
PA14_73060	-2,59631709004916	1,07383703035311e-06	3,2957627872388e-06	cynT
PA14_73070	-2,83787373815913	1,19403599362553e-06	3,62855647647924e-06	pyrQ
PA14_73160	-1,66866756353555	2,56507741423508e-07	8,70729349362882e-07	-
PA14_73190	-1,12545873799465	1,03491212102698e-09	5,49732558213696e-09	glmR
PA14_73390	-2,58166127256606	6,78550826753659e-09	3,08666870648268e-08	-
PA1781.1	-3,77566311635164	1,47021988703811e-08	6,26018773121822e-08	P11
PA2570.1b	-1,80337248305436	1,89347454377797e-06	5,57200771069568e-06	tRNA-Leu
PA2750-PA2751	-2,34987711046703	1,01383028611668e-11	9,53456123010851e-11	sRNA1559
PA2958.1	-3,27958151257488	1,49448765844863e-13	2,78859974230909e-12	rgsA
PA3001-PA3002	-1,07508089251153	1,1666263340692e-07	4,2219046888891e-07	sRNA1714
PA3964-PA3965	-2,92849976945583	9,66547104481425e-13	1,32622938762451e-11	P24
PA4628-PA4629	-1,6190184947408	5,09925959160453e-17	3,24745238556641e-15	sRNA2626
PA4704.1	-3,41283384567017	4,15775638311157e-14	9,4055191693632e-13	prrF1
PA4704.2	-2,86535014399887	1,89114326904175e-08	7,87505928451714e-08	prrF2
PA4704-PA4705	-3,07055039849973	1,03814638959091e-11	9,71645318947786e-11	prrH
PA5181.1	-2,37141890932224	2,20023960392935e-08	9,07831256297329e-08	P34
PA5204-PA5205	-2,3127106287797	3,7735542533555e-07	1,24209294215786e-06	phrY
PA5227.1	-1,6247246642928	0,000144036646440111	0,000313139410572398	ssrS
PA5316.1	-1,7686525965033	1,53792682203358e-11	1,36319413771478e-10	102/16
PA1052-PA1053	1,65300535342395	1,03486669969301e-07	3,77304542221614e-07	sRNA622
PA14_00010	1,18188219294957	4,01702955227544e-11	3,15916458346064e-10	dnaA
PA14_00020	1,10107852233447	1,04233184006922e-14	2,96457390823572e-13	dnaN
PA14_00210	1,50776337679181	1,54536269671336e-11	1,36663640893767e-10	-
PA14_00250	1,76392374106919	3,98646793370291e-20	8,05403987019494e-18	qor
PA14_00280	1,68311953159704	1,07562026951932e-12	1,44211880071251e-11	hemF
PA14_00290	1,5812017996328	4,77127271432102e-12	5,12933703361593e-11	aroE
PA14_00300	1,65225143231626	5,6465053972887e-09	2,60290126850625e-08	plcB
PA14_00310	1,30334288741395	9,41277862126811e-06	2,49884322347122e-05	-
PA14_00320	1,86336464577188	7,24801787614697e-11	5,22981979511639e-10	-
PA14_00470	1,95349829202395	2,55204947934359e-09	1,24873717117772e-08	-
PA14_00480	1,93664446854812	5,96521193383673e-09	2,73475561192092e-08	-
PA14_00580	1,01095369745318	0,00043341297354352	0,000869348377949841	-
PA14_00620	1,31381220641454	0,00183813587687025	0,00334460810639217	-
PA14_00650	1,05227947749495	0,00316412346668186	0,00551908287921674	-
PA14_00710	1,63423821764077	0,00018465286455542	0,000394271550083894	osmC
PA14_00790	1,28855669063023	3,87948840003084e-10	2,32412295866878e-09	prlC
PA14_00820	2,66947713416378	1,30801640786793e-09	6,77002485309031e-09	-
PA14_00830	1,14670398921185	2,84377383478492e-05	6,94236287416869e-05	-
PA14_00940	1,18600086654985	0,000159347956293144	0,000343368766429397	-
PA14_00970	1,20092374902953	5,65794200652297e-06	1,5375641102142e-05	-
PA14_01010	1,4351569736134	0,000975627496794174	0,00185290162195043	-
PA14_01020	1,09873163232282	0,00567779544242368	0,00946406927372983	-
PA14_01030	1,51035299856724	0,000972635809892925	0,00184901791374518	-
PA14_01410	1,62799655843756	2,07036685801938e-17	1,53547840773868e-15	-
PA14_01600	1,57017089370672	5,54481354243416e-10	3,17256470167204e-09	mmsA
PA14_01610	1,15935032540717	1,16398026941698e-05	3,0377551886477e-05	-
PA14_01730	2,0033547269616	1,38301412876485e-10	9,45516893866192e-10	-
PA14_01960	1,07209941464648	1,36980443143324e-10	9,37579925673758e-10	-
PA14_02100	1,46084909214454	3,88271414242518e-11	3,07832505554386e-10	-
PA14_02220	1,04635704486224	0,00208704280736675	0,00376129923357791	-
PA14_02230	1,22959522275498	0,000221539443595657	0,000467410731014387	cheW
PA14_02270	1,07064656326458	1,79138759935526e-07	6,25491057486441e-07	-
PA14_02520	2,14723304824884	2,79672429980024e-09	1,35758141445978e-08	-
PA14_02840	1,04336892432703	1,38564064095357e-08	5,94324195852635e-08	pcaD
PA14_03450	1,02923343500016	0,0012172732462089	0,00227423595329655	gabT
PA14_03490	1,10739084149909	7,65907356317324e-07	2,41390597130888e-06	-
PA14_03710	1,71960191198124	6,19956496642584e-07	1,97839058487413e-06	-
PA14_03800	1,68851701044707	1,45288419674994e-12	1,85456394526316e-11	oprE
PA14_03880	1,02565479802136	3,42684707870491e-05	8,24893058099099e-05	spuB
PA14_03900	1,19932828412035	1,48084217051129e-05	3,80537468290599e-05	spuC
PA14_03920	1,27863477446304	1,86869885082721e-08	7,79822405056741e-08	spuD
PA14_03940	1,00653387087468	4,02755550693518e-10	2,40055419279076e-09	spuF
PA14_04010	1,41303825445455	6,33723136627719e-11	4,7238980375341e-10	-
PA14_04110	1,22771936993469	5,7658110750831e-10	3,27979486300116e-09	serA
PA14_04150	1,10787319333445	3,51181110741682e-16	1,53550009539964e-14	ycgM
PA14_04300	1,80520519843116	4,58131749063648e-11	3,55052105524327e-10	-
PA14_04330	1,45482730998383	1,15804881286793e-09	6,07431333446122e-09	-
PA14_04390	1,81788970832646	9,80871081005584e-13	1,33905539804141e-11	ygdP
PA14_04410	1,48132387156447	1,50511185401838e-15	5,2812049658143e-14	ptsP
PA14_04430	1,30731523435498	5,10028717060947e-10	2,9470002497634e-09	-
PA14_04510	1,20258299934812	1,01603644149282e-17	8,26799654264781e-16	-
PA14_04520	1,5968377520463	3,30546212759782e-17	2,33333766332478e-15	-
PA14_04630	1,13174015521115	9,71166134787149e-13	1,32945382797147e-11	ilvD
PA14_04650	3,77482599774455	1,04853495669369e-14	2,96780981220694e-13	pfpI
PA14_04690	1,06668013493805	2,24205524775468e-06	6,52892728458981e-06	-
PA14_04920	1,05852524241832	1,42415716570545e-10	9,69121583492245e-10	ftsX
PA14_05050	1,0603391647312	1,77917449787338e-07	6,21597100956478e-07	-
PA14_05110	1,01953630591796	6,9601515826204e-07	2,20429881743637e-06	-
PA14_05150	1,28950074588884	2,06475078673543e-10	1,34415276216476e-09	proC
PA14_05160	1,02973448089485	2,79768493152889e-05	6,84125042313347e-05	-
PA14_05330	1,33765425438326	4,24273296478094e-12	4,6463873720844e-11	pilH
PA14_05360	1,2294073160797	2,6060173057239e-06	7,49565802368009e-06	pilJ
PA14_05390	1,52662630930359	5,41725188617547e-12	5,68811448048424e-11	chpA
PA14_05410	1,068008485422	2,53794233082525e-07	8,62517640156911e-07	chpC
PA14_05500	2,16151639392733	2,77928931566913e-08	1,12147769287228e-07	-
PA14_05510	2,12526136344216	2,41425961476665e-10	1,54263172654414e-09	yceI
PA14_05530	1,06259933851392	0,00722918422600786	0,0118676913365593	mexA
PA14_05550	1,17361024619333	0,00302303989531717	0,0052966479505572	oprM
PA14_05840	1,04518421303472	0,00262661167645427	0,00463813074513127	gcdH
PA14_05860	1,47192008049735	8,59211051655192e-08	3,18816817710435e-07	-
PA14_06000	1,21710158106192	1,40108944242967e-07	4,99026324814311e-07	clpA
PA14_06010	1,64848931284811	1,05905244975775e-09	5,61029683827366e-09	-
PA14_06150	1,14584194779847	3,97816696465613e-17	2,67908968343911e-15	-
PA14_06190	1,38115775676281	6,49819081961401e-10	3,65032598390398e-09	psfA
PA14_06290	1,25734518691605	2,61279259401196e-08	1,06155723552301e-07	glcB
PA14_06650	3,16721096627072	4,84954942890524e-19	6,62247074597444e-17	nirN
PA14_06660	3,58235554656947	2,44672941100406e-21	7,54494085214357e-19	nirE
PA14_06670	3,87887563882082	6,54048008426285e-24	4,25785253485511e-21	nirJ
PA14_06680	3,53276109007906	1,04998742881914e-22	5,59261485950123e-20	nirH
PA14_06690	3,16102215529058	1,29180912993048e-18	1,54463463107401e-16	nirG
PA14_06700	3,82691160890896	4,11317946445198e-21	1,20495592411121e-18	nirL
PA14_06710	3,8859768762068	2,08152814785474e-20	4,69064362241575e-18	nirD
PA14_06720	3,36861502294915	4,31962961187162e-20	8,43623663198527e-18	nirF
PA14_06730	4,30904059068189	8,55942428834844e-23	5,01496669054335e-20	nirC
PA14_06740	5,11427287206645	1,4050326704883e-25	1,52965079219311e-22	nirM
PA14_06750	5,23353067277657	2,32391055871235e-25	1,94511313764224e-22	nirS
PA14_06770	3,38788949376164	7,94005349207008e-19	1,03379496466752e-16	nirQ
PA14_06790	2,10505744353862	1,2695559069556e-06	3,83024101897675e-06	nirO
PA14_06800	1,34994854789759	0,00127076805629581	0,00236588180547733	-
PA14_06810	6,00835563386098	4,03607775024379e-19	5,91184488466959e-17	norC
PA14_06830	4,41914410391898	1,0610310200271e-13	2,05167681397319e-12	norB
PA14_06840	4,96486786965242	2,08603747206713e-16	9,8565270555172e-15	norD
PA14_06860	4,23267591149309	6,78101384707785e-21	1,80590727863769e-18	-
PA14_06980	1,35271784595397	2,77503328476224e-13	4,57997746913294e-12	-
PA14_06990	1,08147770350277	7,3799856373957e-11	5,30543998153392e-10	-
PA14_07040	1,16985812189048	1,64645877002874e-08	6,94499779236743e-08	yqjC
PA14_07190	1,26848605416906	6,91883526672161e-11	5,02874674868999e-10	pgk
PA14_07200	1,65302135362563	1,59839484077115e-09	8,17189823043468e-09	-
PA14_07210	1,10840083503701	1,11860078115651e-06	3,41703961251093e-06	-
PA14_07230	1,34788936558891	5,62487497277924e-11	4,24692557545278e-10	fda
PA14_07370	1,94056123888536	1,45033637938924e-07	5,15001263444943e-07	-
PA14_07380	1,0216200919021	2,54746853715361e-10	1,61358034153329e-09	-
PA14_07430	1,22427583494667	4,19759445518261e-05	9,94501888169465e-05	-
PA14_07650	1,00927269894603	2,19793438648535e-05	5,4845389993261e-05	ycgB
PA14_07660	1,28262700490069	1,16252928111014e-06	3,54753075938768e-06	-
PA14_07680	1,63142594486321	1,66167485451151e-07	5,83328518429176e-07	prkA
PA14_07960	1,33462307121545	9,94642964719243e-11	6,97082910321776e-10	prtR
PA14_08350	1,09724710579251	1,72075258419597e-07	6,02983815239486e-07	trpD
PA14_08360	1,00149652698283	5,21928879081156e-09	2,42120451507244e-08	trpC
PA14_08370	1,14065432527733	3,35012172450018e-08	1,33254332544783e-07	vfr
PA14_08430	1,06603335161386	4,98137875506093e-12	5,29689621159746e-11	-
PA14_08450	1,0183568421104	1,19379898281805e-09	6,24506092886694e-09	-
PA14_08570	1,98377680176794	0,00178534086344024	0,00325967968803252	16S-rRNA
PA14_08600	1,71107173739868	0,00336785013626167	0,00584658783655025	23S-rRNA
PA14_08680	1,00838498660027	0,000264010879397458	0,000550085256895344	tufB
PA14_09150	1,63654377082092	2,08102573967676e-07	7,18487319314446e-07	katA
PA14_09160	2,01796032336182	2,65664087970594e-16	1,19732760878439e-14	bfrA
PA14_09400	1,25409601920869	0,0291215227538382	0,042967263111241	phzS
PA14_09600	1,52774027015528	1,39576984470566e-14	3,76857858070528e-13	ddlA
PA14_09610	2,75987011198325	2,46491088898746e-18	2,57891301760313e-16	-
PA14_09630	2,23127130005647	2,39407845933287e-17	1,75336321165391e-15	-
PA14_09660	2,656715093385	5,45801820044734e-21	1,52278707792481e-18	-
PA14_09680	1,42204545355014	9,9970399977815e-11	6,98957724904556e-10	-
PA14_09690	1,28406129172731	2,04131396821543e-09	1,01356428303171e-08	-
PA14_10500	1,22836626384197	0,00242171400025388	0,00430225055411991	ccoN
PA14_10530	1,14657510765339	0,00120988610649575	0,00226187705742137	-
PA14_10540	1,34381324083495	0,00188148955161626	0,00341395084636719	fixG
PA14_10730	1,23641126328102	8,34248944043538e-18	6,8843162861283e-16	-
PA14_11250	1,05964249068365	3,38793832039428e-12	3,852517448427e-11	-
PA14_11270	2,42037056627974	4,4669202776881e-10	2,63032019165574e-09	oprG
PA14_11340	1,04073787278589	1,16383527528121e-05	3,0377551886477e-05	trx-1
PA14_11380	1,03983294183286	1,35526445335168e-07	4,84471899462325e-07	nrdR
PA14_11400	1,01774859903331	4,9414765787533e-06	1,3579789528572e-05	ribD
PA14_11690	1,65124981339477	1,4191427168245e-10	9,66832229985438e-10	ppa
PA14_11830	1,00020233701369	6,39686732630852e-07	2,03802314653842e-06	-
PA14_11890	1,66805721796964	2,1183000452217e-16	9,87901693178604e-15	-
PA14_11900	1,06028429213824	4,58759635761556e-10	2,68787270592696e-09	-
PA14_11910	1,00363273410268	1,31127003582021e-11	1,18860192471107e-10	-
PA14_12100	1,21997077480212	9,74874258446405e-09	4,28491243828769e-08	dacC
PA14_12110	1,03918598398668	1,58690141022202e-06	4,72682021478942e-06	-
PA14_12210	1,00995111674912	5,7395702652007e-08	2,19791778979156e-07	-
PA14_12300	1,09486327918623	1,01605991882726e-09	5,43165608066505e-09	-
PA14_12330	1,25531766007889	3,18303433937849e-10	1,95091419326708e-09	-
PA14_12410	1,07459760972814	1,06251831503943e-05	2,79788530688359e-05	thiD
PA14_12490	1,10478657895576	4,88277848621682e-11	3,75929029576141e-10	-
PA14_12900	2,34848049135681	2,96739191015395e-16	1,31711736375697e-14	-
PA14_12980	1,10297588864995	7,741913570491e-11	5,55200386897268e-10	-
PA14_13090	1,27337983831662	3,9288536253889e-14	9,09847960124647e-13	-
PA14_13150	1,13827364128608	5,94918434192708e-08	2,27372935807898e-07	-
PA14_13190	1,86145126490219	1,059427004357e-14	2,98422250890754e-13	-
PA14_13290	1,26828987585373	4,04312986998052e-06	1,12535381986774e-05	-
PA14_13300	1,82190831618299	4,7106950354982e-10	2,74353501123101e-09	-
PA14_13320	1,8891869686105	9,26653793229394e-11	6,52555838284978e-10	-
PA14_13360	1,1121572878376	0,00490453465493188	0,00825026372186215	-
PA14_13370	1,0306138918584	0,00954134238546304	0,0152697965136378	-
PA14_13380	1,3291018971207	0,000526029840135956	0,0010426281574278	-
PA14_13420	1,81349544356195	2,38704897774199e-13	4,05383187263487e-12	-
PA14_13580	1,65340438609608	3,54658486095556e-09	1,68664291398852e-08	-
PA14_13590	1,19070984847122	4,64843099761672e-05	0,000109510081282816	-
PA14_13610	1,68189810169295	5,95120318607574e-09	2,73046980949239e-08	-
PA14_13630	1,16661645623392	3,03935669054919e-07	1,01641500284976e-06	-
PA14_13710	1,13587756111649	7,07075689551177e-10	3,92306483435639e-09	-
PA14_13720	1,90696671355905	2,59167506446147e-10	1,63469961501328e-09	-
PA14_13810	1,37116510548466	7,09969278962643e-05	0,000162108729752226	narJ
PA14_14010	1,08930192304692	5,77055013549975e-11	4,34013520460758e-10	-
PA14_14080	1,38664530617771	3,55766423822542e-12	3,98553628523188e-11	estB
PA14_14230	1,04392962669248	1,8048013904624e-14	4,71143671375039e-13	-
PA14_14390	1,91219984481811	8,90890817456808e-16	3,524912786482e-14	-
PA14_14470	1,46640779298689	3,52262194420066e-12	3,95383945805970e-11	pepA
PA14_14610	1,13231377095356	5,36727778919324e-06	1,46432904355458e-05	yajC
PA14_14630	1,06916083516145	2,55299862808215e-06	7,36453882348661e-06	secD
PA14_14820	1,11140856876756	2,8343864644435e-05	6,92810608893386e-05	ndk
PA14_14890	1,0520589302599	3,89453481724868e-11	3,08352425598109e-10	hisS
PA14_14900	1,32048393051276	1,12061625748761e-09	5,89909312903858e-09	-
PA14_14910	1,16186794288946	1,8006904536e-07	6,28364822372986e-07	-
PA14_14960	1,09840445373446	1,722809847506e-11	1,50655864127428e-10	yafV
PA14_14990	1,53894275342545	2,2180628601355e-12	2,6521694484763e-11	mocA
PA14_15070	1,17577995629469	0,000349250200054497	0,000712981505964912	oprC
PA14_15090	1,12802033195691	1,25323966150113e-05	3,26053782270652e-05	-
PA14_15110	1,61760180614297	3,60421767054604e-06	1,0142704770283e-05	-
PA14_15120	1,6030652970427	6,93941965258391e-08	2,61972034436141e-07	-
PA14_16000	1,38893076456665	3,84740122106649e-09	1,81296202782698e-08	rplS
PA14_16110	1,63710819675051	2,28580941134439e-05	5,68203535895918e-05	-
PA14_16140	1,03584708174918	1,59205746928121e-05	4,07152540921807e-05	-
PA14_16150	1,15973007716793	8,56526794455191e-06	2,29045663565174e-05	-
PA14_16180	1,40105647994192	1,9806937894589e-07	6,86273501622689e-07	-
PA14_16260	1,33210529695993	2,7828270259879e-05	6,8077593090869e-05	-
PA14_16370	1,40881216204857	3,36185491290636e-05	8,09913977578881e-05	-
PA14_16460	1,01284277508438	1,02755981497842e-09	5,47315723268959e-09	wspD
PA14_16500	1,03180010230452	1,04886025981453e-11	9,80107218860176e-11	wspR
PA14_16560	1,04517892455318	9,51471191031708e-15	2,746142713426e-13	-
PA14_16630	2,85694655219933	1,56612742832858e-09	8,01502646045735e-09	-
PA14_16640	3,05823359908367	6,61721223252026e-09	3,01245116319629e-08	-
PA14_16690	1,35074247135345	4,09719173986058e-14	9,34064062406349e-13	ppc
PA14_16700	1,01857107404846	2,76461585186672e-05	6,7688609595015e-05	adk
PA14_16830	1,29840116666799	4,39277429279549e-13	6,71991242336521e-12	-
PA14_16840	1,65232380620002	5,6904959650307e-20	1,0755037373908e-17	-
PA14_16910	1,25405250040861	1,82435881776466e-08	7,6294920151914e-08	-
PA14_16950	1,17614619553221	3,89968665395194e-07	1,28001479582658e-06	dapD
PA14_17100	1,15081530899299	9,58110182305473e-07	2,95918163317226e-06	frr
PA14_17170	1,00224596969937	2,47434997960652e-05	6,11955108928433e-05	ompH
PA14_17490	1,44203229958928	2,30614248368358e-14	5,77422598799234e-13	fdxA
PA14_17520	1,14759480297384	5,69685428427711e-09	2,62404632480972e-08	cinA
PA14_17550	1,49946234999265	2,4600046058612e-11	2,05608658855075e-10	-
PA14_17570	1,37652038896446	5,16241896320976e-08	1,997794762579e-07	-
PA14_17600	1,32016487151262	9,62738949830471e-14	1,89922138284738e-12	-
PA14_18140	1,14192898478992	0,00444393729024857	0,00753822483600647	mmsB
PA14_18250	1,30690419536554	2,18898507293203e-06	6,38390420224427e-06	fruI
PA14_18260	1,2660718841384	9,91960304508362e-06	2,62151349757081e-05	fruK
PA14_18275	1,19558132162349	3,29338058508336e-05	7,94724746622876e-05	fruA
PA14_18380	1,70658734060631	0,0117868792380376	0,0185793181209745	algA
PA14_18410	1,89511560139554	0,00493388363965907	0,00829725150538532	algF
PA14_18650	1,23477781423451	6,15126888153092e-08	2,34179885489861e-07	ydhD
PA14_18670	1,25609318677285	0,0012585844198398	0,00234394345703794	bfrB
PA14_18690	2,15662128466874	2,37247609292846e-12	2,80814897544805e-11	ahpC
PA14_18750	1,28896111470446	5,5822808453562e-11	4,22020431908929e-10	gloA1
PA14_18870	1,52977734934782	2,97485596207534e-06	8,50643293401632e-06	-
PA14_19190	1,33718942160032	1,06830809858813e-13	2,058953009746e-12	sfcA
PA14_19410	1,06195863749849	2,47605229601658e-13	4,14491154353175e-12	-
PA14_19490	1,96368525542764	2,44930847022767e-07	8,34816656606395e-07	lsfA
PA14_19530	1,27203544441629	0,00071920371340592	0,00139345719472397	ssuE
PA14_19600	1,02698901411503	5,19805802744348e-12	5,50730958097493e-11	-
PA14_19610	1,63746587005519	2,67076079371122e-12	3,12959749807081e-11	-
PA14_19620	1,26240898562353	2,87470553123328e-15	9,20377033196491e-14	folX
PA14_19660	1,32142635319216	7,71523800701724e-07	2,42768955333588e-06	mioC
PA14_20140	1,5682959558166	2,02043500957459e-05	5,07839069974154e-05	fpr
PA14_20150	2,39311480000494	8,86839232910412e-08	3,28236959293879e-07	nosL
PA14_20170	1,7389797047041	0,000164055818564934	0,000352618617144401	nosY
PA14_20180	2,69332831654259	2,43027568983804e-09	1,1955487209707e-08	nosF
PA14_20190	2,86117137600877	3,2209391211399e-10	1,97194172526214e-09	nosD
PA14_20200	4,7443125436365	3,47518345341473e-16	1,53090976342533e-14	nosZ
PA14_20230	4,35788901526684	2,03454467531102e-16	9,69137988020102e-15	nosR
PA14_20560	1,10255187635032	0,000408239634902121	0,000821950522643137	amiE
PA14_20670	1,83434886743519	6,77115537169665e-11	4,94284133380065e-10	-
PA14_20750	1,82368180158631	2,58976295799042e-09	1,26339893179566e-08	-
PA14_20760	1,04807820777551	3,18209560657494e-08	1,27136189451683e-07	cheR
PA14_20890	1,14488281451913	0,000308123647741134	0,000634327636020838	rfaD
PA14_20940	1,84338632615709	5,34933557231314e-05	0,000124569781868771	-
PA14_20950	1,66935395479452	0,000642176220801265	0,00125752355537253	fabH2
PA14_20960	1,8161777023754	0,000273743833298792	0,000569352190024005	-
PA14_20970	1,31039491817907	0,0056599003226087	0,00944229954161856	cyp23
PA14_20980	1,60972554953134	0,000969692476862605	0,00184461955257727	-
PA14_21010	1,08178218795147	0,030905195295939	0,0452910303248891	-
PA14_21020	1,15344716869464	0,0158252285351015	0,024464383637773	-
PA14_21175	1,50338890088136	3,39880835852272e-19	5,10605594168836e-17	-
PA14_21220	1,73278524520105	1,30114583557877e-05	3,372235819136e-05	-
PA14_21260	1,59991562114057	6,14280556211386e-06	1,66315609003813e-05	-
PA14_21310	1,11249162984894	2,9008747404953e-11	2,36716227083036e-10	phaJ1
PA14_21320	1,0869428081946	6,54796058196582e-10	3,67124411959213e-09	-
PA14_21440	1,36173073557837	1,98973265156264e-18	2,11960792827373e-16	-
PA14_21710	1,36241851860558	1,26209789430135e-08	5,44523679139292e-08	-
PA14_21820	1,42910613352583	6,44733913496349e-10	3,62871853907311e-09	-
PA14_21880	1,04649174854607	5,65976996671752e-08	2,17161704223955e-07	tsp
PA14_22010	1,02339301041665	3,55885878490582e-10	2,15406545669041e-09	minE
PA14_22020	1,15814998811172	5,04705773845662e-07	1,62834313268818e-06	minD
PA14_22040	1,18041002289784	8,19192710145723e-09	3,65270174181415e-08	minC
PA14_22060	1,13933052967868	1,47577639286435e-18	1,60427634902599e-16	-
PA14_22420	2,112696531009	0,00189520436149134	0,00343564429269114	-
PA14_22450	1,77982445015817	5,8846961621888e-12	6,09159625693713e-11	ppiA
PA14_22460	1,18343573894467	4,10150616990905e-08	1,60848223892216e-07	-
PA14_22650	1,68140189217627	1,5911386035419e-16	7,83401771273275e-15	-
PA14_22660	1,35048309366301	1,65666957085209e-20	3,88257080624896e-18	-
PA14_22710	1,08607524202109	3,71339234661233e-06	1,04099357697615e-05	ydjA
PA14_22770	1,33458040690043	1,87202641256862e-10	1,2241297713437e-09	-
PA14_22780	1,50668181424993	9,22356149139962e-12	8,86014650688809e-11	yciI
PA14_22890	1,98557966369203	7,86165223356471e-08	2,94134230117852e-07	gapA
PA14_22910	1,55141618839479	8,18202774425712e-08	3,0495229359798e-07	edd
PA14_22930	1,64898882090877	4,88193300564903e-10	2,83481124678867e-09	glk
PA14_22940	1,28059584025053	5,57553409797787e-09	2,57626611041422e-08	gltR
PA14_22960	1,06533727350059	3,27029309119104e-09	1,56031329163585e-08	-
PA14_22980	2,51705523485985	8,32217212755279e-09	3,70513727168175e-08	gltB
PA14_22990	1,7242141767292	9,38595211458354e-06	2,49285101719605e-05	gltF
PA14_23000	2,20614525260998	1,68618845592595e-07	5,91225503487141e-07	gltG
PA14_23010	2,39818939324214	4,30643793411496e-08	1,6843404443244e-07	gltK
PA14_23030	2,50945138580313	4,9671821470371e-08	1,93116922358928e-07	oprB
PA14_23070	1,73560310714224	1,38818790208839e-08	5,94942250270282e-08	zwf
PA14_23080	1,86336847148395	8,82732865757862e-09	3,91220261760614e-08	pgl
PA14_23090	2,03307212981802	6,47016963412552e-10	3,63807330962969e-09	edaA
PA14_23340	1,14882143450557	2,61752853659216e-08	1,06156241528324e-07	ihfB
PA14_23470	1,22260199731801	1,546475403867e-11	1,36663640893767e-10	wbpM
PA14_23560	1,08041282400867	2,43730745964331e-13	4,11532691817008e-12	gltX
PA14_23650	1,06376102555569	5,4367819712578e-17	3,35306374416836e-15	ygfF
PA14_23670	1,31772110490355	1,53056720709757e-16	7,59965531049548e-15	-
PA14_23700	1,08236963447389	9,44952125769887e-09	4,15963524033491e-08	-
PA14_23720	1,14824109158783	2,22887652609662e-07	7,66822522982976e-07	-
PA14_23830	1,54446187094729	4,5436725904288e-11	3,52806409268565e-10	fimV
PA14_23990	1,04199813959979	2,75529137996084e-11	2,25779750981686e-10	xcpR
PA14_24020	1,80205296558884	1,57190018038983e-24	1,151220394613e-21	xcpT
PA14_24040	1,68041645929665	2,09740328220898e-10	1,36087329241001e-09	xcpU
PA14_24060	1,31874073704284	4,02576269711448e-11	3,16178869200988e-10	xcpW
PA14_24080	1,13730405667742	1,58633360595194e-10	1,06342432463071e-09	xcpY
PA14_24130	1,28344462073082	0,00037631373969793	0,000763971656580101	-
PA14_24180	1,40889932353701	2,21744395440377e-11	1,88563194903508e-10	-
PA14_24240	1,01788701904452	1,09060678737854e-06	3,34023270635174e-06	-
PA14_24270	1,09344381124911	6,17849790835142e-10	3,48410194851116e-09	pepN
PA14_24445	1,98437330341108	3,25831648500763e-18	3,07910907833221e-16	gdhB
PA14_24740	2,05653008691731	1,41496822279582e-12	1,81406976309863e-11	-
PA14_24760	2,36030581799102	2,03615284282024e-13	3,6041750773667e-12	yqjE
PA14_24770	3,07984206291852	1,87116070982685e-14	4,82957295104648e-13	-
PA14_24880	2,43546689499619	4,89017233762828e-11	3,76004195881419e-10	-
PA14_24900	1,56259036305848	3,09965822210538e-18	3,00022314691876e-16	moaB2
PA14_24910	1,24112456743252	8,44043104558761e-09	3,75493435809399e-08	moeA2
PA14_24970	1,43002997858879	1,82336513371983e-08	7,6294920151914e-08	yegS
PA14_24980	1,19154753486265	1,83974825229187e-09	9,2444982934632e-09	-
PA14_24990	1,48456024990332	4,41424374315387e-09	2,06244450487548e-08	-
PA14_25000	1,1039322328044	1,41064164940036e-07	5,0176496183313e-07	slt
PA14_25110	1,10361933582071	2,50879206389821e-10	1,59080224051727e-09	topA
PA14_25210	1,11673256211957	4,47178625772563e-09	2,08600284108395e-08	-
PA14_25250	1,24981702552445	3,68265903908955e-07	1,21558869352257e-06	gapA
PA14_25390	1,12912405040854	6,04718489196286e-08	2,30817304768797e-07	sth
PA14_25400	1,49713460977818	1,47836789466903e-19	2,47478785567595e-17	ugpQ
PA14_25410	1,33081062788551	8,84427064326192e-14	1,768552276412e-12	-
PA14_25630	1,07638435942531	0,000239050313562967	0,000501286967489414	rpmF
PA14_25670	1,81625772554065	2,55945839231788e-09	1,25069780822272e-08	acpP
PA14_25780	1,02031190715021	3,0600086460485e-14	7,44926669645087e-13	ycfH
PA14_25860	2,13008540921838	3,84145441208056e-13	6,00789197955288e-12	etfB
PA14_25880	1,8947775508755	6,20641347522475e-12	6,37581572245496e-11	etfA
PA14_26020	1,64964511875091	9,2875502568481e-05	0,000207852394785611	-
PA14_26760	1,50840090399561	3,95986524440602e-18	3,51528037378407e-16	-
PA14_27160	1,01058045939419	1,57632232694403e-10	1,05851019968802e-09	tesA
PA14_27210	1,07437261090292	3,17723885084423e-05	7,69233158144476e-05	efp
PA14_27230	1,41081729448058	1,50531017117424e-15	5,2812049658143e-14	-
PA14_27480	1,04332145722466	0,000182835668123825	0,000390533787654937	htpX
PA14_27520	1,17362364789806	1,96589409192574e-05	4,95405311165287e-05	gpo
PA14_27560	1,08199131045173	1,07880692300491e-05	2,8356795701596e-05	-
PA14_27730	1,20477542470379	1,26496312498051e-07	4,54131063067452e-07	fadE
PA14_27870	2,12530788367925	2,16112710789795e-14	5,45777746774746e-13	-
PA14_28050	1,02409659657006	0,00219993523861988	0,00394051377654353	-
PA14_28170	1,06307608426928	7,70600296237164e-05	0,000174862398747233	yfdC
PA14_28180	1,38269897697491	7,24203109408147e-07	2,28985753805846e-06	ordL
PA14_28340	1,7436750332345	1,44612538566426e-15	5,13505977854963e-14	-
PA14_28400	1,20356644749325	4,91285824368368e-07	1,59205953814948e-06	oprQ
PA14_28450	2,41420023654768	4,11226915403314e-16	1,75867043602045e-14	eco
PA14_28460	1,10486573738968	6,48965627873017e-05	0,000149167893829267	-
PA14_28490	2,14539109825045	1,73795230413089e-10	1,15058333897208e-09	-
PA14_28710	1,43498426605573	2,43456568249394e-10	1,55382574441525e-09	pheT
PA14_28720	1,27083544766555	1,30515041294525e-05	3,38058190514863e-05	ihfA
PA14_29110	1,71800246407524	1,39537515412126e-17	1,09006707039953e-15	cysK
PA14_29130	1,37041533918985	4,15172369591557e-14	9,4055191693632e-13	-
PA14_29590	1,54315749239441	1,11010546620744e-10	7,69716914379808e-10	-
PA14_29640	3,64230911818013	4,82061826639531e-14	1,06581141218151e-12	fhp
PA14_29650	1,64284502274326	2,84652112525078e-05	6,94328362732902e-05	-
PA14_29660	2,59324514483261	1,5638457246413e-10	1,05316920697395e-09	-
PA14_29710	1,19012009754612	0,000158600396099344	0,000342009466597738	-
PA14_29820	1,08837808737311	4,7628599588635e-10	2,76841235108941e-09	-
PA14_29920	1,03150343093988	5,77912463734032e-09	2,65612555068353e-08	nuoI
PA14_29940	1,14459536166906	1,492844328876e-07	5,29133389164214e-07	nuoG
PA14_30180	1,08173504087664	2,68634923157757e-05	6,60206382039134e-05	idh
PA14_30190	2,05539444333696	5,54255034342689e-10	3,17256470167204e-09	icd
PA14_30200	1,37158147074869	8,42433691082281e-06	2,25482823026546e-05	cspD
PA14_30230	1,17808041218667	9,88704189150858e-07	3,04244634676202e-06	clpA
PA14_30280	1,77709742968294	5,80024022109784e-15	1,7529418277483e-13	trxB1
PA14_30310	1,23931150682564	7,63448682199395e-10	4,20004303193075e-09	lolA
PA14_30330	1,17035796931147	1,49340305874013e-13	2,78859974230909e-12	serS
PA14_30800	2,27715434196223	5,64361441894145e-19	7,5149856546768e-17	-
PA14_31470	1,52237799176619	1,0753317115e-07	3,91327235880651e-07	-
PA14_31500	1,24449883691919	3,50378011280733e-06	9,87428940882065e-06	-
PA14_31510	1,29661159242364	5,85785883675914e-05	0,000135710537463708	-
PA14_31530	1,48087909125287	5,2931466744666e-05	0,000123457589035429	-
PA14_31540	1,05230078967608	0,00240248888019482	0,00427198250350878	acdA
PA14_31850	1,15074403156507	9,46310921336546e-11	6,65598521982092e-10	-
PA14_32420	1,34040926977764	4,06198430417537e-05	9,65875245055337e-05	-
PA14_32890	1,44946357102935	1,90715767557329e-14	4,90089334262451e-13	-
PA14_33040	1,08738494340433	0,000260012675497692	0,00054233330927055	gcvT2
PA14_33870	1,19451137982342	0,00303079183294283	0,00530864255581824	-
PA14_34600	1,78667457792413	8,87241366889413e-15	2,57343919237875e-13	gapB
PA14_34810	1,18129084117713	0,000248516586521115	0,000520020957295432	mxaA
PA14_34960	2,09074388839235	3,84933395223888e-09	1,81296202782698e-08	opbA
PA14_35210	1,43272700991731	4,48784113951453e-07	1,46323100926075e-06	-
PA14_35230	1,47443928711653	0,00566979277453218	0,00945341942685944	-
PA14_35250	1,04161378154655	1,63275620884264e-10	1,0895579302516e-09	-
PA14_35490	1,03063011051074	0,00254505839408039	0,0045022636264846	lpdV
PA14_35500	1,11192107867095	0,000912347378540864	0,00174345834666371	bkdB
PA14_35520	1,03795081673789	0,000655360108581108	0,00128077214015234	bkdA2
PA14_35530	1,14144505548018	0,000420454353578572	0,000844512189789802	bkdA1
PA14_35540	1,96519260193079	1,47859571338801e-18	1,60427634902599e-16	bkdR
PA14_36200	1,61299116720392	2,89438392047464e-05	7,05415781616512e-05	-
PA14_36860	1,03225947483475	0,00851999842572222	0,0137479126346204	-
PA14_37210	1,6869648597214	0,000378784628208671	0,000768455379734974	-
PA14_37250	1,35684144289572	0,00144320639551567	0,00266658665131704	-
PA14_37260	1,36310998807009	0,0029082846014911	0,00510780559956126	opdO
PA14_37270	1,63772921131741	0,000472472725375046	0,000942853439363895	-
PA14_37290	1,53948945598706	0,000400012125748731	0,00080677144397997	-
PA14_37310	1,49725188720039	0,000687599085942232	0,00133753089128006	-
PA14_37670	1,08747598751413	0,00104766148345216	0,00197944167415228	-
PA14_37710	1,07937182885216	0,000632544887003173	0,00124032145011767	fusA2
PA14_38140	1,08444265139038	1,37525620703473e-05	3,55431235863099e-05	-
PA14_38330	1,06081645244801	0,000666072760526238	0,001299540560747	gor
PA14_38350	1,52140923045925	1,92270435973019e-07	6,67365215856587e-07	galU
PA14_38430	2,15863184229494	3,24594282866613e-08	1,29374007028264e-07	gnyR
PA14_38440	1,99718388990377	5,62627192829775e-08	2,16017871742441e-07	gnyD
PA14_38460	1,64295907359225	2,81818188054512e-06	8,07814463704202e-06	gnyB
PA14_38470	1,80160326819158	8,91056714250855e-07	2,76666734965329e-06	gnyH
PA14_38480	1,68995705929676	3,62547011138075e-06	1,01927204330997e-05	gnyA
PA14_38490	1,43166872103831	1,62398366969549e-05	4,14774207530334e-05	gnyL
PA14_38510	1,51483124617104	2,12923693924333e-06	6,2220445022577e-06	hmgA
PA14_38530	1,58083062405292	1,53120926425081e-05	3,92276129394205e-05	fahA
PA14_38550	1,22281732395343	0,000266794786997034	0,000555293306222245	maiA
PA14_38630	1,74085814277559	6,67175443718755e-05	0,000153173233728377	atoB
PA14_38640	2,46077469877158	3,56598500966455e-08	1,41265085676975e-07	scoB
PA14_38660	2,55289797189637	6,74265728462808e-08	2,55531882475006e-07	scoA
PA14_39010	1,09615231522455	1,65771363317936e-05	4,226520529503e-05	pqqF
PA14_39070	1,86163476425069	8,12132639938114e-12	7,99711787797884e-11	-
PA14_39080	1,78663003080928	4,52956412341245e-09	2,11127416062638e-08	-
PA14_39090	1,54031630195182	3,62846309958596e-06	1,01962423503473e-05	-
PA14_39280	1,75121037354092	3,84544099382612e-09	1,81296202782698e-08	rbsK
PA14_39300	1,71635523368256	5,20281354572066e-10	3,00327926742634e-09	rbsR
PA14_39320	1,21189448173403	3,05879685962702e-06	8,71667840493907e-06	rbsC
PA14_39330	1,77256841824964	1,11639638043494e-07	4,04512454729023e-07	rbsA
PA14_39350	1,57142794864496	2,5479257758515e-07	8,65408528737039e-07	rbsB
PA14_39500	1,64514972680814	2,15328172575269e-13	3,76599332274179e-12	-
PA14_39700	1,12104078215591	0,00500896325287242	0,00841867920211689	-
PA14_40180	1,03322538224007	0,000160075296838509	0,000344682530017208	-
PA14_40850	2,5150321860106	9,93390539531611e-19	1,26527721111211e-16	gpmA
PA14_40860	2,28563196767609	3,46162409892162e-20	7,51172429465992e-18	-
PA14_40890	1,14334028200792	6,52287835939419e-11	4,82544751359729e-10	-
PA14_40960	1,0616683679579	1,96654972319419e-10	1,28307514790588e-09	fimL
PA14_41020	1,62608046929225	9,8106643466848e-22	3,83204549381508e-19	adi
PA14_41030	1,18473598969175	3,38963469659988e-06	9,59877703594912e-06	-
PA14_41130	1,29827417543048	8,9641919301215e-16	3,524912786482e-14	-
PA14_41150	1,04394491626584	9,47283413757131e-13	1,30284824441386e-11	-
PA14_41160	1,40252297223313	2,41104084846452e-19	3,79147508256315e-17	-
PA14_41170	1,32830982138703	2,71247175471912e-13	4,48937062454783e-12	fabI
PA14_41190	1,02078837984585	5,23883886479353e-07	1,68650312685853e-06	ppiD
PA14_41210	2,44197626709226	3,30204387198967e-13	5,27157358201294e-12	hupB
PA14_41220	1,07362692418202	3,51540003766078e-05	8,43782417888345e-05	lon
PA14_41390	1,93287484319885	2,77194720876004e-16	1,23975867909352e-14	ppiB
PA14_41440	1,13504209992095	8,921903331568e-05	0,000200511820558715	uspA
PA14_41570	1,58468545745749	7,9807588594497e-07	2,49782404687584e-06	oprF
PA14_41575	1,255311305017	5,2469133123047e-05	0,000122525568341145	sigX
PA14_41640	1,06851263392916	1,31255409675381e-11	1,18860192471107e-10	menG
PA14_41810	1,14993373252685	6,16687648142083e-09	2,82279135192536e-08	-
PA14_41920	1,05234711387664	9,41155067797104e-08	3,46371076772816e-07	aroF-1
PA14_41970	1,84834219828006	3,89653983816317e-06	1,08817096815052e-05	-
PA14_42010	1,4768623559026	1,0683435441795e-10	7,4428357019592e-10	-
PA14_42300	1,31494230931421	0,0021855129622169	0,00391827431016793	pscG
PA14_42310	1,20570447194061	0,00505056917973485	0,00847887817308496	pscF
PA14_42320	2,96684462992638	1,2782311015188e-07	4,58613351120553e-07	pscE
PA14_42340	1,92112709582509	4,19765005878663e-05	9,94501888169465e-05	pscD
PA14_42410	1,31803478081091	0,0093251376010977	0,0149482848713629	-
PA14_42430	1,53170884735449	0,00111779277499155	0,00209841328698349	exsC
PA14_42460	1,58122961231391	0,00581183124644826	0,00967647606505836	pcrH
PA14_42740	1,03723430453087	2,64519604557927e-11	2,18284558183788e-10	-
PA14_42860	1,59332602661229	1,07001560839414e-05	2,81383368473127e-05	-
PA14_42940	1,2639824843882	0,000381798620379699	0,000774033950451439	-
PA14_42950	1,49028085427723	6,96660750678502e-05	0,000159442786649427	-
PA14_42960	1,05502275982273	0,0037186545071485	0,00638932456228242	-
PA14_42980	1,15743060681133	0,0103251285727573	0,0164165341405115	-
PA14_43000	1,02391733425516	0,00285245037712425	0,00501274947797569	-
PA14_43030	1,07177051272268	0,00856085529891235	0,0138100361223369	-
PA14_43040	1,63654342467504	0,00050408584457997	0,00100150524360598	-
PA14_43050	1,42402935054588	0,000307020341325517	0,000632500766464911	-
PA14_43130	1,4566219218498	8,82294533172996e-16	3,524912786482e-14	-
PA14_43280	1,12327949858845	6,51605611467118e-11	4,82544751359729e-10	selD
PA14_43290	1,72080026891479	5,81594582600984e-14	1,23911369434879e-12	-
PA14_43300	1,03777384495565	4,50488122817056e-15	1,39651318073287e-13	-
PA14_43530	1,01671904520724	6,97961425510189e-05	0,000159615768620773	-
PA14_43630	1,08886358137717	2,39822762970404e-07	8,21228268990997e-07	-
PA14_43720	1,35718750322492	1,15199651007099e-12	1,53050964909431e-11	-
PA14_43840	1,38755415728868	6,07129392638788e-09	2,78121275329997e-08	-
PA14_43850	2,08664001771727	6,92643561391504e-11	5,02874674868999e-10	htpG
PA14_43900	2,611114559374	6,83183576645575e-09	3,0981211885189e-08	-
PA14_43940	1,14545849047576	9,81451286461313e-06	2,5996035657219e-05	sucD
PA14_43950	1,44934047494069	2,43306321933432e-06	7,04662254180908e-06	sucC
PA14_44070	1,11604032706772	3,27211734088805e-05	7,90244662005898e-05	gltA
PA14_44080	1,67547607597374	1,28104333420454e-12	1,66053825112929e-11	-
PA14_44140	1,46983565748935	2,24024936723147e-13	3,84915573097044e-12	yaiE
PA14_44170	1,85232325943476	1,03592178987698e-13	2,00975687645338e-12	-
PA14_44290	1,25983746887648	8,14699255589356e-07	2,54577223386562e-06	acnA
PA14_44300	1,50598820130068	7,7650718509458e-12	7,7111111821511e-11	aer
PA14_44340	1,1122715310425	0,000725668047941371	0,00140505257531014	ccoN
PA14_44350	1,35181247967959	0,00021923550502277	0,000463384135616309	ccoO
PA14_44360	1,39270138627691	0,000162096106960319	0,000348777484642126	ccoP
PA14_44470	1,2737684212962	7,18167108390144e-07	2,27199842767703e-06	hemN
PA14_44480	1,15617141831315	0,000691249847802871	0,00134418614612579	-
PA14_44620	1,52663301887943	1,20707916059229e-11	1,10846196354398e-10	-
PA14_44630	1,20712117645263	6,81356211302549e-10	3,79600099802056e-09	dnaX
PA14_44680	1,03383738014368	4,82718517875555e-12	5,17047129110215e-11	smc
PA14_45110	1,08037723872969	8,026612718061e-07	2,5108341652493e-06	cysP
PA14_45500	1,44821700821887	1,94106436520463e-09	9,68769558730381e-09	cheW
PA14_45510	1,12620602832262	1,13340081434758e-05	2,9685272111142e-05	-
PA14_45580	1,13804612557141	1,05114451297656e-08	4,5823331112572e-08	cheB
PA14_45590	1,46952610793412	1,25600943494275e-09	6,54129713718186e-09	cheA
PA14_45610	1,02999325874945	2,51395143806357e-07	8,55356647828946e-07	cheZ
PA14_45620	1,82079383893202	1,81873887065479e-11	1,58100757317009e-10	cheY
PA14_45630	1,04952087002778	1,28321255019264e-05	3,33407642198611e-05	fliA
PA14_45830	1,11149193827981	5,17670846730792e-06	1,41598202194011e-05	-
PA14_45940	2,10782936895968	1,21645118128203e-05	3,16904734154354e-05	lasI
PA14_45950	1,90031276440342	6,10678965792794e-05	0,000141026633012802	rsaL
PA14_46740	1,17836942495863	8,73864570713692e-12	8,4781825241278e-11	-
PA14_46890	1,32028721928293	2,59987434341991e-08	1,05782387347898e-07	-
PA14_46910	1,96101276598334	1,4943657209249e-08	6,3491579107317e-08	ybeJ
PA14_46930	1,45023035906392	8,94056280457712e-07	2,77451045932295e-06	-
PA14_46950	1,272464771655	3,02173348660561e-05	7,34010634246363e-05	-
PA14_46970	2,31768868591538	1,38911247374935e-08	5,94942250270282e-08	ansB
PA14_47120	2,57355780376391	8,54946238865659e-08	3,17435362073124e-07	-
PA14_47130	3,43077690913437	5,07607630666371e-11	3,88767726545656e-10	-
PA14_47330	1,17289659632242	1,69162323930444e-11	1,48149784141775e-10	yafJ
PA14_47500	1,10089514070824	0,000282351465786816	0,000585384726838271	sseA
PA14_47530	1,07214669768528	6,27907438458122e-05	0,000144611229635461	-
PA14_47540	2,07285808682502	9,51212188128221e-08	3,49413931676693e-07	ompP1
PA14_47580	1,0646155936281	1,52496368233342e-07	5,39864786392237e-07	-
PA14_47680	1,12804571708729	6,50263022545564e-08	2,47395522668471e-07	cobU
PA14_47890	1,42298219137251	1,31375485699157e-12	1,69543826147877e-11	-
PA14_48060	1,74337717282503	4,15695078194665e-05	9,86455027599248e-05	aprA
PA14_48090	1,3322146968509	3,01004497152316e-05	7,31474636588725e-05	aprF
PA14_48100	1,03166139544056	0,00123293507025282	0,00230056260401633	aprE
PA14_48115	1,14965071953795	0,000111138474447484	0,000245999365994639	aprD
PA14_48140	1,12426781702863	0,000362468574600307	0,000737799159391835	aprX
PA14_48730	1,00250060443738	1,10082620863269e-08	4,78467415161641e-08	-
PA14_48740	1,43958336138431	1,6738407296709e-14	4,39777257181246e-13	yieF
PA14_48750	1,33194435437885	1,2294327592066e-11	1,12375140970226e-10	-
PA14_48760	1,50573440776351	9,20922982866262e-06	2,44924546373737e-05	ycaC
PA14_49340	1,29622194546437	5,70843780456948e-10	3,25347637130084e-09	pcpS
PA14_49410	1,41904686762309	1,64245913862911e-09	8,36797225498085e-09	-
PA14_49470	1,71067506148307	1,79062445780054e-11	1,55888093584746e-10	nrdB
PA14_49800	1,31837349923878	4,11076635897508e-10	2,44269575022667e-09	gsp69
PA14_49850	1,71815535115288	2,1704957925017e-07	7,48054991074555e-07	-
PA14_49890	1,47717949774682	3,57414639475709e-13	5,62928057174242e-12	yfiB
PA14_49900	1,71841960825872	1,10686413021695e-14	3,07351513693892e-13	-
PA14_49960	1,09253189089185	2,62876741156459e-06	7,55367742244087e-06	-
[truncated: 309 more rows]

## Sheet: lasR Mutants PL vs BF
Supplementary Data 7: Differential gene expression between biofilm and planktonic growth in clinical isolates harboring a lasR wildtype allele or a lasR deficiency.
Genes that are significantly (FDR ≤ 0.05) and relevantly (log2FC ≥ 1;log2FC ≤ -1) differentially expressed in clinical lasR* under planktonic growth conditions (OD600 = 2) compared to lasR* isolates under biofilm growth conditions (48h growth in LB at 37°C)
PA14 Locus Tag	log2FC	P-Value	FDR	Gene Name
PA14_49360	-1,0015047770917	0,000460018384942942	0,00190482151347611	-
PA14_05870	-1,0037694390635	0,0059952562530725	0,0153387113396384	-
PA14_26080	-1,00510901115959	0,00332350222925232	0,00942060936680664	-
PA14_26850	-1,00597029875955	0,0131219139123804	0,0290446896912114	-
PA14_72960	-1,00610328364287	0,0048318427063605	0,0128098490572698	kgtP
PA14_21040	-1,00624618438034	0,00260554160328772	0,00780040608918505	-
PA14_09850	-1,006633497202	0,0150293074889665	0,0325172498441117	opdN
PA14_55540	-1,0097083707949	0,000107242034228396	0,000565070863905178	-
PA14_68100	-1,01069184001738	0,000224153033485269	0,00105149129158542	-
PA14_04210	-1,01117266865244	0,0086629350863642	0,0206661794263061	-
PA14_21970	-1,01221418847439	7,61922670865974e-05	0,000430067912196892	-
PA14_11310	-1,01239130312337	0,0172220846641892	0,0363618717288233	-
PA14_07870	-1,01296995704537	0,0018797351714011	0,0059920393739059	-
PA14_71250	-1,01307882600441	0,00422666304520645	0,0114967589516549	-
PA14_45060	-1,01333194388052	0,00176760635168819	0,00569659274727234	-
PA14_33880	-1,01393904207954	0,000221060416478349	0,00103948072242909	-
PA14_21380	-1,01395162275112	0,0127061106581923	0,0283600389890852	-
PA14_71060	-1,01403447030902	1,70057661511913e-05	0,000120886055029151	sdaB
PA14_29375	-1,01509566413562	0,00123320256751645	0,00426022042634366	-
PA14_21090	-1,01517706605727	0,00223831107134555	0,0068553395541106	-
PA14_02690	-1,01772167992917	0,0180665071904972	0,037821360321683	-
PA14_34190	-1,01850542758397	0,0219092691592866	0,0446026435039125	msuD
PA14_63700	-1,0186703759688	0,0166360751665585	0,0353411038436788	-
PA14_60180	-1,02019414587895	0,000230432252088304	0,00107663681418291	-
PA14_30790	-1,02117642315731	4,17288933895031e-06	3,66551104001647e-05	-
PA14_17610	-1,02167053967713	0,00648409063212466	0,0163118450037005	potD
PA14_29360	-1,02178655552282	0,000200625605335546	0,000956649768908306	pfeS
PA14_07560	-1,02185919454607	0,00492464191100893	0,0130264004318742	rpsU
PA14_52810	-1,02218840405818	0,00318370538230073	0,00909031668367446	dctM
PA14_12150	-1,02240369365202	0,0056018815090188	0,0144842999829396	-
PA14_26050	-1,02304390490964	0,0117793819534291	0,026623805588564	-
PA14_07430	-1,02338430002228	0,0024317546609747	0,00737837936750427	-
PA14_55900	-1,02460187836954	0,00450593714373009	0,012118086458851	-
PA14_18830	-1,02827870735707	0,00811236905019548	0,0195568910211267	-
PA14_52840	-1,02885280026794	0,00436821027866932	0,011805047980961	dctP
PA14_54120	-1,02943064266175	0,00521450349741123	0,0136452773520913	-
PA14_42920	-1,02947524187048	0,00184087985889085	0,00589061446927443	-
PA14_19430	-1,02955292151572	9,76769398735451e-07	1,03675578028823e-05	-
PA14_18790	-1,03007999639962	0,00593458604082317	0,0152236162929873	opmE
PA14_34720	-1,03035176377674	0,00136938594101612	0,00462967814680524	-
PA14_11050	-1,03143863651006	0,0043709200312602	0,0118069250636946	moaF
PA14_20240	-1,03195118205425	0,000580198378196136	0,00229843292620092	-
PA14_01670	-1,03287518358646	0,0178226674056969	0,0374007909491326	-
PA14_72810	-1,03328043823694	3,60441250224826e-07	4,37356772443115e-06	-
PA14_32440	-1,03380022152964	0,000759977370042544	0,0028675375372432	-
PA14_13330	-1,03528539086913	0,00312096867589461	0,00894606432097189	-
PA14_52110	-1,03549943054648	0,00544465705305665	0,0141293503195073	-
PA14_19170	-1,03556343110002	4,79150190177582e-05	0,000288926907784584	yafL
PA14_29220	-1,03585812934287	0,00709181824822845	0,0174920369336973	opdB
PA14_24530	-1,03642695002549	0,00456960877717353	0,0122700906624472	pelE
PA14_19870	-1,03734440608095	0,00426424530966746	0,0115774852962658	ldh
PA14_32650	-1,03874052291991	0,0212028625604231	0,0433150529084794	-
PA14_02370	-1,03893605256715	0,0203960528963239	0,0419594360672618	-
PA14_58380	-1,03895372507972	4,50651247281411e-08	7,27373459455038e-07	-
PA14_72580	-1,04037753074456	4,44105601256435e-06	3,87204571095454e-05	znuC
PA14_28950	-1,04138673339749	4,89841651087072e-05	0,000293754578681592	-
PA14_39150	-1,04168466783837	0,00376172639007003	0,0104682695162443	acpD
PA14_63620	-1,04362286008569	0,0201683905100254	0,0415786769874169	lipC
PA14_55820	-1,04426098074109	0,00210893659599288	0,00655156920250386	-
PA14_54720	-1,04447960721143	0,0194353574413114	0,0402231576293337	-
PA14_32060	-1,04594126503087	0,000376439413305506	0,00161225038198608	xylS
PA14_10650	-1,04624395380692	0,00111461962454511	0,00392225608421007	hpaG1
PA14_44990	-1,04646127595297	0,00233039277810606	0,00710024507900333	-
PA14_42890	-1,0466022381586	0,000862136248453196	0,00318089186378292	stp1
PA14_50060	-1,04809474598355	1,55014420800131e-05	0,000111988839885076	-
PA14_27110	-1,04822151327872	0,000133298599023984	0,000679718443587053	ligT
PA14_55290	-1,0483887136297	0,0204366218945712	0,0420281388839216	-
PA14_03560	-1,04917056117557	0,000218653252250366	0,00102898747384329	-
PA14_21610	-1,0504076242644	0,00807354633277397	0,0194983132579236	oprO
PA14_11590	-1,0506432051699	0,00828454718423643	0,0199094183562105	-
PA14_47850	-1,05097073738276	0,0184707133501817	0,0384582461381975	-
PA14_38580	-1,05405951583621	0,0237365768424392	0,0476736770815473	-
PA14_34580	-1,05469300777455	0,0219297805998026	0,0446288935513176	-
PA14_13340	-1,0561020638139	0,00726891208723961	0,0178418751232245	-
PA14_60630	-1,05705913756779	0,00229850539551116	0,00701768791677952	-
PA14_31400	-1,05711008489193	0,000189047775842068	0,000912066691986766	ctpH
PA14_33230	-1,05735167840365	0,0127748487181396	0,028448437339255	-
PA14_64780	-1,05936376308187	5,7934822347472e-05	0,000338087773041672	-
PA14_00080	-1,05942437924308	0,000616351109253746	0,00241551916328943	-
PA14_48280	-1,06050931537111	0,01015500631949	0,0235729722765023	-
PA14_42220	-1,06051686956549	6,51476439406238e-10	1,99842955941421e-08	-
PA14_36100	-1,06109946826081	0,00773492726471244	0,018796739462443	pdxA
PA14_27400	-1,06130307437036	0,00734119986422807	0,017996690378457	-
PA14_55220	-1,06157188853226	5,79126621840821e-05	0,000338087773041672	-
PA14_55300	-1,06309933011501	0,012273952253948	0,0275318094394646	-
PA14_32025	-1,06362124693284	0,00393077923680436	0,0108342226944401	-
PA14_28380	-1,06500495008278	0,000184082006812742	0,000892656032958257	-
PA14_56990	-1,06536439535607	3,82337157164427e-05	0,000241131690401117	-
PA14_02970	-1,06559140381466	4,96694980750938e-05	0,000296952642063239	-
PA14_11610	-1,06587126345888	0,0229651526095502	0,0463655510473309	-
PA14_42200	-1,06670213520214	0,00316697792991361	0,00905579487133423	-
PA14_34350	-1,06860590844987	0,00571943864537743	0,0147621986886636	mtlY
PA14_33480	-1,06899880088725	0,000763501900750268	0,00287614153346318	sndH
PA14_00810	-1,0691642161532	9,27045282473495e-05	0,000504433937892274	-
PA14_34700	-1,06934874743879	0,00345126086015592	0,00974033592468861	-
PA14_19830	-1,07006526197661	0,00122374483769243	0,00423253896342383	-
PA14_64280	-1,07085945003421	0,0224071038119181	0,0454267201501827	-
PA14_17820	-1,07235164729694	0,00873741662647022	0,0207607308387876	-
PA14_66450	-1,07351250738219	2,02195226316303e-05	0,00014019666638902	-
PA14_28120	-1,07402585484952	0,00283007571510423	0,00832762277470656	-
PA14_68830	-1,07433838912588	3,07994875521239e-05	0,000200282128266253	-
PA14_40220	-1,07471758239938	8,04490408536144e-07	8,74733005821309e-06	-
PA14_34420	-1,07665376145396	0,000173413956209892	0,000849331168567733	mtlE
PA14_55560	-1,07818129080449	0,000189427623576989	0,000912710893534195	pigC
PA14_06420	-1,07841852363134	0,00955839557398172	0,0224010558671836	-
PA14_28220	-1,07852899918503	0,00138643475678373	0,00467652345422905	-
PA14_10210	-1,08013392698444	0,000871856827967233	0,0032106908579887	-
PA14_20380	-1,08016853158077	0,0113539692851864	0,0259146498020675	phnI
PA14_11600	-1,08156223645991	0,0243988362327168	0,0487062287861969	-
PA14_60150	-1,08166340191401	0,0116311072608705	0,0263623433042323	-
PA14_05970	-1,08198781048433	2,93319776706071e-08	5,20775930824506e-07	-
PA14_55340	-1,08226086282976	0,0167738889497229	0,0355693866653733	exbD2
PA14_35390	-1,08331899564147	0,00730453865792807	0,017921814069012	pvcD
PA14_48240	-1,08332644368347	0,00889147375338871	0,0210230608236902	-
PA14_29210	-1,08585980609406	0,000534029353090231	0,00214306710942169	tetV
PA14_61880	-1,08642143281956	4,36770804636014e-07	5,15935512976292e-06	rimI
PA14_35550	-1,08741989598783	0,0150575896410289	0,0325303900098778	pslO
PA14_47350	-1,08749408989465	3,24958500702451e-06	2,93363922282845e-05	-
PA14_72150	-1,08934287776251	1,32051576382285e-05	9,79478066035073e-05	-
PA14_71330	-1,08962923661579	3,06167944688017e-05	0,000199315331991899	-
PA14_56960	-1,0899121735985	0,00221246807939762	0,00680107580125427	-
PA14_46860	-1,09016159585904	0,0105439100552398	0,0243503228276114	-
PA14_40940	-1,0914290095721	1,96822023538831e-05	0,000137120123176458	-
PA14_23160	-1,0918180241295	0,00119354256414336	0,00415259256728975	gltS
PA14_26160	-1,09184463594339	0,000901642299861559	0,00330583368891669	-
PA14_73160	-1,09297780363857	0,00189678058149628	0,00603540667595826	-
PA14_20270	-1,0931425705485	0,000440519752181752	0,00184232553871327	rhlG
PA14_01680	-1,09352272833377	0,00532875139101397	0,0138822385059808	-
PA14_37950	-1,09390764424325	0,00505713074720167	0,0133047728099931	cynT
PA14_10990	-1,09543154078944	0,000692988002982601	0,00265720988839991	hpaC
PA14_31630	-1,0983313213348	4,41930689407431e-05	0,000270561328029063	-
PA14_63640	-1,09891325882422	0,0244461461526623	0,0487840498325778	fadH2
PA14_04230	-1,10055652126854	0,0113690124839111	0,0259202972250141	-
PA14_72350	-1,10128828380292	0,0016877397398523	0,0054844520997197	-
PA14_39240	-1,10184492560377	0,00476476197313652	0,0126894274548213	-
PA14_35010	-1,1032298833368	0,00460840403015417	0,0123516190359896	-
PA14_42990	-1,1070951805896	0,00366533166526297	0,0102409052106704	-
PA14_02900	-1,10767947197995	0,00665831541949663	0,0166287596090498	pcaK
PA14_07780	-1,10803375885494	5,54811488253065e-06	4,69745738392299e-05	-
PA14_29540	-1,10908384557553	0,00617710225348761	0,0156877512367507	hplW
PA14_61530	-1,11228071076829	0,013204788450152	0,0291840269820597	csuC
PA14_67350	-1,11315900185059	0,00811449088109901	0,0195568910211267	hutU
PA14_14680	-1,11363134820257	1,69665258435689e-05	0,00012078599625452	suhB
PA14_55800	-1,11423879977667	0,00287460606615689	0,0084078885939891	-
PA14_01250	-1,11493120622245	0,00616286540168957	0,0156658565706913	ychM
PA14_35380	-1,11546072429581	0,000365987872653849	0,00157786824567984	ptxR
PA14_03090	-1,11689981939044	0,000819511794447479	0,00305634602397694	-
PA14_18780	-1,11773863961505	0,00249013542775831	0,0075302669131245	mexF
PA14_11100	-1,1179580011657	0,00260679213562457	0,00780040608918505	cupB5
PA14_02640	-1,11862647793606	3,66854402223845e-05	0,000232871066373728	mcdM
PA14_39810	-1,11865925464333	0,00702778172017325	0,0173664163215922	-
PA14_29490	-1,11879082035257	0,000686446121844511	0,00264076679441037	hplR
PA14_10600	-1,11940615312787	0,00626148623968511	0,0158471049150389	hpaX
PA14_69270	-1,11986097177466	6,58751235010693e-05	0,000376181626308738	-
PA14_41990	-1,11999431389854	0,00963335330085498	0,0225406617371044	-
PA14_35360	-1,12027392789083	0,000802471785238741	0,00300697657352814	kguE
PA14_13530	-1,1207753636482	0,00773322830907955	0,018796739462443	-
PA14_53770	-1,12138035818079	0,000909138222674368	0,00332707110971213	-
PA14_70330	-1,12162422470599	0,00639436027434048	0,0161159985788672	-
PA14_47930	-1,12217371816306	0,0143494391784897	0,0313472647825397	-
PA14_28540	-1,12492680084138	0,00747139522275406	0,0182928978730113	-
PA14_47950	-1,1252645617483	0,0192232191168593	0,0398263227742852	-
PA14_36110	-1,12618907052853	0,0115979493766201	0,0263075437079432	-
PA14_22490	-1,12949472151598	0,000234053831090014	0,00108748722946582	acpD
PA14_46820	-1,13036286680238	9,46892360039114e-08	1,39043667605744e-06	-
PA14_39130	-1,13098680506521	2,04750557130241e-05	0,000141633236626456	ybiT
PA14_63750	-1,13214653909121	0,00880181458572071	0,0208531466468814	-
PA14_19750	-1,1334255177966	9,48227373721687e-07	1,0156607280869e-05	-
PA14_51150	-1,13417121928342	0,00153707807618201	0,00508798895387029	mucK
PA14_62790	-1,13466538815002	0,000194792850644571	0,000933312136605402	-
PA14_51660	-1,13477039980881	0,000803194800746124	0,00300697657352814	-
PA14_20300	-1,13488351436075	0,012738087070165	0,028398954392731	phnC
PA14_06230	-1,13498000886804	0,00484023893200138	0,0128263047953849	-
PA14_71240	-1,13559356122473	0,000339354012559336	0,00148121883114976	-
PA14_54800	-1,13585211467944	2,57751494420504e-09	6,26624898676237e-08	rsuA
PA14_58900	-1,13644101464318	0,000138621993110454	0,000701369825245382	-
PA14_64270	-1,13669123604028	0,00825054912811678	0,0198439931615912	-
PA14_66850	-1,13714034037235	0,00249696605056935	0,00754466881933367	phaD
PA14_71350	-1,14129872422137	0,011520646007136	0,0261930403398562	-
PA14_28070	-1,14142722118478	0,00174606383433484	0,00563957442412778	-
PA14_34070	-1,14176299164286	0,00386654121397116	0,0106959702420477	-
PA14_10640	-1,14181050303666	0,000199842675680247	0,000955818968824954	hpaG2
PA14_61550	-1,14207013783841	0,00369795559007236	0,0103271314595967	-
PA14_46230	-1,14266100178827	0,00225722097653883	0,0069024309506999	aphA
PA14_30470	-1,14293773877824	0,0210694712517556	0,0431026648268283	-
PA14_13030	-1,14317503183291	0,000395973509339053	0,00167994843679762	cioA
PA14_36050	-1,14322656593531	0,0144389693146258	0,0315076056664405	-
PA14_03550	-1,14342033252941	0,00850475225901285	0,020330209500431	cynX
PA14_20620	-1,14352958160178	0,00095003060138973	0,00345085511068966	-
PA14_72060	-1,14366781656678	0,0037944013087439	0,0105412030668234	-
PA14_66510	-1,14369626003255	1,76911780128945e-07	2,32927217927075e-06	ynfM
PA14_49990	-1,14819404578391	0,0003094352343596	0,0013755546571418	-
PA14_64710	-1,14821625457674	0,00181373851563917	0,00581647179153251	-
PA14_17630	-1,14895861706171	0,00291647250972004	0,00847179595163594	potB
PA14_49090	-1,14940993926977	0,00564924309218271	0,0145874461335824	-
PA14_42960	-1,15062822781798	0,00675801600978979	0,0168275460269266	-
PA14_68110	-1,15171360779821	2,85191088277496e-07	3,5587382285281e-06	-
PA0887.1	-1,15274724265431	4,04227850950348e-10	1,30849225343541e-08	P7
PA14_30160	-1,15277896061063	5,90466941332185e-07	6,6402030888009e-06	mutT
PA14_51070	-1,15313273405629	0,00386353672731752	0,010692707456473	opdD
PA14_24780	-1,1532484563186	0,00346566874963637	0,00977095222095341	-
PA14_67440	-1,15484962028875	0,000529907629569183	0,0021309051486931	-
PA14_26240	-1,15577164743125	0,0130607442633681	0,0289311533607084	hisJ
PA14_61190	-1,15588499661556	0,0013046425307571	0,00445880493439943	-
PA14_49130	-1,1559898098843	0,00222846379552273	0,00683590019788883	dctA
PA14_17640	-1,15693338576273	0,00431711816160386	0,0116939414280338	potA
PA14_05010	-1,15844473337485	8,35742625978885e-06	6,73326370584563e-05	-
PA14_20390	-1,15930111925479	0,0133437151414514	0,0294466391765589	phnJ
PA14_21110	-1,15962539718683	0,00182933778839447	0,00585687983726952	plcN
PA14_29500	-1,15989613419928	0,00108357903761162	0,00382681710751446	hplS
PA14_47900	-1,15999827190406	0,0125779387257996	0,0281382752937991	-
PA14_10140	-1,16110981929895	0,00264063521382607	0,00788172659151353	fepG
PA14_46380	-1,16382879425175	0,00147514904888794	0,00492192384819728	-
PA14_07500	-1,16406296687581	6,30236980243452e-05	0,000363798863768117	-
PA14_16010	-1,16484710673117	0,000278287692310629	0,00126061997564809	-
PA14_29420	-1,16599446056917	0,00215398965129757	0,00664572162556739	ysgA
PA14_11210	-1,16659960066764	0,00654685153049674	0,0164274103285569	-
PA14_32460	-1,16669045120817	1,0321993222933e-06	1,08278363031519e-05	-
PA14_09260	-1,16811412197891	4,33929414770372e-05	0,000266498159448597	pchR
PA14_19140	-1,16811636718102	0,00287712104646627	0,0084078885939891	pheC
PA14_28090	-1,16812546482701	3,6824555180558e-05	0,000233501156713084	-
PA14_72280	-1,16895034713926	0,000962522511356628	0,0034854260778977	citA
PA14_47960	-1,16914756522103	0,00877583171419348	0,0208168413009958	-
PA14_42940	-1,16934448792705	0,00401600768123894	0,0110261429261382	-
PA14_66530	-1,17007086807484	0,00443828548829675	0,0119833708184012	-
PA14_28530	-1,17048354273536	0,000385830352469986	0,00164397631313503	-
PA14_12180	-1,17086848675791	7,61177021164155e-05	0,000430061346866035	-
PA14_71280	-1,17095082029301	0,000279468522477949	0,00126245649437032	-
PA14_36070	-1,17211867293934	0,0133800561892169	0,0294935098617839	-
PA14_41960	-1,17366125802952	0,000746592665583841	0,00282394217408375	-
PA14_16800	-1,17467125336008	2,69042449456187e-05	0,000178721055710182	-
PA14_42030	-1,17478097179537	0,00201336611132299	0,00630845410431967	-
PA14_54230	-1,1750754212465	7,59352527084168e-05	0,000429444638628006	-
PA14_34200	-1,17584668153974	0,00181297214914363	0,00581647179153251	msuC
PA14_26070	-1,17635583051894	0,000187606585409227	0,00090841899496914	-
PA14_55620	-1,17681215145131	0,008097006854196	0,0195388645629054	5S-rRNA
PA14_39830	-1,17720806766936	0,00207553262149628	0,0064718177910307	-
PA14_71470	-1,17842113316833	0,000897476818015764	0,00329262158844982	soxB
PA14_68140	-1,17929197818129	0,00090679334432043	0,00332056387773337	emrB
PA14_28130	-1,18028173402343	0,00200797253439625	0,00629802520290557	-
PA5227.1	-1,18083704963646	0,0133705406773276	0,0294935098617839	ssrS
PA14_34320	-1,18323888180952	0,00285759118046916	0,00838808954226895	-
PA14_71510	-1,1840071887137	0,000170533755618717	0,000841750020362312	soxG
PA14_55490	-1,18557433118244	0,00030506048492258	0,0013608858306317	hxcT
PA14_47810	-1,1857861815154	0,00129446307052986	0,00443005790317434	-
PA14_34000	-1,18642220915208	0,00150805671653153	0,00500890266562259	-
PA14_16350	-1,18646092742526	0,000101243283821252	0,000539749226486545	-
PA14_71150	-1,18896877242088	0,00832127170315896	0,0199812831593477	-
PA14_42910	-1,18940837651148	0,00130620247445816	0,00445880493439943	-
PA14_49620	-1,1901935266404	0,012980036846066	0,0287850249360714	-
PA14_49970	-1,19129740937643	2,06941603834104e-05	0,000142476011382376	-
PA14_18820	-1,19244233960142	0,0152672515463442	0,0329226451269895	-
PA14_52230	-1,19258346403922	0,000371817969939322	0,00159928658879227	pirA
PA14_48010	-1,19263119681496	0,00958546197874868	0,0224555064907991	-
PA14_55840	-1,19297076612719	0,00486576023470548	0,012888105431799	-
PA14_48380	-1,19308559579574	0,0111475431624663	0,0255031063603632	-
PA14_18760	-1,19384910137777	0,00343550931146426	0,0097052309816148	mexE
PA14_05880	-1,19399662729322	4,2626477351258e-06	3,72759001195553e-05	nfeD
PA14_37490	-1,1956538075025	0,0054453102955193	0,0141293503195073	-
PA14_60730	-1,19583411066064	0,00301129660880089	0,00868369932907184	-
PA14_30630	-1,19604534911258	5,99323945522221e-05	0,000348120274108281	pqsH
PA14_55440	-1,19615903854366	0,0111026412612609	0,0254401154281297	hxcR
PA14_71140	-1,19623090715493	0,00373620740761731	0,0104091484551735	-
PA14_54740	-1,1963541594321	0,00139756035765336	0,00470592306637416	-
PA14_37730	-1,20060373687323	0,0161904803353007	0,0345196594921859	-
PA14_35050	-1,20065250526169	0,00162958025642591	0,00533676105203065	-
PA14_30520	-1,20200037688518	0,00864608472475603	0,0206427915249982	-
PA14_46750	-1,202764311409	0,000160171232946524	0,000794617488428182	-
PA14_24810	-1,20302674510338	0,00317833085438825	0,00908382462237109	-
PA14_54170	-1,20342432657046	0,00725500706706188	0,0178152080494198	putA
PA14_41490	-1,205153802303	0,00415174975534282	0,0113350893832962	nasT
PA14_27660	-1,20520737440403	0,0248506267716689	0,0495069099813696	-
PA14_07860	-1,20597262839647	0,0004778109558869	0,00195905835587218	-
PA14_62330	-1,20723719365715	0,00327670377267097	0,00930145707561977	phuS
PA14_20070	-1,20836549547214	0,000213354270897945	0,00100891256916147	-
PA14_55720	-1,20852428696084	0,0024372948133852	0,00738882320798823	-
PA14_39850	-1,20999357522183	0,00298019201404764	0,00862268889397784	-
PA14_43730	-1,21010133903172	0,000547238337791215	0,00218262043643208	-
PA14_11080	-1,2109331252638	0,00799995184720706	0,0193524846708448	cupB3
PA14_42050	-1,21112074542685	0,000215994629170338	0,00102057462282985	-
PA14_64880	-1,21142517379422	0,00165173833891663	0,00538838247645464	braE
PA14_24630	-1,21214161913398	1,35968301101954e-05	0,000100206072472496	-
PA14_26810	-1,21228087296831	0,00373579202732262	0,0104091484551735	-
PA14_40210	-1,21268227578448	9,40358974379024e-06	7,39538688709624e-05	-
PA14_29570	-1,21373364007719	0,000618086120524316	0,00241908255187172	-
PA14_41563	-1,21512502233818	4,21312756415276e-05	0,000260662242855027	cobA
PA14_61370	-1,2181843566214	4,33110718396222e-05	0,000266274469998265	-
PA14_50770	-1,21865155985847	0,000163277732439376	0,000807976549292485	-
PA14_12710	-1,21884664770746	0,00223545942246204	0,00685018658797338	-
PA14_53690	-1,21951221404782	0,00199670850334411	0,00627950355399526	-
PA14_35060	-1,22141270621722	3,77082350172666e-07	4,51904808997816e-06	-
PA14_11000	-1,22176295811256	3,86862293598453e-05	0,000243723244967025	hpaA
PA14_45130	-1,22224323862427	0,000988421351245843	0,0035609511657383	-
PA14_04180	-1,22345578630057	0,00284321325563182	0,00835425600037454	-
PA14_61170	-1,22420998677187	0,00121228610203722	0,00420120103165645	-
PA14_67310	-1,22439535764478	0,00450679474207822	0,012118086458851	hutT
PA14_02630	-1,22484854803839	3,08564095964328e-06	2,82040099571762e-05	mdcL
PA14_35420	-1,22499220306771	0,00107254179685004	0,00379012206739708	pvcB
PA14_45240	-1,22514785976178	0,000457765950557594	0,00190081552396665	-
PA14_44560	-1,22537537879308	6,43389393343656e-06	5,33185071513505e-05	-
PA14_48030	-1,22608318703494	0,00200546117657422	0,00629689015731423	-
PA14_39670	-1,22633653137558	0,00447836257589137	0,012063782221677	-
PA14_38020	-1,22800109778762	0,0214352036909966	0,0437439423286483	-
PA14_10440	-1,22811189612341	0,00289906622774174	0,00844216154490002	opdL
PA14_11660	-1,22898685065316	8,66536415992329e-05	0,000476902007764247	aqpZ
PA14_21120	-1,23033479568255	0,000386091723310088	0,00164397631313503	-
PA14_37460	-1,23215846798237	0,00768545182205793	0,018730891108751	-
PA14_01340	-1,23241563479239	0,00695624370749272	0,0172265662104155	-
PA14_27680	-1,2342755614535	0,0142358132865677	0,0311571273985806	-
PA14_61540	-1,23464295300509	0,00540796399501629	0,0140573474031945	csuD
PA14_64720	-1,23609573837092	0,00148774104036308	0,00495265611107233	opdK
PA14_55480	-1,2361971423148	0,00523887315161848	0,0136968129385688	hxcX
PA14_49300	-1,23631005126951	0,00388255458801315	0,0107351993068283	-
PA14_47160	-1,23730515369627	0,0041636862801979	0,0113518091743506	cyoD
PA14_55117	-1,23832860275635	2,66763931110199e-06	2,48090455932485e-05	-
PA14_24510	-1,23943557982902	0,00116103138225543	0,0040490969456158	pelD
PA14_20330	-1,24096052887246	0,0234037752212583	0,0471374077075808	phnE
PA14_36300	-1,24189140879457	0,00163564704837736	0,00534779913864004	-
PA14_39820	-1,24281378768158	0,00316580072333727	0,00905579487133423	ufrA
PA14_48340	-1,24348692871047	0,00252910007453959	0,00761068173432331	-
PA14_71500	-1,24369074896838	0,000315250528294812	0,00139571178943361	soxA
PA14_49920	-1,2450090928484	2,37933513393421e-08	4,34284253885376e-07	-
PA14_58890	-1,24532494147066	0,0070572696460177	0,0174192384134107	-
PA14_34410	-1,24685288490355	0,00384718396476128	0,0106676057025728	mtlF
PA14_40320	-1,24736718469687	0,00119897612698089	0,00416654871173251	xqhA
PA14_37870	-1,24774568877723	0,01743707357062	0,0367231538642208	-
PA14_55230	-1,2486730914902	0,00257280367344071	0,00771446096350517	-
PA14_70980	-1,24909196899406	0,000621935889302727	0,00242928158361645	betT1
PA14_37850	-1,24950772096008	0,0159266997585983	0,0340563992283311	yejE
PA14_49560	-1,2501685863471	0,000271222566095905	0,00123472650719185	toxA
PA14_01290	-1,25287317564757	0,00290776061098208	0,00845737144433602	coxB
PA14_23980	-1,25325339710194	0,000152168664769105	0,000761126826042021	xcpP
PA14_71260	-1,25329043113425	5,59112680179077e-05	0,0003295614882464	-
PA14_49050	-1,25698050659496	0,00034062624303014	0,0014838135003075	yohC
PA14_32110	-1,25715575891777	0,000619667665304213	0,00242365343859638	xylZ
PA14_42900	-1,26030809676787	0,000267539793467565	0,00122080658093962	-
PA14_17740	-1,26046722592924	0,000307291364043507	0,00136914076192465	ycjJ
PA14_01320	-1,2631498829716	0,00286966439755993	0,0084078885939891	coIII
PA14_42950	-1,26356147543114	0,00291601950164428	0,00847179595163594	-
PA14_34270	-1,26644966024869	0,0095282671581746	0,022339382664964	metN-
PA14_44700	-1,26802903412092	2,68552844559205e-06	2,49358338553468e-05	alkB2
PA14_28060	-1,26849283162581	0,000121982426346464	0,000629132954193605	cpg2
PA5181.1	-1,26912902451645	0,00413055761921379	0,0112930177746027	P34
PA14_43400	-1,27106988426483	0,00274750699354903	0,00812191900868	kdpA
PA14_53090	-1,2713791836443	6,00413981563407e-06	5,03265453216023e-05	-
PA14_69550	-1,27194261830651	0,00179930196042881	0,00577966567223269	-
PA14_45910	-1,27333447094158	0,000272722556739048	0,001240591195601	-
PA14_43080	-1,27339807958608	0,00277485119348263	0,00819448243075339	-
PA14_26210	-1,27427607284185	0,0053672187504146	0,013961041659193	hisP
PA14_11990	-1,27443672104177	0,000617233290480704	0,00241735952468345	-
PA14_37100	-1,27494836302917	0,00358170923793889	0,010044341430599	-
PA14_34210	-1,27543042752982	0,00194802775176615	0,00616612349951261	sfnR
PA14_48040	-1,27570050650799	1,34110133292054e-06	1,34777233440505e-05	aprI
PA14_69740	-1,27596288578136	0,00264069453817052	0,00788172659151353	-
PA14_07630	-1,27642981140004	1,23077280804769e-06	1,24759478933416e-05	-
PA14_13050	-1,27664375476801	0,000528998371187636	0,00212870979175025	-
PA14_26300	-1,27728593120892	0,0057433121510361	0,014797742257221	-
PA14_03110	-1,27745843879799	0,00132657314602083	0,00450834806411604	-
PA14_18950	-1,27756913407614	3,51136855969061e-08	5,99799078461436e-07	rnfA
PA14_56190	-1,27827904503635	1,94911144790639e-05	0,000136112562256061	-
PA14_34290	-1,27832469048733	0,00867117115383324	0,0206689958463421	-
PA14_46000	-1,2809540585668	0,00282345529304011	0,00831287666428243	-
PA14_55890	-1,28109474898299	0,000448935466299819	0,00187077730942435	cpaF2
PA14_61200	-1,2844537994901	0,00482739097002712	0,0128038405130778	-
PA14_47940	-1,28578457239286	0,00648832566013732	0,0163154935805771	-
PA14_19770	-1,28657425667049	5,44563215589133e-08	8,48562734078917e-07	-
PA14_10250	-1,28768172279971	0,017597177171283	0,0370204168928356	acoB
PA14_60620	-1,28787967725234	0,00400630336617322	0,0110046560817669	-
PA14_55160	-1,28830734680458	5,41116100168592e-05	0,000321215727546888	toxR
PA14_12550	-1,29068020410689	5,62137189184368e-05	0,000330678894722009	-
PA14_71160	-1,29139648963446	0,00661496683346539	0,0165628592637922	-
PA14_05810	-1,29171033232131	7,73276851604679e-05	0,000435637410918444	amaB
PA14_60690	-1,29308359699336	0,00581781656328158	0,0149633833381329	-
PA14_48300	-1,29349453609683	0,00745644589437656	0,0182639283006489	-
PA14_01360	-1,29405340876374	0,00305204989859517	0,00878288819050547	ctaA
PA14_09970	-1,29715699629428	0,000402303273856888	0,00170064565766776	fpvB
PA14_09320	-1,29834344826912	0,0237281930812051	0,0476736770815473	pchI
PA14_24820	-1,30217679617717	0,000705546170360569	0,0026895218036061	-
PA14_17620	-1,3032747427947	0,00385104386981474	0,010668210890423	potC
PA14_01720	-1,30382383372082	2,16606818883476e-06	2,0535588217448e-05	ahpF
PA14_37530	-1,30388881123048	0,01673887781269	0,0355189190280834	-
PA14_20320	-1,30746872767566	0,00623614435201891	0,0158034471273697	phnD
PA14_54240	-1,30751951982681	0,000621084547535812	0,00242757462575872	-
PA14_21670	-1,30908194902172	0,00773471167531405	0,018796739462443	-
PA14_38950	-1,30910716065553	0,00268623357408547	0,00799321610490947	-
PA14_33450	-1,30978916563428	0,023357784082536	0,0470933437507152	treA
PA14_61560	-1,31277946804518	0,0012162643749821	0,00421163887294333	-
PA14_06160	-1,31299082798904	0,000153084317540345	0,000763337035292666	fiuA
PA14_19720	-1,31312835240011	0,00874943679627753	0,0207710495094773	-
PA14_37880	-1,3133871185543	0,0151261378072739	0,0326423725277414	-
PA14_11120	-1,31412866884095	0,00115159033458387	0,00402575642620936	rcsB
PA14_57640	-1,31415320862049	0,000633006767827998	0,00246923212563531	-
PA14_60160	-1,31612306869911	0,000104415085165031	0,000553636184599019	-
PA14_55360	-1,3163181347338	0,00289092160866839	0,00842682074884979	exbB2
PA14_34260	-1,31730838675746	0,00250056987232141	0,00754656413129726	metI-
PA14_15920	-1,31744576877157	4,24382329820591e-05	0,000262157278889201	yhjE
PA14_24550	-1,31929659182649	0,00121207628054575	0,00420120103165645	pelF
PA14_04250	-1,31949461640685	0,00105498105975516	0,00374051852790613	-
PA14_19910	-1,32014601814043	0,0047765436144254	0,0127150245510761	pdhB
PA14_32740	-1,32014943088783	0,000129384492034825	0,000662064400726671	optS
PA14_24710	-1,32293675322645	0,000459902049928722	0,00190482151347611	-
PA14_53680	-1,32461043633992	0,000795736167672918	0,00298668687148983	-
PA14_06170	-1,32538656944795	0,00124878243937425	0,00430808345713599	fiuR
PA14_40660	-1,32670887736603	0,000787961853745646	0,00296320186206402	-
PA14_44800	-1,32713660908227	0,000555714531773425	0,00220890871211703	-
PA14_33990	-1,32719276182134	0,000379576752549824	0,00162331400962731	-
PA14_27630	-1,32906997616487	0,0223691559029099	0,0453864098781212	rebB1
PA14_60520	-1,32964684394232	7,85080608660369e-05	0,000440592651929224	-
PA14_05775	-1,3306903748772	0,0153847375566936	0,0330928472402882	-
PA14_28310	-1,33090773665295	2,61311279625133e-05	0,000174376171676954	-
PA14_19500	-1,33142318410801	0,0102800651967132	0,0238255150267179	ssuA
PA14_34790	-1,3332984196074	0,0124257115697616	0,0278508967433944	-
PA14_33060	-1,33401779784619	0,000992301943382217	0,00356462114425286	-
PA14_05770	-1,33471167434691	0,000537845136401177	0,00215395396730998	dhT
PA14_07890	-1,33564485971761	4,97278827978021e-06	4,272077203993e-05	-
PA14_34850	-1,3365374676353	2,16707940528236e-10	7,83760384910453e-09	-
PA14_49290	-1,33873319580965	2,21411466222228e-06	2,09233835580005e-05	-
PA14_37630	-1,3394857369082	2,30039168232349e-05	0,000156176070298185	-
PA14_26580	-1,34090199739855	0,000128334167567479	0,000658414963027898	-
PA14_09340	-1,34098172557396	0,0172527181787986	0,0364003153797555	fptA
PA14_07550	-1,34127469231522	2,88226915797717e-11	1,41909369719229e-09	-
PA14_33770	-1,34161871202699	0,000173809080839787	0,000850039569816622	-
PA14_39710	-1,34229574293199	0,000102137884390588	0,000543036174813481	nrdG
PA14_22700	-1,34269471139947	0,00033874631714397	0,0014800258554411	ykgJ
PA14_21940	-1,34405144904656	5,3494267700097e-06	4,54895833731072e-05	-
PA14_43000	-1,34482318910717	0,000837156653438571	0,00310633364945952	-
PA14_37090	-1,34617490804586	0,00231870834706723	0,00706832060638237	gbsA
PA14_34920	-1,34634003544183	0,000440535599886889	0,00184232553871327	-
PA14_61520	-1,34702720763442	0,00337623101974225	0,00956082046624931	-
PA14_44110	-1,34766097922845	4,1249556068093e-07	4,89233095147685e-06	-
PA2750-PA2751	-1,34814274510236	0,000135892461345679	0,000689942747854711	sRNA1559
PA14_26090	-1,35505868097508	0,00259275110080353	0,00776632346605718	cif
PA14_44210	-1,3557575089363	0,00140636452722987	0,00473013189726739	-
PA14_09740	-1,35628387701659	0,00128182247399869	0,00439449846410668	yaaU
PA14_01300	-1,35700072346195	0,00195547138349237	0,00617966927501715	coxA
PA14_64890	-1,35721227023555	0,00173394704795266	0,00561591805083175	-
PA14_38320	-1,35756906952196	6,58120090328491e-05	0,000376181626308738	yfeH
PA14_17780	-1,35894123873161	0,000121334604931858	0,000626343128013881	-
PA14_15280	-1,36016719158576	0,0051141431199632	0,0134366657129437	-
PA14_71530	-1,36369674728584	8,10867242257705e-05	0,000451521124876946	purU2
PA14_48000	-1,36375478482885	0,00203502351079243	0,00635565178557187	-
PA14_35150	-1,36415133651939	0,0127189466862435	0,0283778783833591	-
PA14_46800	-1,36462267540016	0,00212529752036968	0,00658493821885032	-
PA14_21410	-1,36596136264382	0,0016374367639694	0,005350664807639	phoA
PA14_26450	-1,3666934189942	0,000449917469756433	0,00187353692629918	yebN
PA14_70340	-1,36680844570494	0,0148400955103596	0,0322145418976067	-
PA14_10160	-1,36708757714084	0,000467609518434005	0,00192802545285351	fepD
PA14_67340	-1,36756301583776	0,000534939458132107	0,00214525002409036	codB
PA14_61870	-1,36855956882342	6,13794577277569e-06	5,13013185202465e-05	-
PA14_05740	-1,36891163129302	0,00193818759862374	0,00614161229872173	pydA
PA14_47430	-1,37125537015542	1,07756939709169e-06	1,11941118751068e-05	czcD
PA14_09350	-1,37209887623153	0,0119343100962029	0,0268831691094398	fptB
PA14_52820	-1,37214336538851	0,00600527633768581	0,0153511841459429	dctQ
PA14_36830	-1,37317525976857	0,00393131207516295	0,0108342226944401	-
PA14_55550	-1,37343074771297	0,000802838072804999	0,00300697657352814	-
PA14_37915	-1,37344898737042	0,00290861980889863	0,00845737144433602	-
PA14_33590	-1,37393638572325	0,00353213411051323	0,00992095702104354	-
PA14_03760	-1,37506288925269	0,000876115929662895	0,00322232469045506	-
PA14_34540	-1,37606711480946	0,000351393815448833	0,00152410250872519	-
PA14_53380	-1,37627077199786	0,00132446731041391	0,00450641926348148	-
PA14_26970	-1,37672904892048	2,747871781281e-10	9,4704592744267e-09	-
PA14_13490	-1,37768242410062	0,000692935215288082	0,00265720988839991	-
PA14_07900	-1,37920128669516	7,95022119243906e-06	6,4248753057242e-05	-
PA14_21770	-1,37940895658475	3,3246259170294e-06	2,99216332532646e-05	sugE
PA14_32660	-1,38020231914162	0,00690939002155755	0,017146173712963	-
PA14_41480	-1,381161859068	0,00189609161912669	0,00603540667595826	nasS
PA14_00650	-1,38119195318611	0,00118991603320733	0,00414243496052391	-
PA14_35330	-1,38256902615309	4,71224718004921e-05	0,000286400998214816	kguT
PA14_36120	-1,38309475860765	0,00284554659243456	0,00835692104514992	-
PA14_48850	-1,38406914664321	0,00884125826828648	0,0209290770247959	-
PA14_33910	-1,38500108480891	0,00019481835519174	0,000933312136605402	-
PA14_35320	-1,38538457122724	5,34943214611212e-06	4,54895833731072e-05	kguD
PA14_09210	-1,38545511305496	0,0239296935873229	0,0479822295441906	pchA
PA14_49500	-1,3862663320996	0,000243724359479434	0,00112528055334122	-
PA14_54730	-1,38720639048735	0,000469584271155344	0,00193480607925398	-
PA14_40330	-1,38787726512637	0,000487617530734124	0,00198952027337829	-
PA14_49100	-1,38805935250653	0,00101198332069889	0,00362421166013128	yfcG
PA14_30720	-1,38930364474026	3,58238139571628e-06	3,18500342905944e-05	-
PA0976.1	-1,38985687755583	0,0172312297719838	0,0363680746520364	tRNA-Lys
PA14_35400	-1,39075698673238	0,00113644673882123	0,00398470463360476	pvcC
PA14_05790	-1,3911493273342	8,97578415492168e-05	0,0004919468602777	-
PA14_21870	-1,39280531203996	4,97728809747109e-05	0,000297267390041622	-
PA14_30740	-1,3953792481878	9,85025882887476e-06	7,69502219711697e-05	mdaB
PA2570.1b	-1,39927748133189	0,000988849214312376	0,0035609511657383	tRNA-Leu
PA14_44460	-1,40106571728039	4,70686100751823e-12	2,99755420033145e-10	-
PA14_36470	-1,40149572357839	0,00561013939454129	0,0144992530712913	-
PA14_28520	-1,4020259289481	6,28474221230354e-05	0,000363139098835172	-
PA14_47920	-1,4023172953377	0,000153515245045615	0,000764834881566548	-
PA14_49720	-1,40233914023804	0,000222150925800799	0,00104372404723421	-
PA14_36990	-1,40591267442488	0,00288100597027137	0,0084078885939891	-
PA14_20280	-1,40599314636869	4,67319774412924e-06	4,03838725410814e-05	-
PA14_18800	-1,4063532735824	0,00156672698899677	0,00517152305832793	-
PA14_69760	-1,40727745221719	0,00176948422562354	0,0056977552439805	-
PA14_49580	-1,40805918302384	0,000970207210744183	0,00350891607885813	-
PA14_37340	-1,40835452142531	0,0051624206134234	0,0135271119740822	-
PA14_34020	-1,40890214411845	0,00289764857402439	0,00844216154490002	-
PA14_26230	-1,40982478020891	0,00968656836957391	0,0226303746214629	hisQ
PA14_22590	-1,41154854745691	0,00160669556433156	0,00528262026454468	-
PA14_36130	-1,41211351437006	0,00457693228100657	0,012284125622729	-
PA14_71490	-1,41325004789158	7,3779502916956e-05	0,000418060065367935	soxD
PA14_23490	-1,41488747320878	2,32754617681352e-05	0,000157836725115167	-
PA14_34390	-1,41528529051791	0,000502863847248112	0,00204177358352508	mtlG
PA14_38730	-1,41549841351689	2,42054866125029e-06	2,27640362861404e-05	yhhS
PA14_47140	-1,4157373358492	0,00201483078337332	0,00630845410431967	pfuA
PA14_33410	-1,41648961771615	0,0012492633203062	0,00430808345713599	opdJ
PA14_55790	-1,4167502778956	5,08274058119392e-05	0,000302026136564048	-
PA14_55450	-1,4170468031039	0,00166918088654015	0,00543016702622918	hxcQ
PA14_73390	-1,41748191506008	0,00213598607033093	0,00660408569185694	-
PA14_31820	-1,41815929038273	0,000188976794437036	0,000912066691986766	hisC
PA14_39860	-1,41837530442976	0,000598557456153374	0,00236317259811497	-
PA14_34170	-1,41963894557089	0,00280366125321012	0,00826706154129747	-
PA14_09940	-1,42043002015719	0,00243771893856311	0,00738882320798823	pfpI
PA14_36090	-1,42088591728517	0,00625600547486829	0,0158400760921579	opdG
PA14_39780	-1,42195057279364	0,0149698721413629	0,032412594558849	hvn
PA14_43380	-1,42212413235674	0,000231821208225067	0,0010796823998336	kdpB
PA14_32640	-1,42287911137503	0,00869071887482759	0,0206987487348028	-
PA14_00140	-1,42392841714765	9,73398590449598e-08	1,41166889639708e-06	-
PA14_46830	-1,42509922885081	2,09315441014792e-06	2,00061854633878e-05	-
PA14_55380	-1,42520995905652	0,00199485628953983	0,00627704779828886	-
PA14_63800	-1,42649054867331	2,02978038874628e-05	0,000140573088624875	mgtA
PA14_27880	-1,42732065870966	0,000582821345182127	0,00230570578083868	-
PA14_46180	-1,42925167219287	0,00128623014550657	0,00440703065644621	yjiJ
PA14_18680	-1,42973389087208	0,000555693610646383	0,00220890871211703	bfd
PA14_46810	-1,43173109110571	6,32551301358785e-06	5,26437226514364e-05	-
PA14_28080	-1,43200712919879	7,86386072566985e-05	0,000440902966427748	-
PA14_35930	-1,43358937101426	0,0191557366414158	0,03971460048905	-
PA14_26220	-1,43471319098819	0,00176991202321975	0,0056977552439805	hisM
PA14_44890	-1,43624373352409	0,00211935858698389	0,00657277434768673	hcpA
PA14_40540	-1,43747323611746	0,00292624056371817	0,00849595810843645	-
PA14_05750	-1,43781395599764	0,00153939953040748	0,00509279607490537	gltX
PA14_14320	-1,43847232903456	0,00101869060758274	0,0036393343108703	-
PA14_16310	-1,43927636496548	0,00105079676065796	0,00373128377011819	-
PA14_56750	-1,44097566279451	0,000119671418696924	0,000620491010748036	-
PA14_10340	-1,4421780873956	0,000120966620613232	0,000624994206501701	cvaB
PA14_28020	-1,44240445719545	0,00182747343659041	0,00585410982229809	-
PA14_01350	-1,44306276154489	0,000848675011710199	0,00314111616778904	-
PA14_30540	-1,44381035395562	0,00594688428708974	0,0152432392441978	-
PA14_39230	-1,44389291711326	0,00147309416203373	0,00491786820248184	-
PA14_11230	-1,44633992615516	0,00671673852455437	0,0167461153256868	-
PA14_32750	-1,44667391940108	0,000854179314337845	0,00315352022854785	-
PA14_42160	-1,44686923298368	8,85044269400272e-09	1,85572188416616e-07	-
PA14_09300	-1,45186754902861	0,0102418252117077	0,0237462817235439	pchH
PA14_27890	-1,4555539334432	0,000703185742981041	0,00268438163445573	-
PA14_39730	-1,45556514429644	0,00554437016967607	0,0143736570018284	-
PA14_34780	-1,45630600812592	0,00761493257969554	0,0185899541601817	-
PA14_53340	-1,4575355423372	0,00068732466494903	0,00264241155638869	-
PA14_53360	-1,45806336082174	0,000161934361221342	0,000802006274214575	plcH
PA14_09380	-1,4596193738358	0,00596688159645592	0,0152797024797357	-
PA14_03240	-1,45973609086788	0,00182548571857001	0,00585094137040574	hcpC
PA14_54030	-1,46686693541994	0,001772299902511	0,00569949785745064	-
PA14_42880	-1,46816748036022	1,63273701150954e-05	0,000116946285457633	stk1
PA14_36190	-1,47079425302682	0,00194950367210421	0,00616746329096035	-
PA14_21920	-1,47361219362	9,32166806483056e-06	7,34081360105407e-05	-
PA14_09270	-1,47495855344987	0,0145332988663291	0,0316192343326485	pchE
PA14_24830	-1,47773036505761	8,20950920285128e-05	0,000455487825942288	-
PA14_47180	-1,48034034269317	0,000361394396964568	0,0015603609224874	cyoC
PA14_61500	-1,48081410887074	0,000200669494109628	0,000956649768908306	-
PA14_48540	-1,48101665300042	0,00452603573515946	0,0121586627108204	-
PA14_34180	-1,48123527856944	0,00293593387224395	0,00851987942420868	msuE
PA14_37000	-1,4813962835021	0,00396329593798301	0,0109172312649941	cupA5
PA14_26130	-1,48201552441654	3,58157842002005e-05	0,000229267316095802	morB
PA14_33920	-1,484848973571	1,4764111278142e-05	0,000107590706441087	-
PA14_37900	-1,48718984818448	0,00711965059802717	0,0175269045604375	-
PA14_55430	-1,48755779029192	0,00283130646308508	0,00832762277470656	hxcS
PA14_25140	-1,48808201682525	1,68870817708161e-07	2,23849348631701e-06	-
PA14_47030	-1,48917785166303	0,000344453362489348	0,00149937017148967	-
PA14_29340	-1,4894290931401	0,000109726467910892	0,000574519549142019	-
PA14_20630	-1,49128246466446	0,000973290851173134	0,00351572817325733	-
PA14_13460	-1,49291242742483	8,12260224646358e-05	0,000451521124876946	fecI
PA14_19900	-1,49649483587497	0,000504494110352567	0,00204697437157596	-
PA14_40170	-1,49713117359808	4,82727945394302e-05	0,000290082362263099	sugE
PA14_37010	-1,49989327658906	0,00388529480189716	0,0107377086058092	cupA4
PA14_34710	-1,49999443266865	0,00017589097813026	0,000858072640187506	-
PA14_60540	-1,50000958446503	9,21314602272464e-07	9,88641438592374e-06	-
PA14_37640	-1,50206643947509	0,00606263187057384	0,0154573368710584	-
PA14_07010	-1,5027567929777	2,40010397654227e-05	0,000162007018416603	-
PA14_39560	-1,5034782743996	5,53748855651256e-06	4,69524536217179e-05	-
PA14_40230	-1,50495914173182	0,000103051371578144	0,000546900349706833	-
PA14_13660	-1,50503765815286	4,58413854943891e-06	3,96727736501663e-05	tpbA
PA14_33380	-1,50544221388202	0,00101839811624983	0,0036393343108703	-
PA14_31380	-1,50578846452498	6,3585076627651e-05	0,00036631756535045	sfpA
PA14_49570	-1,50854052023743	0,00270416532278253	0,00802619281974815	-
PA14_33070	-1,51912079427794	7,92300074678179e-06	6,41172118444676e-05	-
PA14_36170	-1,51984686599888	0,00434699344203286	0,0117531308615	-
PA14_27430	-1,52004626131882	0,00104850227947149	0,00372582555223675	-
PA14_48600	-1,52030282361082	0,00046330505330112	0,00191431897552275	-
PA14_02740	-1,52050068804201	2,07675887795783e-06	1,98819121992728e-05	-
PA14_52930	-1,52226761960188	8,01687797033638e-10	2,40876348862568e-08	-
PA14_21470	-1,52259131324694	0,000472998538519682	0,00194477083311356	-
PA14_21620	-1,52480628991181	0,00161204921419499	0,00529428046298679	oprP
PA14_21930	-1,52780854305397	3,9803050741836e-05	0,000249952919931851	-
PA14_20350	-1,53018657035328	0,00175358041236434	0,00566073147991333	phnF
PA14_19920	-1,53049931411731	0,000605978170254953	0,00238283630840522	-
PA14_43050	-1,53318163437058	0,000760076087274055	0,0028675375372432	-
PA14_71310	-1,53351845587216	3,35320350247473e-06	3,01325449708581e-05	etfB-
PA14_32950	-1,53523224395845	5,2342033032114e-09	1,16605312370782e-07	-
PA14_36400	-1,53595412153326	0,00106731370713676	0,00377848399402674	-
PA14_48630	-1,53716224834569	7,56109723861975e-05	0,000428023852377518	-
PA14_43370	-1,53807850100331	3,25051559001453e-05	0,000210439456816521	kdpC
PA14_40250	-1,54026356066958	5,9951076391066e-05	0,000348120274108281	opmL
PA14_37030	-1,54171213377257	0,00301725796215162	0,008695580128011	cupA3
PA14_48550	-1,54392302508505	0,00362592303669065	0,0101501591361541	-
PA14_04050	-1,5440818443175	4,21729687677757e-10	1,35764518687032e-08	-
PA14_48610	-1,5445324398716	0,000320879068333204	0,00141462036220033	-
PA14_37040	-1,54815908621198	0,00186799055148845	0,00595787442157433	cupA2
PA14_48560	-1,54849366519293	0,000719846471824682	0,00273513649703036	-
PA14_33560	-1,54974432371352	0,000676696586056373	0,0026101154033603	-
PA14_48620	-1,55150402174122	0,000831102036735215	0,00309366380764398	-
PA14_39250	-1,55160616187111	0,00321341150903206	0,00916174113451038	-
PA14_20000	-1,551879803985	1,28009094726809e-05	9,55420746502389e-05	-
PA14_45000	-1,55365835808589	0,000231711481061564	0,0010796823998336	gcl
PA14_39020	-1,55675353464427	0,000990983998731225	0,00356425736560236	-
PA14_23530	-1,55862385504348	2,35716177182699e-05	0,000159291935653222	mdr
PA14_69560	-1,55868297980894	0,000653928980340002	0,00252728884948026	hcpB
PA14_43070	-1,5610807977596	0,00109467921687092	0,00386369007930525	hcpD
PA14_44200	-1,56625134991485	0,00338720592419761	0,00958263617087098	-
PA14_16660	-1,5675521354121	1,8333173177628e-06	1,78132772218445e-05	cadA
PA14_22600	-1,58296116913834	0,00133723384483578	0,00453668390092231	grtA
PA14_51500	-1,5837907224182	0,000556673300121521	0,00221121956977084	-
PA14_54830	-1,5865503721702	4,0352246504959e-09	9,38189731240298e-08	-
PA14_33580	-1,58798106140995	0,000705500392119123	0,0026895218036061	-
PA14_53050	-1,58844612351398	3,72046125603505e-05	0,000235656027017398	aroP2
PA14_21760	-1,58902337312466	2,02088909508163e-05	0,00014019666638902	capB
PA14_60020	-1,58952731509929	0,0229162637913097	0,0462972899664971	-
PA14_49310	-1,59448939494157	0,0106773213678258	0,0246293015331069	-
PA14_02550	-1,59480295142301	0,00017616214383877	0,000858680533071008	mdcA
PA14_38990	-1,59654847710485	0,000301713597712548	0,00135008586768101	-
PA14_30030	-1,5972118034324	5,90576201503359e-05	0,000344297110906287	-
PA14_48590	-1,59814476884674	0,000118297768737497	0,000613911981428695	-
PA14_09280	-1,59844907223984	0,0077586995461739	0,0188466918080567	pchF
PA14_30590	-1,60056070970747	2,90534549345264e-05	0,000190834296481379	-
PA14_48570	-1,60076898656049	0,000523162277349351	0,00210667201580058	-
PA14_28370	-1,60170488134204	3,06563391920381e-06	2,80649205197112e-05	-
PA14_20050	-1,60188613435597	0,000115530380772855	0,000602217527533949	hasF
PA14_01310	-1,6036232876149	0,000243611033410866	0,00112528055334122	coxG
PA14_64690	-1,60541685125895	9,62917011154507e-05	0,000520935435674447	-
PA14_35240	-1,60593019952408	2,59390587890155e-06	2,42387472798791e-05	-
PA14_31620	-1,60631990575852	3,65513499055704e-05	0,000232271539150474	-
PA14_35950	-1,61037856562506	0,0106960305594688	0,024662748149519	-
PA14_31340	-1,61143285971908	0,000716990689513974	0,00272605350412873	-
PA14_52940	-1,61317721841162	0,000823129994455113	0,00306593683249365	-
PA14_27420	-1,61373888558548	0,00267345163204989	0,00796713825741873	trpB
PA14_10350	-1,6154943996722	5,67465212683385e-05	0,000332477868111195	-
PA14_18565	-1,61554984374574	0,0206190238297263	0,0423141368190425	alg8
PA14_33550	-1,6166018731918	0,000439510552779355	0,00184066642511382	-
PA14_29480	-1,61696921001838	0,000505398553863271	0,00204922500144284	wzm
PA14_11070	-1,62276810965585	0,00211904964714376	0,00657277434768673	cupB2
PA14_27640	-1,62281368098019	0,007925147560339	0,0192032421654368	rebB2
PA14_70300	-1,62293393782184	0,000374134279713688	0,00160589944677106	-
PA14_41540	-1,62374219464814	0,000511174689741277	0,00206835117900148	nirD
PA14_39720	-1,62452311067354	0,000274243275269511	0,00124654100062379	-
PA14_24870	-1,6273784429591	0,000974731635671556	0,00351876318755369	-
PA14_06400	-1,62938298805512	9,26822154762687e-10	2,70161741530079e-08	-
PA14_27700	-1,63210834853116	0,00887376331686155	0,0209896565496535	-
PA14_00520	-1,63374562330385	1,92693498130853e-05	0,000134724487535641	-
PA14_33930	-1,63692158876179	1,36880872611696e-06	1,37326204217796e-05	-
PA14_15750	-1,63694218964563	1,12102908668433e-07	1,60589472344339e-06	-
PA14_35430	-1,63770015624836	0,00157407320856292	0,00518992398929102	pvcA
PA14_06600	-1,63829172332487	3,29097948024168e-09	7,7127395098944e-08	-
PA14_58610	-1,63899861412187	4,03020896195048e-07	4,79938908700567e-06	-
PA14_51420	-1,64178319531903	0,00964087080886543	0,0225492463349871	pqsB
PA14_51390	-1,64259431523931	0,00615942525362762	0,0156658565706913	pqsD
PA14_32905	-1,64604869239674	1,2301145896274e-05	9,27572893259583e-05	-
PA14_18810	-1,6466165771352	0,000502193500269545	0,00204046582391072	-
PA14_37360	-1,64663334737142	1,80857331371135e-05	0,000127976220350662	-
PA14_39260	-1,64945939816609	0,00125912320558449	0,00433443176352498	-
PA14_52440	-1,65116937179814	3,42379604595488e-05	0,000219715454909634	-
PA14_14400	-1,65520955274525	0,00411366172809861	0,011252074726858	-
PA14_39750	-1,65927173835436	0,00170612428282231	0,00554112093850107	-
PA14_24560	-1,65988478650764	9,05902207904478e-05	0,000495119499637345	pelG
PA14_20040	-1,66002719574754	0,00155880261334609	0,00515117005730103	hasE
PA14_45980	-1,66072983563901	4,49520651948811e-06	3,90762833793485e-05	yjaB
PA14_55730	-1,66234603458774	1,68135718693229e-08	3,24048413099878e-07	-
PA14_30620	-1,66376000090457	2,30605063082533e-07	2,95648810634696e-06	-
PA14_34940	-1,67260433646477	0,00105823504110379	0,00374860889106839	-
PA14_36080	-1,67957550032337	0,00319303212030771	0,00910970416370544	yfaV
PA14_23520	-1,68058824257123	4,21179928348351e-05	0,000260662242855027	-
PA14_27690	-1,68114551752984	0,00695648671340554	0,0172265662104155	fecI
PA14_36770	-1,68416936468228	0,00223464152421962	0,00685018658797338	-
PA14_71120	-1,68530669874482	0,00113460504285492	0,00398062930903411	-
PA14_50050	-1,68575662890003	0,000107590720965524	0,000565357878149781	-
PA14_41560	-1,68785587183709	0,000254750355463179	0,00117065280992845	nasA
PA14_19520	-1,68901060304473	0,00236672939165825	0,007195987288908	ssuB
PA14_48090	-1,69190738434698	7,1476432949108e-06	5,85706882026327e-05	aprF
PA14_11620	-1,69295575891634	0,000305206346040289	0,0013608858306317	-
PA14_49610	-1,69869553138601	0,00433060083898737	0,0117250417355023	-
PA14_55390	-1,69941899664888	0,00107017712660085	0,00378404815012334	-
PA14_51430	-1,69946913698442	0,00466014242246374	0,0124788731504639	pqsA
PA14_19270	-1,69981076322084	0,000954079966078513	0,00346127214938329	-
PA14_36150	-1,69992254496003	0,00233511267988588	0,00711092785418469	-
PA14_47190	-1,70032159883776	0,000149757562278281	0,000751867658430548	cyoB
PA14_61330	-1,70309458164181	3,39449779174696e-05	0,000218289181011045	mgtC
PA14_35980	-1,70374742681649	0,0169143549480278	0,0358153977739411	-
PA14_33740	-1,70525857333434	5,56249792895081e-05	0,000328926545858795	pvdP
PA14_10330	-1,70541248442931	1,84844830514043e-05	0,000130090987946142	ompK
PA14_34750	-1,70566656717459	0,00174012477589024	0,0056297024085814	tauD
PA14_61510	-1,70640230794332	0,000470496005021527	0,00193602316110405	-
PA14_01690	-1,70694922457548	0,000580788932234058	0,00229921780672929	-
PA14_30040	-1,70741833032088	4,23405133961443e-06	3,70811760819147e-05	-
PA14_55500	-1,70911716218293	0,000309699519835478	0,00137568573670665	hxcV
PA14_36540	-1,70975635112936	0,00104862371319993	0,00372582555223675	-
PA14_39050	-1,71786805747301	2,0651471708789e-05	0,000142349379696229	braZ
PA14_47380	-1,72072822257904	6,10877368829265e-06	5,11304357710095e-05	hxuC
PA14_10180	-1,72228677113654	1,03843851842412e-07	1,49489220625232e-06	fepC
PA14_44510	-1,72617628830497	1,70976830752108e-09	4,54617978312923e-08	-
PA14_71340	-1,72868950782425	3,52820034084908e-06	3,14159966520285e-05	-
PA14_44190	-1,73506419633279	0,00102907902159235	0,00366973462416896	-
PA14_51360	-1,74035574291132	0,00287958985686905	0,0084078885939891	phnA
PA14_41520	-1,74907042147457	0,00016480111420521	0,000814826774791837	ppkB
PA14_38970	-1,74979052656754	6,16214131268604e-05	0,000356758754456793	-
PA14_28300	-1,75056658612826	0,000178448641669328	0,000869102736110219	-
PA14_30600	-1,75242768644331	4,19406653401511e-05	0,000260307582868586	-
PA14_28100	-1,75584455560116	7,70813079300369e-05	0,000434667356267648	-
PA14_41500	-1,75756982529322	8,16020186571918e-05	0,000453181258116102	-
PA14_47210	-1,75801858538631	3,10799906755576e-05	0,000201882112381477	cyoA
PA14_03030	-1,75852151680183	6,09514960835968e-08	9,34855538098936e-07	aroQ2
PA14_48530	-1,76911982165767	0,000639163045572217	0,00248827660066951	-
PA14_10410	-1,76982366037135	0,00616075919204375	0,0156658565706913	-
PA14_32100	-1,76983575602317	0,000203184385942766	0,000967851477429809	xylY
PA14_43020	-1,77015594479659	5,98546148169058e-05	0,000348120274108281	-
PA14_50000	-1,77232437963902	5,85218578383408e-14	8,36291622133753e-12	-
PA14_40380	-1,77386242250619	4,69465196714101e-06	4,05095226442992e-05	-
PA14_34520	-1,77517447886346	1,49920342307225e-06	1,49639401290976e-05	srpM
PA14_51410	-1,7825560158111	0,00286870687741725	0,0084078885939891	pqsC
PA14_33700	-1,78446145747685	0,00213513280858101	0,00660408569185694	pvdF
PA14_36940	-1,78792534974822	0,000549460286787255	0,00218999171448063	-
PA14_51380	-1,78886196784946	0,00189084161461419	0,00602416586189481	pqsE
PA14_40520	-1,78934668300306	0,000315398943370898	0,00139571178943361	-
PA14_36850	-1,79746100717461	0,00616580734801404	0,0156658565706913	-
PA14_47150	-1,79776521931981	3,88452374550282e-05	0,000244462133457583	cyoE
PA14_43040	-1,79780314377432	0,000972756854568587	0,00351572817325733	-
PA14_36350	-1,80161022300042	0,000533622579394739	0,00214290246242205	-
PA3964-PA3965	-1,80293402543189	1,36583261776741e-05	0,000100532830496222	P24
PA14_09290	-1,80778927197006	0,00201430238992255	0,00630845410431967	pchG
PA14_37790	-1,80872033628207	0,0107077355377336	0,0246703195106492	pcoA
PA14_42000	-1,81056212297956	0,00122006937860032	0,00422231924939117	-
PA14_64700	-1,82039173616091	1,29734709801619e-05	9,65839472335051e-05	-
PA14_71100	-1,82043099047035	4,7492419835205e-05	0,000287753968784349	yeiH
PA14_02610	-1,82629703765184	3,25682079323176e-06	2,93564815808383e-05	mdcG
PA14_38930	-1,82847684746811	1,85605333904221e-07	2,43696189149048e-06	glpR
PA14_19990	-1,8337641137723	5,32887114732696e-09	1,1826460625829e-07	-
PA14_40270	-1,83406379401272	4,4510945131072e-05	0,000272222993238988	-
PA14_37370	-1,84144833129265	1,80984993737485e-06	1,764377834123e-05	-
PA14_45100	-1,84244562862855	4,81388667157054e-05	0,00028984347307673	muiA
PA14_40240	-1,84368881177272	1,54212394401667e-05	0,000111684847812035	-
PA14_39220	-1,84705225722392	5,97332219858793e-05	0,000347889609955534	-
PA14_56770	-1,85518721624484	4,68341205033291e-07	5,42294687804358e-06	-
PA14_36650	-1,85981571932049	0,00580553291651718	0,0149383475440818	-
PA14_35940	-1,86396906945879	0,00795900548222708	0,0192693442646151	-
PA14_61260	-1,86430350251383	1,07685456169056e-09	3,01879946265311e-08	-
PA14_34810	-1,8679731796043	1,72366058436388e-06	1,69729871660302e-05	mxaA
PA14_10400	-1,87725090212697	0,00199171080053002	0,00627051777555366	-
PA14_63820	-1,88415772533089	2,19111212628194e-09	5,55745712029692e-08	-
PA14_28110	-1,88521890476969	8,30908115259782e-07	9,01535305056864e-06	-
PA14_33710	-1,88857255278924	0,000181808040499253	0,000883261450485176	pvdO
PA14_33630	-1,88857786784411	0,0112237920003888	0,0256575096879742	pvdJ
PA14_16100	-1,88904439123728	1,38134725494598e-06	1,38347240456897e-05	-
PA14_40050	-1,89167167485828	3,17406830879784e-06	2,87730969968441e-05	-
PA1781.1	-1,89585719091723	0,00311617271477117	0,0089410655905212	P11
PA14_33720	-1,89910605732544	0,000148947959713613	0,000748444336159571	pvdN
PA14_20030	-1,90336321993525	6,70121816432602e-05	0,000382302212510089	hasD
PA14_36740	-1,90529220959974	0,00249814942985276	0,00754466881933367	-
PA14_33540	-1,90718531983557	4,09646800896723e-05	0,00025533197940999	-
PA14_36960	-1,90758641729837	0,000170794477740701	0,000842327310675729	-
PA14_06180	-1,90872067467991	1,96869841877225e-07	2,56895412819301e-06	fiuI
PA14_35990	-1,91917624854147	0,00631989317078465	0,0159673368208828	-
PA14_06940	-1,92162774799193	8,86844389087771e-09	1,85572188416616e-07	-
PA14_41530	-1,92828539167845	8,30853340124325e-05	0,000460110559526315	nirB
PA14_36360	-1,93444087524494	0,00250135305393058	0,00754656413129726	-
PA14_36870	-1,94320286985808	0,00147929555624477	0,00493014372243351	-
PA14_09980	-1,9490491418497	1,45456636262282e-05	0,000106130813432218	dkgB
PA14_07355	-1,95482888559583	9,29028980302286e-05	0,000504933283450009	-
PA14_37380	-1,96342995643263	4,03800734491267e-08	6,65185605476771e-07	-
PA14_61040	-1,96872124103935	3,13636053022127e-07	3,89320685308611e-06	katB
PA14_62250	-1,97304580012907	2,50749605230149e-09	6,17286528169513e-08	-
PA14_36760	-1,97306532840216	0,000437849881065509	0,00183502321399343	-
PA14_40040	-1,98080642868938	6,27811853127119e-06	5,23236080721449e-05	-
PA14_29350	-1,98281166586742	2,16109197726722e-06	2,05216173335635e-05	pfeA
PA14_36780	-1,98494682826796	0,00063963967542813	0,00248847865759191	-
PA14_02560	-1,99059051728203	4,79325745633412e-05	0,000288926907784584	mdcB
PA14_41510	-1,99372418337516	0,000484820318459857	0,00198363285325161	nasA
PA14_46850	-1,99825180566977	1,53760609784307e-05	0,000111502813018557	-
PA14_05850	-2,00003494225927	1,27146828750596e-06	1,28662050025862e-05	-
PA14_17000	-2,00221295006865	0,00020478802899466	0,000973906706071197	-
PA14_51350	-2,00379210138357	0,000301862516924752	0,00135008586768101	phnB
PA14_48115	-2,00594512748382	5,22762623238351e-08	8,18948184372594e-07	aprD
PA14_26110	-2,00628358393933	9,94084081452873e-05	0,000533364343702599	-
PA14_40300	-2,0102933240613	0,000713081585358621	0,00271295130429621	-
PA14_35460	-2,01355387360259	1,83823049797805e-05	0,000129605204424229	-
PA14_09930	-2,01405359488398	3,6107198164157e-05	0,000230448882400649	-
PA14_47390	-2,02028013209597	7,34526181017549e-06	5,99385639913903e-05	-
PA14_43030	-2,02240364515553	4,61150288959729e-05	0,000280860659357074	-
PA14_39980	-2,0470342221661	3,66324853998187e-07	4,42535529809357e-06	qscR
PA14_26340	-2,04786411993804	0,000100253794506363	0,000537408034778391	-
PA14_33610	-2,05426107178531	2,7615830601089e-05	0,000182208503932185	-
PA14_48100	-2,0546006151769	2,56038395399988e-07	3,24001934913289e-06	aprE
PA14_36930	-2,05662128635393	0,000151184275321082	0,000757731966729017	-
PA14_47400	-2,06087928851588	4,77184283094714e-07	5,4936962509865e-06	-
PA14_62350	-2,06124962152523	0,00173347492662479	0,00561591805083175	phuR
PA14_55580	-2,06683958911745	5,57474074138563e-05	0,000328926545858795	nemO
PA14_38910	-2,0682244279453	1,53770733775379e-05	0,000111502813018557	exaD
PA14_36370	-2,07045865759245	0,000337815100351679	0,00147816181699812	-
PA14_36410	-2,07177639179015	0,000310984145248599	0,00137981320860649	-
PA14_34820	-2,07371593076806	1,13157700854589e-06	1,16314205141586e-05	-
PA14_06080	-2,07588007590645	0,0205653665633088	0,04226323489808	creD
PA14_02570	-2,07834543396093	3,20068938142751e-05	0,000207442910240971	mdcC
PA14_36570	-2,07885071349638	0,0017723988899599	0,00569949785745064	glgA
PA14_02620	-2,08881107604738	1,90269625142336e-06	1,83655639820255e-05	mdcH
PA4704.2	-2,08971650266522	0,000128912480742037	0,00066022572086328	prrF2
PA14_38260	-2,09254619147015	7,7995859205229e-06	6,34691304282551e-05	-
PA14_35970	-2,12943162897073	0,00305900630039793	0,0087985851320724	-
PA14_20010	-2,13052876348052	2,0915186916713e-05	0,000143660117403308	hasR
PA14_10530	-2,13226436033558	1,04810140238168e-06	1,09267368621962e-05	-
PA14_52070	-2,1381105436155	2,93862372312954e-11	1,4258630086237e-09	-
PA14_30930	-2,13914406005258	0,0077757681677799	0,0188803256092095	trbC
PA14_36680	-2,13981385719881	0,000320616111867038	0,00141452545137724	-
PA14_38270	-2,1404793513837	8,01777044419669e-07	8,74733005821309e-06	-
PA14_33570	-2,14808652990055	9,81136232836261e-05	0,000526899833931041	-
PA14_24860	-2,15624524529066	6,74908487374252e-06	5,56942088383907e-05	snr1
PA14_36690	-2,16225509933789	0,000216800175875108	0,00102273126445432	ybhO
PA14_38900	-2,18288162559753	4,29992977654817e-07	5,0895532446052e-06	exaE
PA14_36375	-2,18470523142559	0,000366522644828364	0,00157901189415396	-
PA4704-PA4705	-2,19381698271838	3,11424414222288e-06	2,84211159334639e-05	prrH
PA14_36840	-2,19804425584941	0,000256371524533782	0,00117625744889854	glgP
PA14_38920	-2,2063525575955	6,92950258417792e-06	5,69424342786794e-05	-
PA14_30580	-2,20819336546092	3,62573341976842e-08	6,15744119026759e-07	-
PA14_02590	-2,21286891208948	7,21226097843492e-07	7,97295039106607e-06	mdcE
PA14_34490	-2,21619144627814	1,93886980754465e-06	1,86532647001709e-05	-
PA14_36730	-2,22053650808255	0,000326825783285568	0,0014375917899926	-
PA14_38310	-2,22462639251686	2,33311796348538e-07	2,98465898429275e-06	-
PA14_26990	-2,23229285872957	1,40173809458343e-07	1,91887464863653e-06	-
PA14_06090	-2,23800617286323	0,0020276476422351	0,00633937435211069	-
PA14_33260	-2,23922092009512	4,16996003336548e-05	0,00025908585191398	pvdS
PA14_33820	-2,24738242704708	1,24731874359225e-05	9,34532035640283e-05	pvdQ
PA14_02580	-2,26184260651278	2,21890714743901e-07	2,86988454234993e-06	mdcD
PA4704.1	-2,26395556954082	6,21531297367901e-07	6,96281428542741e-06	prrF1
PA14_10540	-2,27560354193433	1,56840218992345e-05	0,000113029131989686	fixG
PA14_35160	-2,27989247848485	2,88432873384316e-10	9,82516398348086e-09	-
PA14_27370	-2,28110033981164	3,75655886262901e-10	1,25054990773542e-08	deaD
PA14_39000	-2,29685720570167	0,000216380179843803	0,00102157250097086	-
PA14_40010	-2,30494353493343	1,78706288209652e-06	1,74798020470843e-05	-
PA14_34830	-2,30756370963046	1,50325672764888e-07	2,01630338246964e-06	-
PA14_33690	-2,31096370338585	0,00667951673782589	0,0166604038173359	pvdE
PA14_32080	-2,31648682858866	5,86865668835891e-06	4,94029591050214e-05	xylX
PA14_10200	-2,33175345427331	4,91463753945791e-08	7,80348545899293e-07	-
PA14_36890	-2,3440777773593	3,39784490667474e-05	0,000218289181011045	-
PA14_48140	-2,34571018357395	5,46537222581683e-09	1,19562468741302e-07	aprX
PA14_57990	-2,35543128711136	9,89072836348816e-07	1,04791641015691e-05	-
PA14_51460	-2,37532481881447	4,7275789996938e-05	0,000287035081442549	cupC2
PA14_40060	-2,37586143902317	2,14644408360216e-06	2,04821105632329e-05	-
PA14_31360	-2,37756013048607	0,00269937964780502	0,00801652589788936	-
PA14_36910	-2,39038147098785	9,54293516952063e-05	0,000517225320612594	ligD
PA14_40260	-2,39522561384841	3,67323199742366e-06	3,25589504885102e-05	-
PA14_34460	-2,41581527537033	8,04712562105624e-07	8,74733005821309e-06	-
PA14_33680	-2,41871863104267	0,0169874785894019	0,0359442531799586	fpvA
PA14_52960	-2,42573004655419	4,83524191848575e-11	2,17920633849292e-09	-
PA14_39990	-2,42601501541985	1,09594840100065e-06	1,13448086244926e-05	-
PA14_36980	-2,42902302133427	0,000155803697916902	0,000775576776631375	-
PA14_36920	-2,43450155339677	0,000100947535706637	0,000539356823019315	-
PA14_36700	-2,43462449427607	2,7343165546503e-05	0,000180612860131862	-
PA14_09500	-2,4365775482885	5,89461787348994e-08	9,06471551726445e-07	opmD
PA14_09520	-2,44321951874484	5,51837857383525e-09	1,2019397793346e-07	mexI
PA14_13960	-2,44373544915045	0,0122728918717117	0,0275318094394646	-
PA14_36710	-2,4668782209271	4,92086662307804e-05	0,000294498034163577	glgB
PA14_36790	-2,46747448876158	0,000603830508675252	0,00237758262790881	-
PA14_36880	-2,46860712805034	2,33779428014245e-05	0,000158165550662293	-
PA14_34500	-2,4701498846883	1,41208724451071e-07	1,92405096874146e-06	-
PA14_36630	-2,49652677868012	0,000179783566840393	0,000874150969392415	glgX
PA14_36500	-2,49735477098106	0,000481265804460305	0,00197184360023282	-
PA14_36620	-2,50320079973692	0,000414190542942485	0,00174460272544933	-
PA14_30570	-2,51086895248242	3,16957870351261e-13	3,37646574979643e-11	potF
PA14_48060	-2,51188909206141	1,06424725463727e-06	1,10753546446176e-05	aprA
PA14_20900	-2,52787150742554	2,61571110112694e-07	3,29579598741995e-06	-
PA14_44520	-2,54897166694536	1,7610079946109e-07	2,32381663072641e-06	ydgF
PA14_34510	-2,55319872234934	2,25045578324535e-08	4,15943862272381e-07	srpL
PA14_36605	-2,55856748990656	0,000124749778353435	0,000641711107438783	-
PA14_10170	-2,57521054059831	2,70206604758703e-08	4,82709671083169e-07	fepB
PA14_36580	-2,57995017426718	0,000106532643922464	0,000562319604271816	glgB
PA14_38210	-2,58241671881684	5,61059686639168e-08	8,6964251429071e-07	-
PA14_33830	-2,59161393184861	1,17506798391235e-05	8,96448348664386e-05	-
PA14_36660	-2,5986608433861	0,000124020269510772	0,000639080702782419	-
PA14_33730	-2,59892053012083	8,57657302799707e-06	6,8835810097308e-05	-
PA14_11140	-2,6032366687523	2,11879720090007e-09	5,42097502186616e-08	-
PA14_44530	-2,61689921333185	2,43894452634539e-09	6,08075573610963e-08	ygdE
PA14_34840	-2,62368292836811	1,44254140108354e-09	3,94946264904133e-08	-
PA14_68940	-2,63065612057657	1,95721004043058e-07	2,55966375600062e-06	-
PA14_40020	-2,6431674133206	9,57984263225211e-07	1,02234572321003e-05	-
PA14_10500	-2,64327625743309	2,58788881882492e-07	3,26776736842569e-06	ccoN
PA14_38220	-2,64673212261438	2,70231732574295e-08	4,82709671083169e-07	-
PA14_68440	-2,65804540667567	4,04174902798652e-08	6,65185605476771e-07	-
PA14_31350	-2,66081031255129	0,00164588558437178	0,00537527516100015	-
PA14_36670	-2,66269288681439	2,73184286036222e-05	0,000180612860131862	-
PA14_33280	-2,6798893790447	7,85812468374362e-08	1,17751285222644e-06	pvdL
PA14_58000	-2,6821801293221	7,78020591232617e-08	1,16882631898254e-06	sodM
PA14_33500	-2,69514636271471	4,73751066189866e-08	7,56323568612105e-07	pvdH
PA14_40030	-2,69732919552743	2,94662886784959e-07	3,66545616491099e-06	-
PA14_68930	-2,71388758892747	1,22465055968282e-08	2,48277772636043e-07	-
PA14_30560	-2,71661178147263	2,0630701611216e-10	7,50778141242948e-09	-
PA14_36480	-2,72038902792002	1,19684687172512e-05	9,06152858077987e-05	-
PA14_33270	-2,72847573721863	4,54217564148856e-07	5,28027918323045e-06	pvdG
PA14_36520	-2,73052544805863	0,000212522545765037	0,00100653116645665	-
PA14_33510	-2,75214197541567	1,76495149410553e-06	1,73213581305935e-05	-
PA14_21030	-2,79962769362902	1,19713649842832e-07	1,69012596247988e-06	-
PA14_36590	-2,82053066720865	0,000124301693692213	0,000639968034571772	malQ
PA14_28360	-2,83469486433597	4,97642365323336e-13	4,62807399750702e-11	-
PA14_33600	-2,84791839656682	1,27103791827598e-09	3,51274111470707e-08	-
PA14_36900	-2,85051553610074	1,40174001214147e-05	0,000102788419663791	-
PA14_09540	-2,85404818417667	7,30482759575191e-11	3,03538899883053e-09	mexG
PA14_36390	-2,85477482376227	1,10185835858875e-06	1,13858697054171e-05	-
PA14_58030	-2,87562038247724	3,42412195803607e-07	4,18988863001416e-06	fumC
PA14_28620	-2,87953079976348	1,03730846924704e-10	4,10647994683675e-09	-
PA14_58010	-2,92185786341117	4,50598411030387e-07	5,24862045770782e-06	-
PA14_49760	-2,93716494081363	6,01394375254861e-10	1,85451033927275e-08	rhlC
PA14_36490	-2,99754840572733	1,16561355203912e-05	8,90395019738882e-05	-
PA14_20920	-3,01273914741709	3,27530733903078e-08	5,72836588041233e-07	-
PA14_49750	-3,09127585449245	2,21355206008995e-11	1,1477169486785e-09	-
PA14_10550	-3,13813994892116	2,42435483184809e-09	6,07021152128118e-08	cysI
PA14_10360	-3,1429388262015	1,05242175981842e-05	8,15626863859279e-05	-
PA14_09530	-3,20216250562325	7,66784588826916e-10	2,33989109684214e-08	mexH
PA14_68430	-3,22812084944902	2,17376467341905e-09	5,53742922676617e-08	fdhD
PA14_19130	-3,24876672129899	7,49009485591293e-09	1,59579875493796e-07	rhlI
PA14_33810	-3,29080295327183	0,00014877195266846	0,000748201605737775	pvdA
PA14_39590	-3,29539659301914	1,33739958065883e-11	7,39228692743405e-10	metE
PA14_36810	-3,30280042264678	1,2337596010163e-05	9,27932927131511e-05	katE
PA14_60480	-3,34330080465632	9,4311061267418e-10	2,72201235451134e-08	-
PA14_33520	-3,35658028354873	3,42688490898913e-08	5,92586815446105e-07	-
PA14_10490	-3,36409700993675	7,98029543025551e-11	3,22458971902531e-09	-
PA14_20940	-3,40036279870838	8,57704777654735e-09	1,80765909794212e-07	-
PA14_33250	-3,40406147009332	9,27249276514729e-05	0,000504433937892274	-
PA14_58040	-3,49866373787041	3,42868971558678e-08	5,92586815446105e-07	-
PA14_36530	-3,5148294075157	6,22581636401575e-05	0,000360089418329401	-
PA14_53250	-3,52907596415311	4,02707819590212e-10	1,30849225343541e-08	cpbD
PA14_00640	-3,53768564741298	5,3492637947844e-11	2,35546464210452e-09	phzH
PA14_49690	-3,5807344369465	1,0069937332769e-09	2,87803721135092e-08	-
PA14_36320	-3,59828516517573	1,13169246206755e-07	1,61328129811527e-06	hcnB
PA2958.1	-3,60522365501517	1,95962541060649e-12	1,38330666033053e-10	rgsA
PA14_21020	-3,62718442393116	2,19842109394778e-08	4,07612316121519e-07	-
PA14_20970	-3,65697952590466	1,15620730503187e-08	2,36860790216145e-07	cyp23
PA14_20610	-3,66015376750691	5,46897791818892e-09	1,19562468741302e-07	lecB
PA14_36310	-3,66120815799497	4,69399362171906e-08	7,53482428209643e-07	hcnC
PA14_09490	-3,69594048679944	1,0482771525908e-09	2,967080114507e-08	phzM
PA14_10560	-3,72090712558188	5,44951183590015e-09	1,19562468741302e-07	-
PA14_21000	-3,83986121313073	2,02836477953403e-08	3,77275848993329e-07	-
PA14_55940	-3,90610806751967	2,14310315597792e-07	2,78413334609193e-06	-
PA14_21010	-3,91992128400508	1,91506424267799e-08	3,61947141866141e-07	-
PA14_22320	-3,92391717114109	2,35856005812545e-09	5,93081690152661e-08	-
PA14_20950	-3,95068412809547	2,5717484938826e-09	6,26624898676237e-08	fabH2
PA14_37780	-3,95336868236334	3,05702032449894e-09	7,31064574744461e-08	-
PA14_36330	-3,98943441325561	3,65516174374302e-08	6,18947764641339e-07	hcnA
PA14_31290	-4,00352622020699	6,9845493080252e-08	1,06292141287583e-06	pa1L
PA14_20960	-4,03222863424385	2,4647264419382e-09	6,11899670479488e-08	-
PA14_01490	-4,04132027523253	9,3157553765833e-10	2,7020302352179e-08	-
PA14_38860	-4,05127560145537	7,84672721469388e-09	1,66572372285838e-07	exaA
PA14_21530	-4,05960971897401	6,46302848797796e-11	2,72423625259445e-09	-
PA14_20020	-4,07458537125361	4,48375545543646e-07	5,24357748770504e-06	hasAp
PA14_37770	-4,1138875876847	1,22232463609972e-09	3,41028573471823e-08	-
PA14_53300	-4,13220380030492	9,33998556954256e-11	3,7226513912891e-09	-
PA14_37760	-4,22209898498263	2,27961765816255e-09	5,75701718067862e-08	-
PA14_20980	-4,28770081712666	3,84811514189529e-10	1,26013850310285e-08	-
PA14_40290	-4,30794409150027	4,78708967647312e-13	4,5237997442671e-11	lasA
PA14_38880	-4,36596860361446	3,08580257212116e-09	7,33012098536267e-08	-
PA14_39960	-4,43664268778322	2,59333981852623e-10	9,04427261711024e-09	phzB2
PA14_40310	-4,57264399974765	2,61838037109098e-13	3,00805697925922e-11	-
PA14_19110	-4,6377669978058	9,06101996186123e-10	2,65442579782725e-08	rhlB
PA14_39970	-4,67961431690615	1,28466622563229e-09	3,53373681501388e-08	phzA2
PA14_09470	-4,75474805822681	3,94291669603258e-08	6,56294003467468e-07	phzB1
PA14_09480	-4,82482977925337	1,11013629821687e-08	2,29024245466643e-07	phzA1
PA14_19100	-4,87212099698448	7,92040701399899e-10	2,39518066026856e-08	rhlA
PA14_09400	-4,89509506478898	4,53884928013112e-09	1,02676131012696e-07	phzS
PA14_16250	-4,97130789597423	1,58535042943422e-10	5,99262462326136e-09	lasB
PA14_38850	-5,01884709534865	8,46737597447315e-10	2,51829217433696e-08	exaB
PA14_36820	-5,20497606743353	3,77165816009442e-07	4,51904808997816e-06	-
PA14_39910	-5,43001769617593	2,49889889155302e-11	1,27313466135732e-09	phzE2
PA14_09440	-5,46441289220913	1,19207119605326e-11	6,84739719380007e-10	phzE1
PA14_09410	-5,47905811346002	1,62174445297617e-11	8,63800068180671e-10	phzG1
PA14_34870	-5,57720368236978	3,429448188818e-11	1,60745095506277e-09	chiC
PA14_39945	-5,61852067136466	3,07768549197102e-11	1,47804584405395e-09	phzC2
PA14_39880	-5,67555275825544	7,20279752903637e-12	4,30624395128818e-10	phzG2
PA14_37745	-5,75057771374936	2,72317873834042e-09	6,56588651355413e-08	-
PA14_39890	-5,85480412328199	1,05864757433805e-11	6,14120409707586e-10	phzF2
PA14_09420	-5,96328794708363	3,56594970403308e-12	2,40148267999194e-10	phzF1
PA14_39925	-5,99130632994708	1,82986687845877e-11	9,65872976656753e-10	phzD2
PA14_09450	-6,06473556334487	2,06221058050407e-11	1,07879390992619e-09	phzD1
PA14_09460	-6,10360983578654	1,23690828200742e-11	7,03596662551599e-10	phzC1
PA14_32520	-1.00031	1,33004280169051e-05	9,83929390796051e-05	-
PA14_72710	-1.00103	0,0053026558613532	0,0138265512646499	-
PA14_53120	1.00095	5,97027792324603e-06	5,01144102468459e-05	-
PA14_70370	1,00249250937014	1,11759046256779e-06	1,15078427419766e-05	pyrE
PA14_52180	1,00393996995338	4,68361327495944e-08	7,53482428209643e-07	relA
PA14_17570	1,00547211370789	0,000282138096305331	0,00127255358449033	-
PA14_43300	1,00596230391998	6,86658501995843e-12	4,14755893112747e-10	-
PA14_11900	1,00606318864258	1,26690518366697e-07	1,77155070909422e-06	-
PA14_07040	1,0071356596652	1,23270424788092e-05	9,27932927131511e-05	yqjC
PA14_73230	1,00734839070552	0,000107394058818736	0,000565338536045799	atpC
PA14_45110	1,00822281798677	4,54464450427421e-05	0,000277076713325105	cysP
PA14_56720	1,01195539754259	5,71841518413109e-10	1,78213800871404e-08	-
PA14_04630	1,01245348837545	6,18275914454524e-09	1,3367079641288e-07	ilvD
PA14_21820	1,01253826102376	4,91129263282974e-05	0,000294225598525045	-
PA14_21710	1,01646155854994	0,000102636431799677	0,00054519207063854	-
PA14_41970	1,01807228073963	0,0189045757672437	0,0392494363643802	-
PA14_58230	1,01910823190019	1,0309738115649e-05	8,01124079835382e-05	-
PA14_16950	1,0193164858498	8,56257418604427e-05	0,000472392863992781	dapD
PA14_48800	1,02113699272695	0,000917403693970478	0,00335522362233023	-
PA14_69900	1,02130746022166	4,93761856316618e-08	7,81878571934883e-07	-
PA14_41220	1,02234768209579	0,000535814556439375	0,00214728966222866	lon
PA14_35500	1,02269850320484	0,00751765839473573	0,0183984797555374	bkdB
PA14_57720	1,0252173451448	0,000217220554321897	0,00102388996602735	cysD
PA14_03920	1,02638408985218	4,27521179500699e-05	0,000263668062178379	spuD
PA14_64335	1,02738776663798	1,73937489498609e-05	0,00012322850676812	ureD
PA14_27510	1,02822503380876	0,000930400447778274	0,00339428158376893	msrB
PA14_22460	1,03066118281	1,81669007077888e-05	0,00012839550210728	-
PA14_60490	1,03151551129883	0,000919060013557316	0,00335709016174084	-
PA14_62170	1,03209439365078	2,57563092508323e-10	9,03630035333092e-09	-
PA14_04330	1,03268832388053	6,3459184857568e-05	0,000365952130000483	-
PA14_66310	1,03271871011185	1,14356919982955e-06	1,17341014742581e-05	aceF
PA14_00780	1,03306691992344	3,30223494468115e-13	3,39434991945384e-11	-
PA14_51980	1,03379365746701	3,2204955888806e-07	3,98598336080926e-06	-
PA14_08180	1,03705512672124	0,0198920001442112	0,0411101336313699	-
PA14_10480	1,0378490968785	2,42375339478976e-10	8,55468140968266e-09	-
PA14_43940	1,04077509665416	0,000382516630865974	0,00163469361068107	sucD
PA14_38490	1,04175861521894	0,00481977741755733	0,0127952314859395	gnyL
PA14_28720	1,04415513159844	0,00141690264997582	0,00476284143787051	ihfA
PA14_38510	1,04426821859488	0,00299685184169417	0,00864953445344144	hmgA
PA14_44470	1,04488729203584	0,000265051353358032	0,00121133843941085	hemN
PA14_26530	1,04525107837522	1,62120962864297e-06	1,60721949479174e-05	cobJ
PA14_61430	1,04780249766063	4,78634725626202e-05	0,000288926907784584	-
PA14_46740	1,04819160669009	3,4652801297119e-08	5,95398131377772e-07	-
PA14_72630	1,04944332245225	3,26362217914271e-07	4,02559207317835e-06	-
PA14_48760	1,04948560992842	0,00522842390366276	0,0136755962730179	ycaC
PA14_22910	1,04956935688751	0,000853966764085213	0,00315352022854785	edd
PA14_14900	1,04980212974966	9,62340067832348e-06	7,53790168105578e-05	-
PA14_72900	1,05383036069221	0,00273730931173186	0,00810404004923547	-
PA14_09680	1,05515015940612	8,62888393236604e-06	6,91589284606918e-05	-
PA14_00670	1,05671752075264	9,94241464541156e-08	1,43833598536954e-06	-
PA14_07850	1,05774479115678	1,15344679974275e-05	8,82251279333262e-05	-
PA14_70180	1,05806542491702	0,000643491320243208	0,00249964544808676	rpmG
PA14_00480	1,05855832025136	0,00257125378511187	0,0077137613553356	-
PA14_71840	1,05878547377921	7,60983519087439e-08	1,14617029263067e-06	-
PA14_69030	1,05916780778095	2,15191550637076e-06	2,05009316289859e-05	-
PA14_49650	1,05986647905544	4,77264275772679e-07	5,4936962509865e-06	ylbA
PA14_54710	1,0610222382166	1,53708821802529e-06	1,53159861724663e-05	-
PA14_22660	1,06127274111506	1,62592308354505e-12	1,17608436376425e-10	-
PA14_41440	1,06181136549823	0,0012749907767553	0,00437619857118296	uspA
PA14_04300	1,06194232576903	0,000210562961524037	0,000999747481012426	-
PA14_66630	1,06477566789685	0,000338070018378301	0,00147817331170035	pilP
PA14_47730	1,06517790238458	7,66133615705867e-07	8,42172017714949e-06	cobD
PA14_45500	1,06533334877677	4,74902670831041e-05	0,000287753968784349	cheW
PA14_00590	1,06534879673596	0,000961550147969021	0,00348405832835529	-
PA14_57440	1,06543963108924	2,40459830296958e-06	2,26868622497565e-05	ftsL
PA14_24020	1,06635540272458	1,3972786574655e-10	5,36032925168183e-09	xcpT
PA14_52010	1,06679540151798	4,7550847828209e-09	1,0674345495229e-07	-
PA14_63570	1,06684050410604	1,65316949822774e-05	0,000118120976708736	fdnI
PA14_64350	1,06703556899355	1,32068215082387e-05	9,79478066035073e-05	ureA
PA14_15020	1,06816083474599	9,31678939298835e-12	5,51384535894129e-10	-
PA14_27570	1,06888454108108	1,24133760153228e-05	9,31241614260898e-05	-
PA14_14470	1,07002841000038	1,91970212098255e-06	1,84992347480868e-05	pepA
PA14_08400	1,07106087343822	0,000357040247059193	0,0015438367583172	-
PA14_72070	1,07356990859846	0,000240008648130342	0,00111075092369327	-
PA14_02100	1,07385760467325	6,17105310018639e-06	5,15045585669402e-05	-
PA14_14330	1,07467877017708	0,0184355200068234	0,0384150084055534	-
PA14_73300	1,07476365260769	0,000100529259997957	0,000538392078910447	atpE
PA14_26510	1,07496470164039	1,42940380952592e-07	1,94312689559452e-06	cobI
PA14_70600	1,07588424371865	0,00130573748896801	0,00445880493439943	hupA
PA14_03880	1,07674130693445	0,000150065798151107	0,000752770129595321	spuB
PA14_16550	1,07708295514886	2,77050066387816e-14	4,38712524044923e-12	-
PA14_50740	1,07830638159141	0,00198369555032836	0,00624864098353433	-
PA14_16630	1,07892350416274	0,0228309796998726	0,0461742181779611	-
PA14_29130	1,07926211210857	2,43282863265512e-08	4,42669035985291e-07	-
PA14_55670	1,08041197473092	5,38619274272941e-14	8,09171878965426e-12	recB
PA14_25400	1,08235296848462	1,31717575473149e-10	5,14488849798122e-09	ugpQ
PA14_17550	1,0823623774209	6,64102303695751e-06	5,48797658300903e-05	-
PA14_72000	1,08343797560155	0,00020468043070509	0,000973906706071197	rmd
PA14_15110	1,08388615371274	0,00473961087922765	0,0126396814480632	-
PA14_11570	1,08396234466269	1,22437873293618e-06	1,24326429744768e-05	xseB
PA3133.1	1,08439037938149	0,00588703327704788	0,015114867646899	tRNA-Glu
PA14_41170	1,08525441102703	3,05783773667878e-08	5,41264993933564e-07	fabI
PA14_44300	1,08639830715968	3,66248797376544e-06	3,25129046034723e-05	aer
PA14_60190	1,08747514258332	0,000874481100819429	0,00321833214177201	clpB
PA14_66600	1,08909370757696	1,3997787600398e-10	5,36032925168183e-09	aroB
PA14_01560	1,09101630641926	0,000192096773421942	0,000922536881540292	phnA
PA14_57190	1,09195407205158	1,40863423994088e-12	1,07631309080567e-10	mutT
PA14_53010	1,09313130463994	0,00273622554329423	0,00810404004923547	phhC
PA14_65270	1,09348134909387	8,98635765123665e-06	7,13429125726227e-05	hflC
PA14_16830	1,09367063322542	1,83891812955194e-08	3,48680301651935e-07	-
PA14_51810	1,09375525518819	1,03753656282408e-06	1,0855226288547e-05	yebC
PA14_04110	1,09428165087969	6,37879262253675e-07	7,11873256675102e-06	serA
PA14_22570	1,09550321287197	0,00376278812104635	0,0104682695162443	csaA
PA14_37290	1,0958760846853	0,0243646081796226	0,0486710669363821	-
PA14_70930	1,09675645585943	1,72955027142655e-09	4,56461037850818e-08	-
PA14_49870	1,09784964846054	2,83273376507564e-10	9,70584042665391e-09	-
PA14_44350	1,09929367890551	0,00771482358934893	0,0187868459725667	ccoO
PA14_03870	1,10083241537924	0,000538383576328911	0,0021546375503491	spuA
PA14_64370	1,10332532592201	1,44242839864784e-06	1,44218225045695e-05	ureB
PA14_04430	1,10338677661393	1,86016430409962e-06	1,80143845582144e-05	-
PA14_08430	1,10630462034543	2,36675201003085e-10	8,40412122834591e-09	-
PA14_40630	1,10657323539127	0,000173519270997709	0,000849331168567733	yhgI
PA14_69970	1,1071961101702	0,0002785542395971	0,00126061997564809	cycB
PA14_67600	1,10860894634747	0,000142505234629501	0,000719774284219179	glnA
PA14_47760	1,10933897272874	3,42382361161969e-07	4,18988863001416e-06	cobB
PA14_56160	1,11133070563033	4,8096673708189e-08	7,65756552326846e-07	moxR
PA14_19660	1,11269284681787	0,000192658222036984	0,000924475448742578	mioC
PA14_13840	1,11690570116325	0,00138736350892067	0,00467696363565373	-
PA14_17100	1,11968373896225	2,63644370062931e-05	0,000175732919704063	frr
PA14_54590	1,12145257664458	8,88410501091666e-13	7,17000062708457e-11	ung
PA14_73290	1,12502373275323	0,000373134840049907	0,00160278374475983	atpF
PA14_71720	1,12786570250009	4,20677667125138e-05	0,000260662242855027	oadA
PA14_27160	1,12788054071009	5,27631406491523e-10	1,65315102172932e-08	tesA
PA14_66880	1,12947910031154	0,00029492619925426	0,00132513236306036	phaI
PA14_67990	1,12963857603193	1,22863434904737e-09	3,41164391045902e-08	mutY
PA14_14080	1,13024178519143	1,6118033762321e-07	2,14139591413694e-06	estB
PA14_71440	1,13050929488838	1,12769316696968e-12	8,8095390203671e-11	ltaA
PA14_66875	1,13096097974196	0,00161686065972251	0,005304135837242	phaF
PA14_66290	1,13168543684465	4,06549826330556e-05	0,000253671505055456	aceE
PA14_65710	1,1336608565554	2,51806868991778e-05	0,00016918995933748	aspP
PA14_27560	1,13409470544704	5,67116046281447e-05	0,000332477868111195	-
PA14_07370	1,13543113524675	0,00423258303801823	0,0115041878361997	-
PA14_57380	1,13614756603425	4,2701519519801e-10	1,36714864954379e-08	mraY
PA14_57340	1,13711401878956	9,55045426054308e-08	1,39194307245079e-06	murG
PA14_47790	1,13971736857395	1,53178777044186e-08	2,99158151567296e-07	cobO
PA14_55690	1,14044158356894	6,84861723836361e-13	5,90088947052535e-11	recC
PA14_50880	1,14225718778254	0,00661147949728852	0,0165612049485308	-
PA14_21980	1,14253659495907	5,86064140786616e-11	2,50395758205816e-09	-
PA14_23070	1,14303542145133	0,000517723900730493	0,0020905198720744	zwf
PA14_18650	1,14464101484845	7,91241085775726e-06	6,41172118444676e-05	ydhD
PA14_41160	1,14487482963931	2,40514319632958e-12	1,65785105732882e-10	-
PA14_61780	1,14611332000476	0,000135308783842769	0,000687575164384029	rplY
PA14_68840	1,14743881097356	0,00390801640880464	0,0107801639073382	-
PA14_39300	1,14754823385573	0,000101027009551605	0,000539356823019315	rbsR
PA14_61290	1,14934416041334	1,02330746771446e-09	2,91046526861117e-08	-
PA14_01440	1,14993084620996	1,27650366426779e-05	9,53958541957266e-05	-
PA14_52750	1,15049123312482	2,9446906305422e-11	1,4258630086237e-09	aotP
PA14_71630	1,15199656823443	0,00281847795810627	0,00830239434718182	adhA
PA14_20890	1,15231837839008	0,00152035741382781	0,005041185109008	rfaD
PA14_52770	1,15331884805523	8,9352995063505e-10	2,63074973908078e-08	aotM
PA14_23120	1,15599560234408	1,89814955821094e-06	1,83519113227028e-05	-
PA14_52570	1,15686618032147	0,00290203293175477	0,0084466025569554	rsmA
PA14_28400	1,15879151029441	1,88705428631981e-05	0,000132410192377818	oprQ
PA14_47130	1,1616999719129	0,0206138193820549	0,0423141368190425	-
PA14_23090	1,17064700547341	0,000683722777908657	0,00263201823637768	edaA
PA14_57370	1,17144981645752	5,79101715981581e-07	6,55010994968356e-06	murD
PA14_16390	1,17274315323601	0,00184559526410378	0,00589604288570559	-
PA14_71740	1,1744629070233	1,12055936208205e-05	8,59339961052193e-05	accC
PA14_49340	1,17534960407242	4,41084498937444e-07	5,17898613081059e-06	pcpS
PA14_50540	1,175713430672	1,96662838365925e-09	5,07598048451963e-08	livM
PA14_23830	1,17697747184361	3,24554171569761e-06	2,93363922282845e-05	fimV
PA14_47510	1,17881579781721	7,10375342919808e-07	7,86784335381314e-06	-
PA14_48740	1,1795652583915	4,41284377979904e-09	1,00995514475947e-07	yieF
PA14_61400	1,1835312346768	2,49888570278945e-07	3,17591569037817e-06	mqoB
PA14_20140	1,18479521091123	0,00384525405226523	0,0106676057025728	fpr
PA14_09600	1,18578858026484	1,76116402038435e-08	3,38195631376553e-07	ddlA
PA14_57300	1,18637307382539	2,62072411273228e-08	4,71006827499951e-07	ftsQ
PA14_37310	1,18692213801534	0,0170143764169928	0,0359683402829595	-
PA14_41810	1,18740834490041	1,3077836927359e-07	1,82002485884552e-06	-
PA14_41030	1,19002421272728	4,24624095691844e-05	0,000262157278889201	-
PA14_28180	1,19035296572557	0,000137724159173413	0,00069742942834661	ordL
PA14_63340	1,19849502888918	0,0194554476169857	0,0402505182160731	-
PA14_69390	1,20100265678867	1,70218459462451e-05	0,000120886055029151	algQ
PA14_49470	1,2017925328545	8,82081285384435e-06	7,03144796063592e-05	nrdB
PA14_53720	1,20429853040706	9,50302977291628e-06	7,46357257902366e-05	-
PA14_20670	1,20536368634976	4,99290466898764e-05	0,000297896420118112	-
PA14_62990	1,20728835372425	0,001107926613048	0,00390339267940363	grpE
PA14_13420	1,21085839110526	2,60640250547772e-06	2,43167392987165e-05	-
PA14_47500	1,21108814325556	0,000532601341188037	0,00214026835255193	sseA
PA14_64460	1,21339134119571	0,00352475303306185	0,00990956238997571	psiF
PA14_41640	1,21569971643959	2,55095529648835e-11	1,28845233466597e-09	menG
PA14_65640	1,21608213049471	4,0068383749174e-07	4,7812761789493e-06	-
PA14_03900	1,21707749277969	0,000120229255608798	0,000622281986406316	spuC
PA14_28710	1,21785635723318	1,00929235366592e-06	1,0616595870967e-05	pheT
PA14_72850	1,21870579611193	3,73153370515901e-07	4,49857118899726e-06	-
PA14_22650	1,21908468278886	7,38551097200805e-09	1,57925944470785e-07	-
PA14_52060	1,21913630296506	7,44278925847179e-08	1,12972285661622e-06	-
PA14_28490	1,22106243824358	0,000476784541191686	0,00195621892636	-
PA14_00470	1,22124041672183	0,000455861749737132	0,00189425105795025	-
PA14_13290	1,22348065597482	8,99702658525651e-05	0,000492650268813251	-
PA14_44080	1,22561927415732	9,91644873214585e-07	1,04874500219571e-05	-
PA14_21220	1,23025212427167	0,00511940043471024	0,0134444496400571	-
PA14_69240	1,2326466890027	1,91429568869813e-05	0,000134000698208869	hemB
PA14_03710	1,23291496893306	0,00111870781938015	0,00393427917992093	-
PA14_57410	1,23379912019491	3,8977124699596e-08	6,52477067471236e-07	murE
PA14_24900	1,23498000983795	4,26335254493033e-11	1,93635523726719e-09	moaB2
PA14_68400	1,23733492376636	5,27008429661951e-06	4,50108220027605e-05	ygaU
PA14_23670	1,23782571558999	1,42968624307268e-12	1,07631309080567e-10	-
PA14_43950	1,23873069262818	0,000323809777115525	0,00142539555531169	sucC
PA14_56240	1,24027058314684	8,45677443711033e-07	9,13296893013055e-06	pykA
PA14_27230	1,24247992891766	8,54880181840261e-11	3,43064588041239e-09	-
PA14_24760	1,24373307420762	0,000112528740009492	0,000588665971174653	yqjE
PA14_68080	1,24374813468237	2,68477048721985e-09	6,50002904323187e-08	-
PA14_49850	1,24473019740628	0,000599030821616263	0,00236344887801325	-
PA14_47580	1,24620570515093	1,20877085693138e-07	1,69836653495466e-06	-
PA14_13810	1,24725152130401	0,00142405470892715	0,00477592246113575	narJ
PA14_37270	1,24855586034129	0,0176165633889089	0,0370478983832079	-
PA14_43290	1,24957108173539	2,15927958240042e-07	2,79894227285046e-06	-
PA14_60800	1,25108792669696	1,63422677442743e-13	1,99477805653548e-11	-
PA14_04410	1,25200378214653	3,26283718009692e-10	1,09867603667746e-08	ptsP
PA1555.1	1,25373121543154	0,00151196827543445	0,00501904936304275	ccoQ1
PA14_23340	1,25585105180152	1,17260225317424e-07	1,66350523035058e-06	ihfB
PA14_71450	1,26089397279788	7,71236065331489e-13	6,45524586682456e-11	-
PA14_58840	1,26116333384014	8,70896981503816e-08	1,28853167036133e-06	-
PA14_61390	1,26349066143083	1,00759085127257e-06	1,0616595870967e-05	-
PA14_05390	1,26386145286255	1,46157546609182e-07	1,97768375423372e-06	chpA
PA14_50220	1,26535141423974	1,62118619376437e-08	3,14520857922696e-07	fleQ
PA14_57320	1,26554976487065	5,63422693254373e-08	8,71000939255243e-07	ddl
PA14_56660	1,26735120786133	7,33212392562133e-05	0,000416268547288908	-
PA14_23720	1,2677360206864	6,80738212384461e-07	7,55387345901621e-06	-
PA14_63605	1,26839886928347	4,40379751113535e-07	5,17898613081059e-06	fdnG
PA14_57180	1,27150222294319	9,14266853337169e-08	1,34590188283982e-06	-
PA14_43130	1,27156477428679	7,70439746619504e-11	3,15664788492564e-09	-
PA14_03800	1,27232998598715	5,56400842961988e-07	6,31773747851606e-06	oprE
PA14_57200	1,27678576517568	1,1732706553499e-08	2,39518911836064e-07	-
PA14_69780	1,27720352516115	2,29217876407305e-08	4,196836055845e-07	-
PA14_48400	1,27782825730974	1,80525831876377e-06	1,76283474827282e-05	-
PA14_60960	1,2847432590905	0,00147896529674551	0,00493014372243351	-
PA14_48750	1,28642467695131	4,52171018211703e-09	1,02676131012696e-07	-
PA14_61050	1,28657903608828	4,07338528209125e-09	9,43318749714334e-08	mscL
PA14_22450	1,28876232160621	2,69420619389545e-06	2,4976826091825e-05	ppiA
PA14_66960	1,28976116518369	1,97090355644143e-06	1,88993845125865e-05	tatA
PA14_51720	1,29148828735623	2,59330914193283e-08	4,67513792694906e-07	tolB
PA1052-PA1053	1,29312239133706	0,000156731407833815	0,000779532528436607	sRNA622
PA14_24240	1,29504544396552	1,28657442922295e-07	1,79477132876602e-06	-
PA14_58710	1,29719181549978	0,0108634739149818	0,0249898286878202	-
PA14_66650	1,2980331066321	1,19198929956224e-05	9,04645765043418e-05	pilN
PA14_21790	1,29859805391248	4,10374061790559e-15	8,58707724296744e-13	rdgC
PA14_72500	1,29949510299074	1,51928923598441e-05	0,00011057783395817	-
PA14_41130	1,30190620674893	4,7480782703048e-13	4,5237997442671e-11	-
PA14_66640	1,30450550616893	1,38130968022735e-05	0,000101544459428508	pilO
PA14_65605	1,30693772349066	8,2052630680651e-09	1,73554643739327e-07	parC
PA14_47680	1,30767143739743	6,49112836738221e-08	9,90404195429489e-07	cobU
PA14_57850	1,30798189250742	9,00679314969518e-08	1,32923932151295e-06	-
PA14_54400	1,31195601285499	2,5590274945139e-08	4,62757471924596e-07	mucC
PA14_20580	1,31230517967143	7,77953483352151e-05	0,000437430850188124	amiC
PA14_45620	1,31507123042898	5,14540900671789e-06	4,41390210400588e-05	cheY
PA14_61000	1,31575334711521	9,59687869137829e-06	7,52719039528586e-05	-
PA4726.2	1,32307338104277	0,0086548241140224	0,0206552401157056	P30
PA14_27070	1,32755318169544	0,000188225049329066	0,000910661076811723	-
PA14_52980	1,33472243929738	2,8666778184923e-19	3,35917306770927e-16	phhR
PA14_23700	1,33554228678514	1,51415819931547e-09	4,12625715804154e-08	-
PA14_62660	1,33620876797872	6,43532959062877e-09	1,38619838498139e-07	-
PA14_64470	1,34303988404897	1,26999219258221e-11	7,1546964003261e-10	-
PA14_54520	1,34446930345558	4,85211284230076e-05	0,000291275913350821	opdH
PA14_38470	1,34674565660375	0,000850114449974238	0,00314445742575698	gnyH
PA14_00250	1,35338521810044	6,16532673785993e-12	3,83543110356119e-10	qor
PA14_50560	1,35472089664828	4,98088701134218e-10	1,56897940857279e-08	braG
PA14_22890	1,35681330475175	0,00069273467881395	0,00265720988839991	gapA
PA14_21440	1,35920116509851	2,91781721400738e-15	6,83819642274769e-13	-
PA14_22990	1,36093928592635	0,00168739719642451	0,0054844520997197	gltF
PA14_67720	1,36112826705038	1,97830144870142e-08	3,72696726300373e-07	secB
PA14_57450	1,36192920261201	2,01480262121243e-08	3,75946769352981e-07	mraW
PA14_05330	1,36587807898335	3,52358333532858e-10	1,17969570066801e-08	pilH
PA14_64950	1,36619372016143	0,000385569833947379	0,00164397631313503	pncA
PA14_16000	1,36690512393247	2,74893537139788e-07	3,44882491242402e-06	rplS
PA14_05860	1,36966149367703	9,29051173379537e-06	7,3261249324774e-05	-
PA14_18750	1,37858992365838	7,93079105806625e-10	2,39518066026856e-08	gloA1
PA14_50550	1,37913810744288	3,9968926089653e-11	1,82951514030685e-09	livG
PA14_13190	1,38169284712511	4,34492631462373e-08	7,07136757705012e-07	-
PA14_57540	1,38331338807901	1,64585631651896e-08	3,18253206550646e-07	-
PA14_43900	1,38386520191245	0,00304753885417433	0,00877421628825917	-
PA14_26500	1,38704845767378	1,02034692910325e-11	5,97821265761594e-10	cobH
PA14_28340	1,38885297057349	1,8512176943935e-09	4,82057087620068e-08	-
PA14_49410	1,39705087070481	1,39034460527761e-07	1,91221339021632e-06	-
PA14_38460	1,3979780927329	0,000369312137926535	0,00158986026165435	gnyB
PA14_51240	1,40201464991929	5,2369466639745e-11	2,33376563026862e-09	purC
PA14_04690	1,40231794485926	1,38138580384184e-07	1,90436221757867e-06	-
PA14_06800	1,40451369799758	0,00361931602644998	0,0101365069784753	-
PA14_57560	1,40484990420199	5,72110463526873e-07	6,48354972109081e-06	-
PA14_32770	1,40531741561393	0,000794861220432283	0,00298531531443125	-
PA14_64840	1,40838836539311	1,14015114946643e-17	6,07285962247621e-15	-
PA14_52990	1,40935076544743	0,000804001837140249	0,00300807583895576	phhA
PA14_44620	1,40995257725123	1,56381837264463e-08	3,04399064628734e-07	-
PA14_43720	1,41072842918958	5,89769834995776e-11	2,50395758205816e-09	-
PA14_64050	1,41128187035811	0,000296015452527789	0,0013290073075558	-
PA14_19190	1,41167683734678	4,39856373086364e-12	2,83199834056374e-10	sfcA
PA14_22980	1,41230359656801	0,00196748546742383	0,00620759146668617	gltB
PA14_24445	1,41521464171157	1,06278810265483e-09	2,99369014108396e-08	gdhB
PA14_23000	1,41764499904754	0,00176046195943567	0,00567669049000199	gltG
PA14_16910	1,41980498979191	3,39759029718018e-08	5,92454808070794e-07	-
PA14_68000	1,43054702235955	7,12706345550199e-15	1,30492077455582e-12	-
PA14_52630	1,43329945930338	2,98539212447544e-13	3,28817870025888e-11	aruE
PA14_21175	1,43582127422001	4,64067915198139e-15	9,37577212119274e-13	-
PA14_47540	1,43613023698236	0,000636132402287622	0,00247977361610325	ompP1
PA14_50500	1,43620524378756	2,91055295433373e-05	0,000190962259344248	-
PA14_41020	1,43999796181584	1,17154570868063e-15	2,98438535093904e-13	adi
PA14_58800	1,44338529163151	1,29420022832192e-11	7,22163727403629e-10	-
PA14_70070	1,44593052784499	1,69686267362057e-12	1,21242907374914e-10	-
PA14_39790	1,44710855212047	0,00104820721223801	0,00372582555223675	-
PA14_13090	1,45085042398137	8,50859074836856e-14	1,10781851543759e-11	-
PA14_54540	1,45439988631331	1,69875093710841e-06	1,67558615160239e-05	-
PA14_52790	1,45986351452526	5,84029683272634e-07	6,59312122214714e-06	aotJ
PA14_58320	1,47290607239824	1,78071381514892e-06	1,744682649324e-05	-
PA14_69260	1,47381101968389	5,88462568414081e-11	2,50395758205816e-09	elbB
PA14_67850	1,47686048266633	1,04628616163407e-05	8,11945777617748e-05	-
PA14_00820	1,47718764860039	0,00114631830214506	0,00401211405750772	-
PA14_57360	1,4798386768396	5,62337348120733e-14	8,23683630659843e-12	ftsW
PA14_25670	1,48207223023246	9,07291302505453e-06	7,17384580483056e-05	acpP
PA14_69020	1,48446760453933	3,11582372274712e-08	5,49530804160903e-07	-
PA14_31470	1,48600795483959	4,54925679648256e-06	3,94291354594547e-05	-
PA14_00570	1,48851332974264	1,64514573455328e-05	0,000117691194856504	-
PA14_49800	1,4945596650009	8,75478392389866e-10	2,59062015202638e-08	gsp69
PA14_64980	1,50548458699322	9,50211352779649e-08	1,39091051292641e-06	nadE
PA14_29590	1,50565382369654	1,98769623527048e-08	3,73266418027235e-07	-
PA14_38480	1,50884465814344	0,000236475934430507	0,00109700118751254	gnyA
PA14_69600	1,51271548321547	1,12934805596635e-10	4,44083910060862e-09	-
PA14_52050	1,51501360892031	1,31383723561559e-08	2,62722606261834e-07	purN
PA14_13720	1,51825530618027	3,43878519354994e-06	3,06664268630275e-05	-
PA14_16840	1,51874085690695	5,49207014356106e-15	1,03800125713304e-12	-
PA14_70040	1,5193004868596	1,50388219515145e-07	2,01630338246964e-06	dadA
PA14_07960	1,51991693269103	1,86682437421827e-10	6,87907170348734e-09	prtR
PA14_39070	1,52142840324771	2,34024256046941e-07	2,98725079777566e-06	-
PA14_49890	1,53300701967986	2,42361266151723e-11	1,24560934945872e-09	yfiB
PA14_29110	1,53324316654313	1,45124994322662e-12	1,07631309080567e-10	cysK
PA14_62490	1,53392707217385	4,23032661801592e-09	9,71979751174716e-08	dksA
PA14_68870	1,53494835420556	1,31884476394147e-06	1,32768238349366e-05	gcvT
PA14_70480	1,53508540475095	1,36509258112955e-11	7,47483872227855e-10	-
PA14_20570	1,53565062998564	4,68540177686307e-05	0,000285065098760547	amiB
PA14_57840	1,54787781696346	6,67782255284426e-11	2,79466873836532e-09	ttg2D
PA14_60700	1,54806634604026	0,00267904334785742	0,00797587143043527	ccpR
PA14_68060	1,55005783084866	3,5643373159619e-08	6,07077102738975e-07	-
PA14_36200	1,5533674728622	0,00040223233372981	0,00170064565766776	-
PA14_24880	1,55361753140563	5,64153473532725e-05	0,000331199919982789	-
PA14_20750	1,55769736889759	3,92905878629617e-06	3,46692099832971e-05	-
PA14_56590	1,56446592370384	0,000323031204895667	0,00142303746577723	-
PA14_17490	1,56706507520815	3,54697276572389e-13	3,5830540404097e-11	fdxA
PA14_63280	1,56792533207325	1,22400714654162e-07	1,71565977789172e-06	-
PA14_62150	1,56877978196392	1,40478022945183e-08	2,78061059606698e-07	ilvH
PA14_69370	1,57042177361209	1,08893532018398e-06	1,12921629043504e-05	algP
PA14_25880	1,57397070168209	1,35985660918225e-07	1,87997985716006e-06	etfA
PA14_30190	1,58122860198822	9,99420539112819e-06	7,79707714868443e-05	icd
PA14_71080	1,58175563994505	9,51962989731167e-08	1,39091051292641e-06	-
PA14_54660	1,5821777373358	4,61090260665986e-07	5,34956007374656e-06	-
PA14_69990	1,58658614757823	1,03336580506582e-17	6,05449025188063e-15	dadX
PA14_34960	1,58932414799952	3,5843806373742e-05	0,000229267316095802	opbA
PA14_57570	1,59624448912569	8,65332257787016e-07	9,31981929848185e-06	-
PA14_12900	1,59775010154195	4,30181018602263e-08	7,02069801668707e-07	-
PA14_42310	1,59828194358706	0,00151785750087695	0,00503574580840206	pscF
PA14_54620	1,59937911996633	1,77209026762227e-10	6,65556210128134e-09	-
PA14_70050	1,59965043944883	5,38713538218135e-11	2,35546464210452e-09	-
PA14_57130	1,60322594847327	1,44907208423503e-13	1,8064070939432e-11	-
PA14_58300	1,60474155754938	2,47742341195375e-07	3,15548342839935e-06	-
PA14_52380	1,60916361301557	5,42067036475649e-09	1,19562468741302e-07	-
PA14_57290	1,61038324742573	4,29698482388211e-10	1,36826272190898e-08	ftsA
PA14_14390	1,61172813269811	2,19732651688126e-10	7,89824298307197e-09	-
PA14_45950	1,61199661797235	0,00252543636544888	0,00760356200676514	rsaL
PA14_46910	1,61394206520144	2,25191625444843e-05	0,000153240154875881	ybeJ
PA14_38440	1,61767735808011	6,39846892040576e-05	0,000367896265011358	gnyD
PA14_53450	1,62410049982861	8,66872569156721e-05	0,000476902007764247	-
PA14_19610	1,62558760549271	5,823767462706e-10	1,80536791343886e-08	-
PA14_11690	1,62863922524709	1,83081783760634e-08	3,48271484108298e-07	ppa
PA14_01410	1,63281949869571	1,79600317675601e-14	3,00650931788956e-12	-
PA14_39500	1,64845683265856	5,25784371386685e-11	2,33376563026862e-09	-
PA14_54390	1,65094191307034	1,50499840027358e-08	2,95898846550434e-07	mucD
PA14_00290	1,66108975513286	1,57946184706099e-10	5,99262462326136e-09	aroE
PA14_19490	1,66230822172918	8,2919644730387e-05	0,000459627434697576	lsfA
PA14_37210	1,66612689913532	0,00213785960397302	0,00660639209898625	-
PA14_47890	1,67009252902072	8,93343652120112e-13	7,17000062708457e-11	-
PA14_56070	1,67050339940953	1,15042941622756e-06	1,17632913606933e-05	mvaT
PA14_62690	1,67399133510558	0,0236311072956811	0,0475136093498269	-
PA14_44140	1,67635633088713	4,57126923635714e-13	4,46384440930275e-11	yaiE
PA14_35540	1,67638409704483	1,43480714677808e-12	1,07631309080567e-10	bkdR
PA14_00580	1,677735130086	1,30128688522573e-06	1,31226159389631e-05	-
PA14_00280	1,67873297827036	2,35858785906972e-10	8,40412122834591e-09	hemF
PA14_57010	1,68309944098284	5,5702209962861e-05	0,000328926545858795	groEL
PA14_62130	1,69743627581441	4,40123960109473e-10	1,39388447690887e-08	ilvC
PA14_26760	1,69965169333485	1,94037728502185e-17	9,47389209411917e-15	-
PA14_18275	1,70006233804422	8,46424667871802e-07	9,13296893013055e-06	fruA
PA14_11270	1,70949589061079	3,36035937626279e-05	0,000216355445994766	oprG
PA14_49900	1,71345083477116	5,05262423307254e-12	3,1831532668357e-10	-
PA14_32890	1,71707224558704	8,14636145955732e-15	1,44634944822868e-12	-
PA14_13320	1,71873963527225	9,65351702445914e-08	1,40347285970983e-06	-
PA14_51710	1,71889923024332	9,56182814690699e-07	1,02231297650964e-05	oprL
PA14_64480	1,7242810254671	5,7937444433059e-06	4,88425161055097e-05	osmE
PA14_23010	1,72919658943319	0,000251467920508271	0,00115828528428544	gltK
PA14_70010	1,7311517134544	2,00781208070881e-14	3,26771416135359e-12	-
PA14_61010	1,73117410074893	2,66119169769335e-06	2,47884295020435e-05	-
PA14_13300	1,73384581001929	1,14782174086973e-07	1,63230281062033e-06	-
PA14_30280	1,73408862425429	6,41181915508071e-12	3,9132133780852e-10	trxB1
PA14_52640	1,736736645159	1,98600743480644e-12	1,38524018577749e-10	-
PA14_54630	1,73927353452755	2,55262187073677e-09	6,25766173248817e-08	-
PA14_24770	1,74158913693598	1,08530901543923e-05	8,36687568612956e-05	-
PA14_09160	1,74517616312235	3,80503217041224e-11	1,755408148539e-09	bfrA
PA14_22420	1,74595466837177	0,0228487856652338	0,0461942840623205	-
PA14_46970	1,74769247005518	7,74843753402625e-05	0,000436100821439575	ansB
PA14_63580	1,74779831227914	2,46654939073273e-08	4,47415259452106e-07	fdnH
PA14_57950	1,76322579062338	4,01565201485844e-05	0,000251384132454268	-
PA14_39080	1,76405814782473	2,85476526268682e-07	3,5587382285281e-06	-
PA14_20560	1,7692276060937	2,52355341595137e-06	2,36190087285288e-05	amiE
PA14_42340	1,77044986755251	0,000838149113691654	0,00310804788425278	pscD
PA14_56540	1,77261111332746	4,32619512899529e-12	2,81635302897593e-10	-
PA3305.1	1,77429182940507	9,0660463781737e-06	7,17384580483056e-05	phrS
PA14_18260	1,782284476325	2,25633253293143e-07	2,90346677061219e-06	fruK
PA14_06790	1,78447226577347	0,000228095769041953	0,00106657071892802	nirO
PA14_70060	1,78588291677753	4,60264945747012e-16	1,28413919863416e-13	-
PA14_66890	1,79273765644538	3,06116351890783e-06	2,80649205197112e-05	-
PA14_43850	1,79800856633613	2,79177378985782e-07	3,495086033072e-06	htpG
PA14_21260	1,80037556837881	1,1159025811565e-05	8,56890330667883e-05	-
PA14_34600	1,80495220632173	2,62332266285873e-12	1,78721482345224e-10	gapB
PA14_68630	1,81446452863651	1,28131319606683e-18	9,38401751969447e-16	hslR
PA14_53000	1,83048956313711	2,46940578051021e-06	2,31862956218098e-05	phhB
PA14_52760	1,83295388801277	1,56036350013269e-12	1,14277121840968e-10	aotO
PA14_16640	1,83514195013097	0,000794189353482082	0,00298470520978288	-
PA14_04390	1,83889908487638	1,38727677109845e-10	5,36032925168183e-09	ygdP
PA14_52700	1,84151769230901	1,94679803766116e-21	1,14062897026568e-17	aruF
PA14_05500	1,85399822028295	1,6255914445743e-05	0,000116576992334894	-
PA14_51880	1,85757435826617	0,000488597572021393	0,00199213164542334	oprD
PA14_64520	1,8622222154061	2,99213908227341e-05	0,000195439719989297	-
PA14_18250	1,86521406873859	2,01445138085624e-08	3,75946769352981e-07	fruI
PA14_28450	1,86695673440381	1,52897607398296e-09	4,14734760067877e-08	eco
PA14_62680	1,88412295521857	0,00838948714512793	0,0201038876005336	-
PA14_68260	1,88535242898625	3,72880039196065e-08	6,29597737651223e-07	-
PA14_23030	1,88781418963243	0,00015267768293424	0,000761957874200778	oprB
PA14_44170	1,89120341908347	1,48248590077259e-11	8,0424860116913e-10	-
PA14_41390	1,91091381628284	3,03057944724321e-13	3,28817870025888e-11	ppiB
PA14_70640	1,91249016068744	5,30525449304018e-15	1,03611620249075e-12	rubA1
PA14_57050	1,92049731662103	5,4484053664104e-17	2,31370929716636e-14	fabG
PA14_40860	1,92633553581997	1,213075014833e-13	1,5450883721536e-11	-
PA14_56360	1,9286550857443	4,1241485795188e-08	6,76845560991615e-07	-
PA14_25860	1,93157788161055	1,82309999914248e-09	4,76854593525705e-08	etfB
PA14_38430	1,94358387577323	7,87915333501264e-06	6,40276829262677e-05	gnyR
PA14_54640	1,95021582406877	5,68452035226343e-11	2,46708183288233e-09	-
PA14_05510	1,95195670413288	1,56006192868841e-07	2,07736428186032e-06	yceI
PA14_18870	1,95790400519986	4,08872885675726e-07	4,85920129244236e-06	-
PA14_66440	1,98458904595019	5,35998995332956e-13	4,77760647467173e-11	metY
PA14_57275	1,98523454853296	2,85471486312365e-08	5,08382200092446e-07	ftsZ
PA14_42860	1,98667636162097	3,06250332078809e-06	2,80649205197112e-05	-
PA14_41210	2,03674437769761	1,51914837396449e-08	2,97681950603946e-07	hupB
PA14_52670	2,03903568087882	2,89243407181962e-20	8,47338561339557e-17	astD
PA14_53040	2,04556731224661	6,91285816408509e-18	4,50027066481939e-15	-
PA2852-PA2853	2,05322418851018	8,12018761172178e-10	2,42735608250398e-08	P14
PA14_09630	2,06102952211691	5,38184037085398e-13	4,77760647467173e-11	-
PA14_52720	2,08707251776846	6,76629001236746e-17	2,64291287883073e-14	argD
PA14_04650	2,09060480719729	8,78971499803428e-06	7,01620438330829e-05	pfpI
PA14_01730	2,10542072429531	3,21347346275785e-09	7,56134177441696e-08	-
PA14_07990	2,10545015012452	0,000184198863943767	0,000892656032958257	hol
PA14_27870	2,14042176538169	6,2189103061668e-12	3,83543110356119e-10	-
PA14_52660	2,1570057505569	1,06731559915509e-18	8,93343156492807e-16	aruB
PA14_68860	2,17895159208483	1,36049062883746e-07	1,87997985716006e-06	gcvH1
PA14_42320	2,18963295175952	0,00027829552256282	0,00126061997564809	pscE
PA14_65000	2,22005802082322	9,65123809145222e-10	2,77189235185385e-08	azu
PA14_29650	2,24511349457615	1,69351861629879e-06	1,6732420864915e-05	-
PA14_30800	2,24829034262236	1,54334451396348e-15	3,76768979471334e-13	-
PA14_68070	2,26156098225968	4,26184911974879e-12	2,81635302897593e-10	-
PA14_20170	2,27378472756092	3,30376953111746e-05	0,000213180459061864	nosY
PA14_18690	2,27511799003459	7,96266024045173e-11	3,22458971902531e-09	ahpC
PA14_40850	2,31069045160021	4,85494407650527e-14	7,48555719585379e-12	gpmA
PA3366.1	2,35922326958166	5,32565924935245e-08	8,32081001118826e-07	amiE_leader
PA14_21570	2,40025851266384	0,00616540697387851	0,0156658565706913	-
PA14_50520	2,41797008707552	5,23790474222464e-13	4,77760647467173e-11	braC
PA14_02520	2,54344827893261	2,00652685347296e-09	5,15624598004301e-08	-
PA14_09660	2,54848085206212	1,01646952819113e-16	3,50323233274815e-14	-
PA14_09610	2,55860219159443	6,81593824345456e-14	9,2871121321861e-12	-
PA14_57020	2,56428623419756	1,26957602701958e-08	2,55616699048376e-07	groES
PA14_29660	2,56679239736513	1,82332888611941e-08	3,47976675692953e-07	-
PA14_60570	2,59376328367004	2,78766819370464e-13	3,14095152825298e-11	-
PA14_61650	2,60239304959604	1,07081999695893e-12	8,47828967862484e-11	pagL
PA14_52690	2,64735044067673	1,870442152916e-19	3,35917306770927e-16	aruG
PA14_69770	2,67482758909245	3,25862755292131e-13	3,39434991945384e-11	-
PA14_20150	2,69042304624756	2,51620070005909e-07	3,1909999787113e-06	nosL
PA14_06690	2,70755006084361	7,12983220690464e-13	6,05415752177598e-11	nirG
PA14_56780	2,73205739541552	3,21612800699418e-11	1,51982515371355e-09	sodB
PA14_20190	2,82654780222539	3,42037134829359e-08	5,92586815446105e-07	nosD
PA14_06720	2,85828429629413	7,11594790836329e-14	9,47553154434103e-12	nirF
PA14_06700	2,9731718168172	2,61382849961064e-13	3,00805697925922e-11	nirL
PA14_06710	3,01284301549313	8,60035799896706e-13	7,09711232618986e-11	nirD
PA14_06660	3,01595112075831	9,80951036523868e-15	1,69040944793922e-12	nirE
PA14_06650	3,05323287242924	3,51578665314558e-15	7,92269000029997e-13	nirN
PA14_06680	3,1119948589783	1,31109719283068e-16	4,04300971199735e-14	nirH
PA14_20180	3,1600712019253	2,86268261542881e-09	6,87395796876942e-08	nosF
PA14_06670	3,24321767388724	1,13578128509956e-16	3,69696808299907e-14	nirJ
PA14_06770	3,29108663920877	3,92161761564274e-15	8,50991022594475e-13	nirQ
PA14_70910	3,3100508002197	2,73374187760086e-05	0,000180612860131862	16S-rRNA
PA14_08570	3,31866627078383	2,65814603813517e-05	0,000176777271707537	16S-rRNA
PA14_55637	3,31996511293976	2,59663788431844e-05	0,00017365773492204	16S-rRNA
PA14_62090	3,32487364548537	2,59938271934851e-05	0,00017365773492204	16S-rRNA
PA14_56370	3,50701536658042	2,78791313096516e-11	1,3842697486716e-09	-
PA14_06730	3,66687459276569	3,40848779170333e-16	9,9851649857949e-14	nirC
PA14_29640	4,02818786322496	6,38013933474662e-13	5,57928900929559e-11	fhp
PA14_06860	4,06637562076076	9,16062637459555e-17	3,35450687054721e-14	-
PA14_06830	4,44833756528682	2,57809989622142e-11	1,29103310187703e-09	norB
PA14_20230	4,46109604926067	6,7714491934754e-14	9,2871121321861e-12	nosR
PA14_06740	4,49018255168064	3,57751960970587e-19	3,49344789887778e-16	nirM
PA14_06750	4,67528832499047	2,61978104894779e-19	3,35917306770927e-16	nirS
PA14_20200	4,75847843122028	2,15546556246162e-13	2,57732096540054e-11	nosZ
PA14_06840	4,80425576767076	4,44884076251279e-13	4,41792508941736e-11	norD
PA14_06810	5,98083905161927	7,91052625124163e-16	2,10671696845567e-13	norC
